# Supplementary material for: Trichostatin A effects on gene expression in the protozoan parasite Entamoeba histolytica
Source: BMC Genomics. 2007 Jul 5;8:216. doi: 10.1186/1471-2164-8-216 (PMC1940012; doi:10.1186/1471-2164-8-216)
Supplement: Additional file 1 — Genes differentially expressed in E. histolytica HM-1:IMSS, E. histolytica Rahman, and E. histolytica 200:NIH strains. (A) Genes differentially expressed in E. histolytica HM1:IMSS compared to E. histolytica Rahman and 200:NIH. The TIGR gene number, annotation, and fold-change are shown. Normalized expression data for E. histolytica HM-1:IMSS and Rahman strains grown in TYI-S-33 media were obtained from previously published literature [14] and subjected to local pooled error testing along with Benjamini-Hochberg multiple test correction. Genes that have higher expression in E. histolytica HM-1:IMSS than in 200:NIH or Rahman are listed under "up". Genes that have lower expression in E. histolytica HM-1:IMSS than in 200:NIH or Rahman are listed under "down". (B) Genes differentially expressed in E. histolytica Rahman compared to E. histolytica 200:NIH and HM-1:IMSS. The TIGR gene number, annotation, and fold-change are shown. Genes that have higher expression in E. histolytica Rahman than in HM-1:IMSS or 200:NIH are listed under "up". Genes that have lower expression in E. histolytica Rahman than in HM-1:IMSS or 200:NIH are listed under "down". (C) Genes differentially expressed in E. histolytica 200:NIH compared to E. histolytica Rahman and HM-1:IMSS. The TIGR gene number, annotation, and fold-change are shown. Genes that have higher expression in E. histolytica 200:NIH than in HM-1:IMSS or Rahman are listed under "up". Genes that have lower expression in E. histolytica 200:NIH than in HM-1:IMSS or Rahman are listed under "down". [file 1471-2164-8-216-S1.xls]

## Sheet: Additional File 1A
Additional File 1A: Genes differentially expressed in Eh HM1:IMSS
Up				Down
Probe ID	Description	fold		Probe ID	Description	fold
67.m00097	40S ribosomal protein S15a, putative	87.77		1.m00681	hypothetical protein	-2.87356
694.m00015	hypothetical protein	87.38		1.m00712	hypothetical protein	-3.25733
143.m00093	conserved hypothetical protein	43.48		10.m00362	cysteine proteinase, putative	-15.528
179.m00070	conserved hypothetical protein	27.7		105.m00143	hypothetical protein	-6.75676
43.m00196	hypothetical protein	26.24		11.m00322	hypothetical protein	-3.5461
138.m00083	conserved hypothetical protein	23.24		110.m00117	hypothetical protein	-2.27273
431.m00022	hypothetical protein	12.87		112.m00122	hypothetical protein	-2.89855
17.m00315	acetyltransferase, putative	10.02		112.m00123	conserved hypothetical protein	-2.88184
37.m00215	hypothetical protein	8.696		112.m00132	acyl-coA synthetase, putative	-2.43902
108.m00113	protein kinase, putative	8.604		114.m00136	hypothetical protein	-2.68817
71.m00149	conserved hypothetical protein	7.781		12.m00304	hypothetical protein	-3.7037
76.m00146	hypothetical protein	7.576		122.m00143	Rab family GTPase	-60.241
87.m00154	formate nitrite transporter family protein, putative	7.212		124.m00128	chitinase Jessie, putative	-2.7933
136.m00112	hypothetical protein	6.508		126.m00107	conserved hypothetical protein	-3.74532
584.m00019	heat shock protein 70, putative	6.349		127.m00130	hypothetical protein	-3.7037
172.m00078	hypothetical protein	6.133		127.m00138	hypothetical protein	-2.59067
1.m00651	pseudogene, hypothetical protein	6.016		128.m00111	hypothetical protein	-2.00401
738.m00009	hypothetical protein	5.318		13.m00321	nitroreductase family protein	-8.92857
143.m00082	protein kinase, putative	5.134		133.m00136	metal dependent hydrolase, putative	-2.89855
586.m00016	hypothetical protein	4.967		138.m00086	hypothetical protein	-2.54453
219.m00110	hypothetical protein	4.905		14.m00299	hypothetical protein	-3.28947
136.m00108	hypothetical protein	4.84		140.m00077	conserved hypothetical protein	-3.663
284.m00072	hypothetical protein	4.789		141.m00082	protein kinase, putative	-3.0303
251.m00088	Sir2 family transcriptional regulator, putative	4.7		146.m00112	hypothetical protein	-23.9234
537.m00017	AIG1 family protein, putative	4.65		15.m00343	hypothetical protein	-2.57732
37.m00216	hypothetical protein	4.563		15.m00356	hypothetical protein	-2.89017
86.m00158	hypothetical protein	4.487		152.m00121	hypothetical protein	-76.3359
181.m00068	hsp101-related protein	4.337		159.m00108	hypothetical protein	-2.48139
10.m00318	hypothetical protein	4.329		16.m00352	hypothetical protein	-4.09836
415.m00042	ubiquitin ligase, putative	4.29		16.m00353	hypothetical protein	-8.06452
247.m00103	hypothetical protein	4.132		161.m00078	hypothetical protein	-2.457
182.m00151	hypothetical protein	3.987		161.m00080	nitroreductase family protein	-3.46021
182.m00150	hypothetical protein	3.962		162.m00070	protein phosphatase, putative	-2.40385
451.m00039	AIG1 family protein, putative	3.955		168.m00119	pseudogene, N-acetylmuraminidase	-3.43643
168.m00132	galactose-inhibitable lectin 35 kda subunit precursor, putative	3.79		169.m00139	hypothetical protein	-2.48139
872.m00010	hypothetical protein	3.778		17.m00302	hypothetical protein	-3.18471
22.m00316	conserved hypothetical protein	3.744		171.m00095	acetyltransferase, putative	-3.11526
248.m00067	glucosamine--fructose-6-phosphate aminotransferase, putative	3.725		182.m00135	CXXC-rich protein	-6.94444
39.m00237	cortexillin, putative	3.718		2.m00532	cysteine protease 9	-4.56621
1.m00696	protein kinase, putative	3.622		20.m00296	translation initiation factor eIF-5A, putative	-3.09598
70.m00182	conserved hypothetical protein	3.563		204.m00098	hypothetical protein	-2.69542
18.m00323	hypothetical protein	3.532		205.m00085	hypothetical protein	-2.43902
511.m00027	hypothetical protein	3.526		206.m00084	hypothetical protein	-4.52489
199.m00083	hypothetical protein	3.478		212.m00087	RNA lariat debranching enzyme, putative	-2.77008
56.m00149	calcium-binding protein	3.422		214.m00065	Ulp1 protease family protein	-5.15464
206.m00091	valyl-tRNA synthetase, putative	3.324		217.m00082	zinc finger protein, putative	-2.94985
64.m00187	heat shock protein 101, putative	3.31		218.m00086	Rho GTPase activating protein, putative	-2.87356
44.m00162	hypothetical protein	3.308		219.m00107	cell division control protein 42, putative	-3.19489
1.m00692	choline ethanolamine kinase, putative	3.298		223.m00068	scavenger mRNA decapping enzyme, putative	-2.39234
10.m00356	protein kinase, putative	3.229		223.m00070	protein kinase, putative	-3.37838
506.m00026	hypothetical protein	3.217		223.m00071	hypothetical protein	-3.46021
402.m00036	hypothetical protein	3.202		223.m00072	DEAD DEAH box helicase, putative	-2.66667
14.m00283	hypothetical protein	3.081		223.m00073	hypothetical protein	-3.69004
65.m00147	hypothetical protein	3.072		223.m00074	hypothetical protein	-3.31126
267.m00063	protein kinase, putative	3.07		223.m00075	lipid phosphatase, putative	-2.15054
70.m00181	hypothetical protein	3.056		227.m00101	hypothetical protein	-3.367
233.m00108	conserved hypothetical protein	3.052		231.m00067	hypothetical protein	-3.81679
359.m00060	hypothetical protein	3.052		233.m00105	hypothetical protein	-3.80228
456.m00026	hypothetical protein	3.043		234.m00047	hypothetical protein	-3.125
383.m00035	protein kinase, putative	2.996		24.m00266	conserved hypothetical protein	-2.18818
64.m00178	heat shock protein 101, putative	2.988		24.m00295	Alpha amylase, putative	-2.46914
70.m00173	S-adenosylmethionine synthetase, putative	2.979		245.m00039	hypothetical protein	-2.80899
136.m00107	hypothetical protein	2.971		252.m00060	hypothetical protein	-6.25
417.m00029	splicing factor 3B subunit 1, putative	2.963		254.m00070	aminopeptidase, putative	-2.44499
442.m00023	hypothetical protein	2.938		254.m00080	hypothetical protein	-2.8169
545.m00019	hypothetical protein	2.916		256.m00084	hypothetical protein	-3.07692
32.m00227	hypothetical protein	2.91		26.m00323	hypothetical protein	-2.75482
267.m00064	conserved hypothetical protein	2.885		261.m00053	hypothetical protein	-5.84795
276.m00052	Acid sphingomyelinase-like phosphodiesterase, putative	2.879		261.m00056	beta-amylase, putative	-96.1538
46.m00255	hypothetical protein	2.866		261.m00062	Rab family GTPase	-3.53357
65.m00154	hypothetical protein	2.827		275.m00085	deacetylase, putative	-2.24719
262.m00062	guanylate binding protein, putative	2.822		330.m00065	hypothetical protein	-3.47222
247.m00076	hypothetical protein	2.81		331.m00052	hypothetical protein	-3.41297
42.m00173	Rap Ran GTPase activating protein, putative	2.81		337.m00055	hypothetical protein	-2.54453
90.m00179	amino acid transporter, putative	2.789		34.m00239	developmentally regulated protein, putative	-3.80228
217.m00081	hypothetical protein	2.775		349.m00045	aldose 1-epimerase, putative	-2.14592
19.m00296	hexokinase	2.774		36.m00191	protein phosphatase, putative	-4.65116
116.m00121	protein kinase, putative	2.761		36.m00196	hypothetical protein	-3.04878
65.m00150	hsp70 family protein	2.755		37.m00199	protein kinase, putative	-3.34448
36.m00226	hypothetical protein	2.73		373.m00050	hypothetical protein	-2.80899
81.m00150	heat shock protein 101, putative	2.722		395.m00028	methionine gamma-lyase	-9.90099
197.m00082	hsp70 family protein	2.721		397.m00062	hypothetical protein	-3.367
30.m00246	villidin, putative	2.693		399.m00031	hypothetical protein	-3.73134
287.m00047	alpha-adaptin, putative	2.691		4.m00613	hypothetical protein	-4.08163
6.m00423	hypothetical protein	2.676		4.m00632	beta-amylase, putative	-4.83092
181.m00058	hypothetical protein	2.674		4.m00706	hypothetical protein	-2.84091
209.m00113	glucose-6-phosphate isomerase, putative	2.665		401.m00029	hypothetical protein	-2.1322
24.m00268	acetyltransferase, putative	2.665		404.m00035	lysozyme, putative	-2.57069
267.m00066	lipid phosphatase, putative	2.647		409.m00027	Ran GTPase-activating protein, putative	-2.87356
364.m00047	Rab family GTPase	2.576		409.m00028	phosphoglucomutase phosphomannomutase family protein	-2.91545
43.m00197	hypothetical protein	2.57		417.m00030	hypothetical protein	-2.7248
19.m00342	hypothetical protein	2.56		429.m00039	hypothetical protein	-3.62319
17.m00334	hypothetical protein	2.555		43.m00167	hypothetical protein	-8.54701
202.m00098	Rho GTPase activating protein, putative	2.551		443.m00046	ceramide synthase, putative	-15.674
152.m00104	protein kinase, putative	2.548		458.m00058	hypothetical protein	-2.77778
108.m00122	hypothetical protein	2.534		458.m00062	hypothetical protein	-3.04878
7.m00418	hypothetical protein	2.52		469.m00050	protein kinase, putative	-2.57732
33.m00229	cysteine desulfurase, putative	2.485		479.m00035	hypothetical protein	-2.78552
19.m00331	RNA-binding protein, putative	2.448		482.m00012	hypothetical protein	-5.31915
6.m00415	protein kinase, putative	2.445		5.m00423	hypothetical protein	-4.03226
60.m00164	hypothetical protein	2.432		51.m00162	protein kinase, putative	-2.51256
60.m00141	myosin heavy chain	2.419		510.m00028	hypothetical protein	-2.96736
328.m00063	glycerol-3-phosphate dehydrogenase, putative	2.402		52.m00160	hypothetical protein	-2.92398
70.m00174	S-adenosylmethionine synthetase, putative	2.396		521.m00023	hypothetical protein	-2.94118
32.m00207	DEAD DEAH box helicase, putative	2.36		53.m00214	glucose ribose porter family protein	-2.46305
36.m00218	Truncated ABC transporter, putative	2.346		531.m00016	pseudogene, fumarate hydratase	-2.0202
394.m00057	CAAX prenyl protease, putative	2.341		54.m00218	coronin, putative	-3.43643
174.m00088	hypothetical protein	2.326		56.m00184	protein kinase, putative	-4.4843
538.m00022	ubiquitin	2.325		575.m00025	hypothetical protein	-4.09836
34.m00248	conserved hypothetical protein	2.294		585.m00015	conserved hypothetical protein	-5.84795
46.m00250	hypothetical protein	2.269		6.m00424	hypothetical protein	-2.849
116.m00120	hypothetical protein	2.255		6.m00425	endo-1,4-beta-xylanase, putative	-5.95238
2.m00567	conserved hypothetical protein	2.253		6.m00455	hypothetical protein	-6.94444
148.m00079	P-glycoprotein-1	2.237		607.m00010	hypothetical protein	-2.84091
65.m00153	protein kinase, putative	2.22		61.m00207	hypothetical protein	-2.85714
110.m00114	hypothetical protein	2.214		62.m00164	endonuclease III, putative	-2.91545
291.m00047	hypothetical protein	2.211		621.m00019	hypothetical protein	-5.31915
902.m00008	splicing factor 3B subunit 1, putative	2.156		63.m00183	conserved hypothetical protein	-3.46021
248.m00069	mannosyltransferase, putative	2.154		63.m00186	BspA-like leucine rich repeat protein, putative	-4.87805
209.m00111	Nucleotide-binding protein , putative	2.142		64.m00150	Rap Ran GTPase activating protein, putative	-3.92157
198.m00104	hsc70-interacting protein, putative	2.09		654.m00032	hypothetical protein	-3.37838
400.m00035	TPR repeat protein	2.083		69.m00164	beta-amylase, putative	-251.256
74.m00170	hypothetical protein	2.041		7.m00437	Rho GTPase activating protein, putative	-3.26797
325.m00055	conserved hypothetical protein	2.032		70.m00160	protein kinase, putative	-3.30033
402.m00033	26s proteasome subunit P45 family protein, putative	2.02		711.m00021	hypothetical protein	-2.38095
217.m00080	geranylgeranyl pyrophosphate synthase, putative	2.009		76.m00137	Ras GTPase activating protein, putative	-2.75482
415.m00034	cortexillin, putative	2.002		77.m00173	hypothetical protein	-4.21941
				77.m00175	beta-amylase, putative	-90.9091
				79.m00150	haloacid dehalogenase-like hydrolase, putative	-2.54453
				796.m00013	conserved hypothetical protein	-8.40336
				8.m00386	hypothetical protein	-5.05051
				8.m00393	late competence protein, putative	-3.7594
				8.m00410	hydroxylamine reductase, putative	-2.20264
				8.m00416	hypothetical protein	-2.1645
				80.m00139	conserved hypothetical protein	-9.00901
				86.m00172	glucosamine-6-phosphate isomerase, putative	-2.15983
				88.m00148	cysteine proteinase acp1 precursor	-653.595
				88.m00160	hypothetical protein	-6.41026
				89.m00125	hypothetical protein	-3.14465
				9.m00420	carbonic anhydrase, putative	-3.96825
				917.m00010	Ras family GTPase	-4.16667
				92.m00153	hypothetical protein	-2.53807
				92.m00166	hypothetical protein	-2.71003
				957.m00018	endonuclease V, putative	-2.91545
				96.m00149	hypothetical protein	-4.38596
				98.m00140	hypothetical protein	-4
				98.m00145	CXXC-rich protein	-2.23214
				991.m00002	pseudogene, hypothetical protein	-3.18471

## Sheet: Additional File 1C
Additional File 1C: Genes differentially expressed in Eh 200:NIH
Up				Down
Probe ID	Description	fold		Probe ID	Description	fold
1.m00681	hypothetical protein	2.208		1.m00623	hypothetical protein	-2.28311
1.m00698	BspA-like leucine rich repeat protein, putative	2.592		1.m00651	pseudogene, hypothetical protein	-11.7096
100.m00145	histone acetyltransferase, putative	2.334		1.m00675	hypothetical protein	-2.12766
101.m00124	dual specificity protein phosphatase, putative	2.621		1.m00696	protein kinase, putative	-2.22717
104.m00174	signal peptide peptidase family protein	2.137		102.m00077	hypothetical protein	-2.08333
105.m00143	hypothetical protein	3.531		102.m00088	Rab family GTPase	-3.16456
112.m00122	hypothetical protein	2.111		102.m00095	DnaJ family protein	-2.14592
112.m00123	conserved hypothetical protein	2.172		103.m00154	ankyrin, putative	-22.3714
112.m00126	Rho GTPase activating protein, putative	2.422		103.m00159	acetyltransferase, putative	-23.8663
112.m00127	conserved hypothetical protein	2.134		103.m00160	hypothetical protein	-40
112.m00132	acyl-coA synthetase, putative	2.394		103.m00161	Rab family GTPase	-40.8163
115.m00146	hypothetical protein	2.927		106.m00140	Rap Ran GTPase activating protein, putative	-2.49377
12.m00302	hypothetical protein	2.021		11.m00315	zinc-containing alcohol dehydrogenase, putative	-2.53807
122.m00139	ADP-ribosylation factor, putative	9.552		11.m00362	chaperonin-containing TCP-1, zeta subunit, putative	-2.07469
124.m00129	conserved hypothetical protein	2.272		11.m00371	hypothetical protein	-2.21239
125.m00093	hypothetical protein	2.766		110.m00114	hypothetical protein	-2.55102
125.m00102	Rab family GTPase	2.74		113.m00162	lipid phosphatase, putative	-2.6178
126.m00107	conserved hypothetical protein	2.527		116.m00120	hypothetical protein	-3.26797
127.m00138	hypothetical protein	3.039		116.m00121	protein kinase, putative	-5.12821
129.m00147	elongation factor-2 kinase, putative	2.052		118.m00157	hypothetical protein	-2.0202
129.m00148	ribonuclease, putative	2.052		119.m00117	hypothetical protein	-2.34192
131.m00137	iron-sulfur flavoprotein, putative	2.502		12.m00332	major facilitator superfamily protein	-2.45098
133.m00142	phosphatidate cytidylyltransferase, putative	2.333		120.m00105	lysophospholipase, putative	-2.17391
133.m00153	tRNA nucleotidyltransferase, putative	2.234		127.m00134	hypothetical protein	-2.32019
14.m00296	dihydropyrimidine dehydrogenase, putative	2.021		13.m00317	sucrose transporter, putative	-2.1322
14.m00334	hypothetical protein	2.25		13.m00320	hypothetical protein	-2.26244
141.m00082	protein kinase, putative	2.232		130.m00124	conserved hypothetical protein	-2.55754
145.m00081	hypothetical protein	2.281		131.m00133	hypothetical protein	-2.3753
146.m00112	hypothetical protein	19.2		131.m00151	Fe-hydrogenase, putative	-3.07692
147.m00113	ADP ribosylation factor family GTPase, putative	2.32		133.m00130	hypothetical protein	-2.5
149.m00107	hypothetical protein	2.375		136.m00112	hypothetical protein	-2.61097
15.m00346	phosphoesterase, putative	2.094		137.m00099	protein kinase, putative	-12.5313
153.m00093	hypothetical protein	2.08		138.m00083	conserved hypothetical protein	-12.6582
154.m00120	glucosidase II alpha subunit, putative	2.495		14.m00283	hypothetical protein	-5.43478
154.m00121	dynamin-like protein	2.093		14.m00339	protein kinase, putative	-3.31126
157.m00105	hypothetical protein	3.154		145.m00077	hypothetical protein	-33.2226
16.m00320	hypothetical protein	4.347		147.m00101	hypothetical protein	-15.0376
16.m00353	hypothetical protein	5.868		148.m00079	P-glycoprotein-1	-2.29885
160.m00098	hypothetical protein	2.981		149.m00088	hypothetical protein	-2.12766
161.m00077	Vacuolar ATP synthase subunit d, putative	2.665		15.m00290	conserved hypothetical protein	-2.01207
161.m00078	hypothetical protein	3.674		151.m00105	hypothetical protein	-3.06748
161.m00080	nitroreductase family protein	6.266		152.m00104	protein kinase, putative	-4.16667
163.m00092	hypothetical protein	4.236		152.m00109	hypothetical protein	-2.77778
163.m00103	alpha-amylase, putative	2.407		152.m00122	sodium proton antiporter, putative	-2.26757
164.m00105	hypothetical protein	2.676		152.m00124	actin binding protein, putative	-2.08333
167.m00117	dolichol monophosphate mannose synthase, putative	2.85		156.m00102	sodium proton antiporter, putative	-2.25225
17.m00302	hypothetical protein	2.169		157.m00102	Rho GTPase activating protein, putative	-2.55102
17.m00340	Der1 family protein, putative	2.134		157.m00104	receptor protein kinase, putative	-2.10084
170.m00127	hypothetical protein	2.009		16.m00311	hypothetical protein	-2.6738
18.m00304	hypothetical protein	2.545		162.m00072	hypothetical protein	-2.21239
18.m00319	C2 domain protein, putative	425.8		167.m00130	mutT nudix family protein	-3.08642
18.m00335	DNA replication licensing factor	2.166		168.m00132	galactose-inhibitable lectin 35 kda subunit precursor, putative	-3.52113
180.m00114	hypothetical protein	2.012		17.m00315	acetyltransferase, putative	-3.53357
181.m00067	pseudogene, hypothetical protein	3.026		17.m00334	hypothetical protein	-2.00803
182.m00135	CXXC-rich protein	6.135		17.m00355	Lecithin:cholesterol acyltransferase, putative	-2.21239
183.m00091	acyl-CoA synthetase, putative	3.2		17.m00357	protein with RhoGEF and ArfGAP domains	-2.10084
183.m00094	hypothetical protein	2.182		17.m00359	hypothetical protein	-2.35294
187.m00069	calponin homology domain protein, putative	2.201		172.m00078	hypothetical protein	-2.29358
194.m00119	hypothetical protein	2.291		172.m00085	hypothetical protein	-2.46914
195.m00083	Plasma membrane calcium-transporting ATPase, putative	2.026		173.m00103	hypothetical protein	-2.29885
198.m00122	hypothetical protein	2.314		173.m00110	exocyst complex component sec10, putative	-2.13675
2.m00521	Sir2 family transcriptional regulator, putative	2.09		173.m00115	hypothetical protein	-2.15054
2.m00528	hypothetical protein	2.091		174.m00088	hypothetical protein	-2.07469
2.m00532	cysteine protease 9	3.367		179.m00079	hypothetical protein	-2.61097
20.m00272	conserved hypothetical protein	5.884		18.m00286	hypothetical protein	-2.31481
20.m00289	hypothetical protein	2.341		18.m00323	hypothetical protein	-2.25734
20.m00326	cyclin, putative	2.16		18.m00342	hypothetical protein	-2.63852
202.m00092	hypothetical protein	2.306		180.m00112	hypothetical protein	-2.00401
202.m00096	hypothetical protein	2.08		182.m00138	hypothetical protein	-2.15983
207.m00070	DNA mismatch repair protein PMS1, putative	2.063		182.m00142	conserved hypothetical protein	-2.77008
21.m00266	conserved hypothetical protein	2.28		182.m00143	hypothetical protein	-2.42131
21.m00281	protein tyrosine phosphatase, putative	2.732		185.m00101	hypothetical protein	-2.20264
214.m00062	hypothetical protein	3.256		185.m00102	hypothetical protein	-2.46914
214.m00065	Ulp1 protease family protein	5.506		188.m00086	conserved hypothetical protein	-2.34742
214.m00066	hypothetical protein	2.619		188.m00089	hypothetical protein	-2.93255
214.m00073	ABC transporter, putative	2.373		188.m00096	hypothetical protein	-2.11416
217.m00094	TPR repeat protein	2.489		188.m00097	Translation initiation factor, putative	-2.52525
218.m00071	hypothetical protein	3.444		188.m00098	hypothetical protein	-2.40964
219.m00107	cell division control protein 42, putative	7.664		188.m00100	hypothetical protein	-2.06612
22.m00269	hypothetical protein	2.008		188.m00107	calmodulin, putative	-2.06612
22.m00288	hypothetical protein	4.186		19.m00307	Rap GTPase	-2.14133
22.m00297	ubiquitin-conjugating enzyme, putative	2.458		19.m00308	hypothetical protein	-2.44499
22.m00298	hypothetical protein	5.169		19.m00309	hypothetical protein	-2.1978
22.m00322	aspartase-related, putative	2.138		19.m00311	WD repeat protein, putative	-2.17865
223.m00068	scavenger mRNA decapping enzyme, putative	2.342		19.m00323	hypothetical protein	-2.77008
223.m00070	protein kinase, putative	2.009		19.m00332	hypothetical protein	-2.07469
223.m00071	hypothetical protein	2.413		19.m00333	cytidine deoxycytidylate deaminase family protein	-2.05761
223.m00072	DEAD DEAH box helicase, putative	2.094		19.m00342	hypothetical protein	-2.26244
223.m00073	hypothetical protein	3.528		198.m00102	transcription initiation factor IIIB chain BRF, putative	-2.32019
223.m00074	hypothetical protein	3.369		198.m00104	hsc70-interacting protein, putative	-2.09644
223.m00075	lipid phosphatase, putative	2.7		198.m00105	RNA-binding protein, putative	-2.28311
223.m00077	hypothetical protein	3.551		198.m00106	hypothetical protein	-2.1692
223.m00078	ribonuclease, putative	3.489		198.m00107	protein kinase, putative	-2.06186
225.m00061	hypothetical protein	2.242		198.m00119	hypothetical protein	-2.01207
227.m00079	SNF7 family protein	2.033		2.m00522	U6 snRNA-associated Sm-like protein, putative	-2.07039
23.m00300	dephospho-CoA kinase, putative	2.059		20.m00328	158792 GrfA protein, putative	-2.1978
231.m00067	hypothetical protein	2.664		204.m00090	Rho GTPase activating protein, putative	-2.06612
233.m00105	hypothetical protein	2.498		205.m00100	hypothetical protein	-2.94118
234.m00042	hypothetical protein	20		219.m00110	hypothetical protein	-2.46305
234.m00045	conserved hypothetical protein	3.243		22.m00268	saposin-like protein	-2.66667
236.m00050	hypothetical protein	2.775		22.m00302	hypothetical protein	-4.60829
24.m00287	conserved hypothetical protein	2.071		22.m00303	hypothetical protein	-13.245
245.m00039	hypothetical protein	6.484		228.m00063	hypothetical protein	-2.39808
250.m00079	Rab family GTPase	2.031		23.m00316	hypothetical protein	-2.54453
252.m00060	hypothetical protein	3.438		233.m00102	iron hydrogenase, putative	-2.0284
253.m00082	protein disulfide isomerase, putative	2.007		233.m00108	conserved hypothetical protein	-3.89105
253.m00083	serine acetyltransferase, putative	4.492		235.m00059	hypothetical protein	-2.63158
254.m00078	hypothetical protein	2.001		24.m00268	acetyltransferase, putative	-2.83286
254.m00080	hypothetical protein	2.006		24.m00283	eukaryotic peptide chain release factor subunit 1, putative	-2.42131
257.m00080	hypothetical protein	2.636		24.m00319	Myb family DNA-binding protein	-2.97619
259.m00044	hypothetical protein	2.475		242.m00085	ubiquitin	-2.63158
261.m00053	hypothetical protein	3.708		242.m00096	hypothetical protein	-2.15054
261.m00062	Rab family GTPase	2.674		243.m00065	hypothetical protein	-2.39808
263.m00058	hypothetical protein	3.214		244.m00083	competence damage-inducible protein, putative	-2.76243
272.m00075	hypothetical protein	2.583		247.m00075	LIM domain protein	-2.11864
277.m00049	Rap Ran GTPase activating protein, putative	2.009		247.m00076	hypothetical protein	-3.42466
280.m00061	hypothetical protein	2.217		247.m00079	importin alpha re-exporter, putative	-2.04082
282.m00079	dynamin-like protein	2.024		247.m00101	TPR repeat protein	-2.331
283.m00078	Rho GTPase activating protein, putative	2.092		248.m00067	glucosamine--fructose-6-phosphate aminotransferase, putative	-2.36407
29.m00211	hypothetical protein	2.109		25.m00258	hypothetical protein	-2.39234
3.m00548	hypothetical protein	2.005		264.m00074	conserved hypothetical protein	-2.04499
3.m00561	hypothetical protein	2.013		266.m00063	hypothetical protein	-2.30947
3.m00569	phosphoglycerate mutase family protein	2.441		268.m00071	hypothetical protein	-2.05339
3.m00577	high mobility group protein, putative	2.589		271.m00049	Ras guanine nucleotide exchange factor, putative	-2.53165
3.m00588	hypothetical protein	4.904		271.m00062	hypothetical protein	-2.04082
30.m00226	purine nucleoside phosphorylase, putative	2.194		275.m00099	hypothetical protein	-2.14592
30.m00252	hypothetical protein	2.184		275.m00100	hypothetical protein	-3.28947
31.m00217	hypothetical protein	2.332		275.m00123	protein kinase, putative	-2.06612
31.m00218	hypothetical protein	2.721		28.m00298	hypothetical protein	-6.25
31.m00224	hypothetical protein	77.17		284.m00072	hypothetical protein	-4.52489
310.m00060	hypothetical protein	2.16		287.m00047	alpha-adaptin, putative	-2.52525
312.m00037	iron-sulfur flavoprotein, putative	7.293		298.m00083	prefoldin subunit 2, putative	-2.20264
315.m00040	dual specificity protein phosphatase, putative	2.282		3.m00543	60S ribosomal protein L39, putative	-2.93255
321.m00060	hypothetical protein	2.78		3.m00563	hypothetical protein	-3.59712
323.m00046	conserved hypothetical protein	2.465		3.m00673	40S ribosomal protein S30, putative	-2.53807
33.m00242	conserved hypothetical protein	2.688		30.m00237	conserved hypothetical protein	-2.12766
33.m00250	hypothetical protein	2.105		328.m00063	glycerol-3-phosphate dehydrogenase, putative	-2.57069
330.m00070	hypothetical protein	2.483		328.m00064	NAD(FAD)-dependent dehydrogenase, putative	-2.51256
331.m00052	hypothetical protein	2.001		336.m00041	hypothetical protein	-2.079
335.m00051	hypothetical protein	2.259		34.m00247	conserved hypothetical protein	-2.11416
34.m00259	hypothetical protein	3.235		34.m00273	Rab family GTPase	-2.1692
34.m00275	hypothetical protein	2.452		345.m00053	hypothetical protein	-2.49377
340.m00051	calmodulin-like protein, putative	2.064		345.m00056	hypothetical protein	-2.12766
341.m00039	hypothetical protein	7.911		347.m00053	OFR 1.5 protein-related	-2.04918
348.m00053	phosphoglycerate mutase family protein	2.087		35.m00240	ARF GTPase activating protein, putative	-2.05339
349.m00045	aldose 1-epimerase, putative	2.762		358.m00030	hypothetical protein	-8.40336
35.m00253	iron-sulfur flavoprotein, putative	4.816		358.m00032	conserved hypothetical protein	-246.914
36.m00190	ornithine decarboxylase, putative	3.152		359.m00060	hypothetical protein	-2.03666
36.m00191	protein phosphatase, putative	2.196		364.m00047	Rab family GTPase	-2.18341
361.m00050	protein kinase, putative	2.2		37.m00194	malate dehydrogenase, putative	-2.14592
37.m00202	adenosine deaminase, putative	2.454		37.m00206	hypothetical protein	-4.83092
373.m00050	hypothetical protein	2.507		37.m00225	conserved hypothetical protein	-2.51256
374.m00024	AIG1 family protein, putative	2.783		37.m00235	acyl-CoA synthetase, putative	-2.0202
382.m00043	conserved hypothetical protein	2.184		373.m00048	acetyltransferase, putative	-208.333
393.m00042	hypothetical protein	2.025		374.m00023	hypothetical protein	-12.5471
395.m00027	Rho family GTPase	2.429		380.m00029	hypothetical protein	-2.24719
395.m00028	methionine gamma-lyase	9.085		380.m00033	hypothetical protein	-55.5556
4.m00632	beta-amylase, putative	2.548		39.m00237	cortexillin, putative	-2.63158
4.m00656	RNA-binding protein, putative	3.248		391.m00022	hypothetical protein	-2.51256
4.m00684	hypothetical protein	2.265		391.m00023	conserved hypothetical protein	-2.06612
4.m00690	Rab GTPase activating protein, putative	2.199		391.m00024	protein kinase, putative	-2.7027
4.m00706	hypothetical protein	5.446		393.m00039	cation diffusion facilitator family transporter, putative	-2.40385
401.m00029	hypothetical protein	213.6		394.m00057	CAAX prenyl protease, putative	-2.11864
404.m00035	lysozyme, putative	2.482		4.m00593	Rab family GTPase	-2.42131
409.m00028	phosphoglucomutase phosphomannomutase family protein	2.387		400.m00032	glycogen debranching enzyme, putative	-4.9505
41.m00244	iron-sulfur flavoprotein, putative	4.554		41.m00219	ABC transporter, putative	-456.621
426.m00029	hypothetical protein	2.186		42.m00173	Rap Ran GTPase activating protein, putative	-2.54453
429.m00039	hypothetical protein	2.17		42.m00175	hypothetical protein	-2.20264
429.m00040	alpha beta hydrolase, putative	2.31		424.m00033	hypothetical protein	-2.0202
43.m00167	hypothetical protein	2.207		43.m00197	hypothetical protein	-2.25734
443.m00046	ceramide synthase, putative	4.929		431.m00022	hypothetical protein	-3.78788
45.m00144	hypothetical protein	2.947		44.m00162	hypothetical protein	-2.38095
457.m00028	hypothetical protein	2.377		45.m00160	hypothetical protein	-2.47525
460.m00024	hypothetical protein	4.969		451.m00039	AIG1 family protein, putative	-2.457
466.m00033	conserved hypothetical protein	2.645		458.m00058	hypothetical protein	-2.12314
47.m00182	fatty acid elongase, putative	2.936		46.m00236	conserved hypothetical protein	-2.41546
482.m00012	hypothetical protein	3.082		46.m00245	hypothetical protein	-2.31481
484.m00038	ubiquitin-conjugating enzyme, putative	2.407		46.m00246	protein phosphatase 2C, putative	-2.079
485.m00034	hypothetical protein	2.034		46.m00249	hypothetical protein	-2.40385
49.m00196	amino acid transporter, putative	2.002		46.m00250	hypothetical protein	-2.96736
492.m00046	hypothetical protein	2.193		477.m00021	hypothetical protein	-50.2513
5.m00413	calcineurin catalytic subunit, putative	2.185		48.m00228	calmodulin, putative	-16.4474
5.m00424	protein phosphatase, putative	2.103		49.m00178	acid phosphatase, putative	-2.30415
5.m00457	hypothetical protein	2.03		499.m00016	conserved hypothetical protein	-15.3139
5.m00475	conserved hypothetical protein	2.537		513.m00039	exonuclease I, putative	-4.52489
50.m00174	hypothetical protein	2.605		526.m00040	hypothetical protein	-2.13675
51.m00136	hypothetical protein	2.234		53.m00171	Gal GalNAc lectin subunit Igl1	-2.12314
514.m00035	hypothetical protein	3.587		53.m00209	heat shock protein 70, putative	-2.04082
52.m00149	Rab GTPase activating protein, putative	2.226		537.m00017	AIG1 family protein, putative	-3.28947
52.m00152	C2 domain protein, putative	477.5		56.m00149	calcium-binding protein	-4.16667
52.m00156	sodium sulfate symporter, putative	2.375		56.m00175	elongation factor 1 beta, putative	-2.6455
522.m00018	hypothetical protein	2.543		583.m00011	hypothetical protein	-2.39808
531.m00016	pseudogene, fumarate hydratase	3.264		586.m00016	hypothetical protein	-2.03666
54.m00223	Mob1 phocein family protein	2.065		59.m00161	hypothetical protein	-2.34192
55.m00172	conserved hypothetical protein	2.213		59.m00165	hypothetical protein	-2.09205
55.m00187	hypothetical protein	2.502		59.m00173	actin-binding protein, putative	-2.40964
557.m00017	hypothetical protein	2.288		59.m00178	nucleolar protein Nop56, putative	-2.14592
56.m00152	cysteine-rich protein	2.736		59.m00181	TPR repeat protein	-2.17391
56.m00155	latent nuclear antigen, putative	2.708		59.m00185	ribosomal protein L7Ae-related protein	-3.1746
560.m00017	hypothetical protein	2.002		59.m00186	RNA polymerase III subunit, putative	-2.40964
564.m00020	hypothetical protein	2.144		6.m00415	protein kinase, putative	-2.28833
58.m00159	hypothetical protein	2.104		611.m00016	surface antigen ariel1-related	-2.6178
58.m00176	regulator of nonsense transcripts, putative	3.175		65.m00151	hypothetical protein	-2.06612
585.m00015	conserved hypothetical protein	3.258		65.m00154	hypothetical protein	-2.73224
588.m00013	hypothetical protein	2.21		687.m00016	hypothetical protein	-19.7239
6.m00424	hypothetical protein	3.626		69.m00149	conserved hypothetical protein	-3.4965
6.m00425	endo-1,4-beta-xylanase, putative	6.392		69.m00150	hypothetical protein	-3.18471
6.m00426	hypothetical protein	2.131		69.m00151	hypothetical protein	-4.329
6.m00455	hypothetical protein	3.226		69.m00152	hypothetical protein	-2.77008
6.m00466	hypothetical protein	2.069		69.m00153	Ser Thr protein phosphatase, putative	-3.90625
607.m00010	hypothetical protein	5.93		69.m00161	hypothetical protein	-2.6738
61.m00175	hypothetical protein	3.088		69.m00163	hypothetical protein	-2.50627
61.m00191	hypothetical protein	3.84		69.m00184	protein kinase, putative	-3.69004
621.m00019	hypothetical protein	5.267		7.m00421	hypothetical protein	-2.39234
623.m00011	hypothetical protein	2.175		70.m00173	S-adenosylmethionine synthetase, putative	-2.1097
628.m00011	hypothetical protein	64.48		70.m00174	S-adenosylmethionine synthetase, putative	-2.25225
63.m00158	hypothetical protein	2.199		70.m00181	hypothetical protein	-2.31481
63.m00173	hypothetical protein	3.271		70.m00182	conserved hypothetical protein	-2.53807
63.m00175	Lecithin:cholesterol acyltransferase, putative	2.646		72.m00202	hypothetical protein	-2.61097
63.m00182	Rab GTPase activating protein, putative	2.147		73.m00149	hypothetical protein	-2.30947
63.m00183	conserved hypothetical protein	2.81		73.m00150	aldose reductase, putative	-330.033
63.m00186	BspA-like leucine rich repeat protein, putative	9.245		73.m00151	acetyltransferase, putative	-42.9185
641.m00024	hypothetical protein	2.626		75.m00164	small nuclear ribonucleoprotein F, putative	-2.15054
71.m00148	70 kDa heat shock protein, putative	2.546		75.m00174	hypothetical protein	-2.1978
74.m00156	conserved hypothetical protein	2.383		76.m00142	protein kinase, putative	-2.45098
76.m00137	Ras GTPase activating protein, putative	2.496		76.m00146	hypothetical protein	-24.0964
78.m00152	glutamate synthase small subunit, putative	12.9		77.m00145	hypothetical protein	-2.07469
79.m00149	Oxysterol binding protein, putative	2.243		77.m00151	WD repeat protein	-4.04858
79.m00152	hypothetical protein	2.071		77.m00153	glycogen debranching enzyme, putative	-2.57069
796.m00013	conserved hypothetical protein	6.892		782.m00013	D-3-phosphoglycerate dehydrogenase, putative	-2.2779
8.m00386	hypothetical protein	4.616		85.m00150	hypothetical protein	-2.42718
8.m00388	hypothetical protein	2.023		85.m00152	protein tyrosine phosphatase, putative	-2.06186
8.m00389	protein phosphatase, putative	3.888		86.m00158	hypothetical protein	-3.14465
8.m00390	conserved hypothetical protein	2.049		87.m00154	formate nitrite transporter family protein, putative	-3.26797
8.m00393	late competence protein, putative	2.662		9.m00403	60S ribosomal protein L32, putative	-2.03666
8.m00418	hypothetical protein	2.152		90.m00161	hypothetical protein	-2.42718
80.m00139	conserved hypothetical protein	9.071		90.m00179	amino acid transporter, putative	-3.27869
81.m00165	DnaJ family protein	2.605		92.m00144	60S ribosomal protein L23, putative	-2.05339
81.m00169	hypothetical protein	2.212		92.m00145	hypothetical protein	-2.46914
81.m00186	NADP-dependent alcohol dehydrogenase	2.071		940.m00008	hypothetical protein	-2.46305
82.m00139	BspA-like leucine rich repeat protein, putative	2.123		96.m00129	regulator of nonsense transcripts, putative	-3.89105
82.m00146	amino acid transporter, putative	2.105		96.m00151	hypothetical protein	-2.04918
829.m00009	hypothetical protein	2.13
83.m00164	hypothetical protein	2.468
85.m00130	hypothetical protein	3.001
87.m00153	alkyl sulfatase, putative	2.108
87.m00162	hypothetical protein	2.707
88.m00160	hypothetical protein	3.008
88.m00177	hypothetical protein	9.172
89.m00125	hypothetical protein	9.951
9.m00397	chaperonin Cpn10, putative	2.283
9.m00410	ADP-ribosylation factor, putative	2.06
9.m00417	Dopey domain protein, putative	2.191
9.m00420	carbonic anhydrase, putative	2.568
91.m00196	MTA SAH nucleosidase, putative	2.057
92.m00166	hypothetical protein	2.91
93.m00161	hypothetical protein	2.869
94.m00145	hypothetical protein	2.943
94.m00146	conserved hypothetical protein	2.08
94.m00154	related to competence proteins	2.287
94.m00160	hypothetical protein	2.103
96.m00146	conserved hypothetical protein	2.864

## Sheet: Additional File 1B
Additional File 1B: Genes differentially expressed in Eh Rahman
Up				Down
Probe ID	Description	fold		Probe ID	Description	fold
1.m00623	hypothetical protein	2.003		1.m00698	BspA-like leucine rich repeat protein, putative	-5.55556
11.m00322	hypothetical protein	2.955		10.m00356	protein kinase, putative	-3.25733
125.m00088	hypothetical protein	2.912		101.m00121	hypothetical protein	-389.105
127.m00130	hypothetical protein	3.762		102.m00080	hypothetical protein	-4.56621
133.m00136	metal dependent hydrolase, putative	2.547		122.m00139	ADP-ribosylation factor, putative	-3.7594
138.m00086	hypothetical protein	3.169		131.m00139	M-phase inducer phosphatase, putative	-2.80899
149.m00092	hypothetical protein	4.144		136.m00108	hypothetical protein	-3.16456
15.m00290	conserved hypothetical protein	3.83		153.m00102	protein kinase, putative	-5.31915
15.m00356	hypothetical protein	4.318		16.m00320	hypothetical protein	-9.17431
151.m00103	Rho guanine nucleotide exchange factor, putative	2.721		167.m00117	dolichol monophosphate mannose synthase, putative	-2.91545
152.m00122	sodium proton antiporter, putative	3.162		17.m00351	galactose-inhibitable lectin 35 kda subunit precursor	-149.701
156.m00102	sodium proton antiporter, putative	2.417		170.m00110	Rap Ran GTPase activating protein, putative	-4.52489
162.m00072	hypothetical protein	2.539		181.m00068	hsp101-related protein	-4
168.m00119	pseudogene, N-acetylmuraminidase	4.012		182.m00151	hypothetical protein	-6.99301
18.m00342	hypothetical protein	2.686		183.m00091	acyl-CoA synthetase, putative	-5.81395
180.m00112	hypothetical protein	3.076		183.m00095	dual specificity protein phosphatase, putative	-2.68817
188.m00100	hypothetical protein	3.95		183.m00105	CXXC-rich protein	-14.771
19.m00308	hypothetical protein	2.791		19.m00296	hexokinase	-3.52113
19.m00309	hypothetical protein	3.933		194.m00104	cdp-diacylglycerol--inositol 3-phosphatidyltransferase, putative	-2.47525
206.m00084	hypothetical protein	4.506		194.m00119	hypothetical protein	-3.92157
212.m00114	programmed cell death protein 2, putative	2.372		195.m00092	ubiquitin-protein ligase E3 component	-2.77008
22.m00285	hypothetical protein	3.921		198.m00122	hypothetical protein	-2.849
22.m00303	hypothetical protein	8.39		2.m00567	conserved hypothetical protein	-2.44499
224.m00085	cullin, putative	3.468		20.m00289	hypothetical protein	-3.26797
235.m00058	hypothetical protein	3.491		20.m00318	Rap Ran GTPase activating protein, putative	-54.9451
24.m00295	Alpha amylase, putative	2.767		202.m00092	hypothetical protein	-2.51256
243.m00080	predicted protein	4.401		202.m00094	20 kDa antigen-related protein	-2.1645
244.m00083	competence damage-inducible protein, putative	3.857		207.m00070	DNA mismatch repair protein PMS1, putative	-2.43309
264.m00067	hypothetical protein	3.047		217.m00080	geranylgeranyl pyrophosphate synthase, putative	-2.15054
266.m00063	hypothetical protein	5.684		217.m00081	hypothetical protein	-2.86533
275.m00123	protein kinase, putative	3.475		218.m00071	hypothetical protein	-4.92611
279.m00096	predicted protein	2.926		22.m00298	hypothetical protein	-6.75676
28.m00298	hypothetical protein	3.575		223.m00076	hypothetical protein	-97.0874
3.m00549	hypothetical protein	15.39		234.m00042	hypothetical protein	-24.3902
314.m00044	hypothetical protein	6.148		236.m00050	hypothetical protein	-5.20833
314.m00053	hypothetical protein	4.073		24.m00278	hypothetical protein	-3.77358
330.m00064	hypothetical protein	11.21		251.m00088	Sir2 family transcriptional regulator, putative	-3.40136
330.m00065	hypothetical protein	4.977		253.m00082	protein disulfide isomerase, putative	-3.83142
34.m00226	calponin homology domain protein, putative	4.113		256.m00101	90 kDa heat shock protein, putative	-2.35849
34.m00239	developmentally regulated protein, putative	3.776		259.m00044	hypothetical protein	-3.14465
345.m00053	hypothetical protein	4.052		267.m00066	lipid phosphatase, putative	-2.90698
358.m00030	hypothetical protein	8.996		276.m00052	Acid sphingomyelinase-like phosphodiesterase, putative	-3.5461
37.m00206	hypothetical protein	2.956		29.m00210	hsp70 family protein	-28.7356
374.m00023	hypothetical protein	23.39		29.m00225	hypothetical protein	-25.7732
380.m00029	hypothetical protein	4.976		30.m00252	hypothetical protein	-2.74725
391.m00023	conserved hypothetical protein	3.864		302.m00045	calreticulin, putative	-2.21729
391.m00024	protein kinase, putative	4.662		31.m00224	hypothetical protein	-27.027
397.m00062	hypothetical protein	4.993		312.m00036	hypothetical protein	-340.136
42.m00175	hypothetical protein	3.232		312.m00037	iron-sulfur flavoprotein, putative	-14.6199
458.m00058	hypothetical protein	4.743		32.m00217	C2 domain protein, putative	-645.161
48.m00228	calmodulin, putative	2.934		33.m00242	conserved hypothetical protein	-3.57143
5.m00423	hypothetical protein	3.461		34.m00259	hypothetical protein	-2.1645
5.m00482	protein kinase, putative	2.303		34.m00275	hypothetical protein	-3.32226
51.m00162	protein kinase, putative	3.312		341.m00039	hypothetical protein	-7.69231
513.m00039	exonuclease I, putative	2.708		346.m00045	alcohol dehydrogenase 3, putative	-18.4162
53.m00179	hypothetical protein	2.649		346.m00053	hypothetical protein	-3.11526
59.m00185	ribosomal protein L7Ae-related protein	2.477		35.m00253	iron-sulfur flavoprotein, putative	-9.25926
611.m00016	surface antigen ariel1-related	2.764		37.m00215	hypothetical protein	-10.8814
617.m00020	hypothetical protein	4.206		37.m00216	hypothetical protein	-4.44444
69.m00150	hypothetical protein	2.552		4.m00641	tRNA-specific adenosine deaminase, putative	-3.02115
69.m00163	hypothetical protein	3.717		4.m00656	RNA-binding protein, putative	-3.95257
69.m00167	hypothetical protein	3.321		41.m00244	iron-sulfur flavoprotein, putative	-7.57576
72.m00202	hypothetical protein	2.012		415.m00042	ubiquitin ligase, putative	-9.17431
76.m00142	protein kinase, putative	3.749		417.m00029	splicing factor 3B subunit 1, putative	-2.90698
77.m00173	hypothetical protein	3.164		45.m00147	70 kDa heat shock protein, putative	-2.2779
79.m00157	hypothetical protein	3.895		46.m00255	hypothetical protein	-3.92157
816.m00009	hypothetical protein	2.527		460.m00024	hypothetical protein	-9.61538
82.m00164	hypothetical protein	4.253		480.m00024	hypothetical protein	-30.581
90.m00161	hypothetical protein	3.716		484.m00038	ubiquitin-conjugating enzyme, putative	-2.42718
91.m00186	hypothetical protein	4.623		50.m00174	hypothetical protein	-3.19489
917.m00010	Ras family GTPase	3.183		56.m00155	latent nuclear antigen, putative	-5.02513
98.m00140	hypothetical protein	5.768		584.m00019	heat shock protein 70, putative	-21.0526
				61.m00175	hypothetical protein	-2.66667
				61.m00191	hypothetical protein	-2.39234
				623.m00011	hypothetical protein	-3.22581
				63.m00175	Lecithin:cholesterol acyltransferase, putative	-3.01205
				64.m00187	heat shock protein 101, putative	-3.80228
				7.m00418	hypothetical protein	-4.21941
				7.m00425	hypothetical protein	-26.6667
				71.m00149	conserved hypothetical protein	-7.93651
				71.m00151	hypothetical protein	-76.3359
				738.m00009	hypothetical protein	-8.69565
				76.m00147	hypothetical protein	-2.80899
				79.m00145	hypothetical protein	-32.4675
				81.m00165	DnaJ family protein	-2.53165
				81.m00186	NADP-dependent alcohol dehydrogenase	-2.39234
				84.m00139	hypothetical protein	-9.90099
				84.m00140	Beige protein, putative	-67.5676
				85.m00130	hypothetical protein	-2.78552
				88.m00177	hypothetical protein	-4.25532
				89.m00107	hypothetical protein	-9.52381
				9.m00397	chaperonin Cpn10, putative	-3.1348
				914.m00009	hypothetical protein	-2.89017
				93.m00161	hypothetical protein	-3.30033
				96.m00146	conserved hypothetical protein	-6.71141
