# Supplementary material for: Trichostatin A effects on gene expression in the protozoan parasite Entamoeba histolytica
Source: BMC Genomics. 2007 Jul 5;8:216. doi: 10.1186/1471-2164-8-216 (PMC1940012; doi:10.1186/1471-2164-8-216)
Supplement: Additional file 2 — Expression profiles of histone and chromatin modifying genes in E. histolytica strains HM-1:IMSS, 200:NIH, and Rahman. The mean trophozoite expression value for E. histolytica HM-1:IMSS, 200:NIH, and Rahman strains under standard culture conditions, GenBank ID number, and gene annotations are shown. Additional loci represented by crosshybridizing _s_at probe sets are as follows – 49.m00192_s_at: 334.m00048, 361.m00053 and 472.m00060; 100.m00145_s_at: 48.m00184; 4.m00618_s_at: 280.m00075; 9.m00405_s_at: 117.m00168 and 67.m00101; 39.m00254_s_at: 35.m00257; 444.m00042_s_at: 25.m00257. Genes that are statistically different in one strain compared to the other two are in bold. [file 1471-2164-8-216-S2.xls]

## Sheet: Additional File 2
Additional File 2: Histone and chromatin remodeling enzymes and their expression levels in the three E. histolytica strains
Probe ID	GenBank ID number	Description	E. histolytica HM-1:IMSS	E. histolytica 200:NIH	E. histolytica Rahman
HAT or HDAC
2.m00560_at	XM_652287	histone acetyltransferase, putative	18.875	9.1125	12.505
67.m00100_at	XM_648875	histone acetyltransferase, putative	1.3205	0.7765	0.801
49.m00192_s_at	XM_649487	histone acetyltransferase, putative	0.427	0.3825	0.306
48.m00190_at	XM_649537	histone acetyltransferase, putative	0.5015	0.869	0.64
100.m00145_s_at	XM_647816	histone acetyltransferase, putative	0.127	0.262	0.10495
675.m00014_s_at	XM_642885	Histone deacetylase, putative	0.4005	0.3145	0.233
232.m00067_at	XM_645171	histone deacetylase, putative	1.2	1.1325	0.9585
60.m00146_at	XM_649116	acetyltransferase, putative (GCN5 homolog)	0.88	1.3005	0.9835
182.m00144_at	XM_646030	Sir2 family transcriptional regulator, putative	1.6025	0.959	1.2865
136.m00121_x_at	XM_646915	Sir2 family transcriptional regulator, putative	4.094	1.968	2.238
251.m00088_at	XM_644933	Sir2 family transcriptional regulator, putative	7.2925	1.8865	1.1105
43.m00207_at	XM_649714	Sir2 family transcriptional regulator, putative	0.971	1.3925	0.8585
2.m00521_at	XM_652342	Sir2 family transcriptional regulator, putative	0.78	1.898	1.077
Chromatin structure
3.m00546_at	XM_652115	ATP-dependent chromatin remodeling protein SNF2H, putative	0.683	0.6165	0.591
128.m00124_at	XM_647116	chromatin-specific transcription elongation factor, putative	3.015	2.751	2.37
48.m00200_at	XM_649547	chromodomain-helicase-DNA-binding protein, putative	1.967	1.337	1.691
254.m00074_at	XM_644892	chromodomain-helicase-DNA-binding protein, putative	1.0795	1.834	1.791
91.m00203_at	XM_648086	chromodomain-helicase-DNA-binding protein, putative	0.8335	1.1255	0.763
49.m00175_at	XM_649505	chromosome condensation protein, putative	1.2845	1.332	1.13
8.m00354_at	XM_651649	chromosome partition protein, putative	0.4575	0.2205	0.232
2.m00591_at	XM_652319	chromosome partition protein, putative	0.0977	0.101	0.1155
4.m00618_s_at	XM_652093	chromosome segregation protein, putative	0.39	0.3035	0.2845
9.m00405_s_at	XM_651579	histone H2A, putative	113.6	134.7	113.75
39.m00254_s_at	XM_649882	histone H2B	79.305	81.685	73.735
139.m00118_at	XM_646857	histone H3, putative	4.4085	2.887	2.8045
96.m00133_at	XM_647943	histone H3, putative	4.837	5.214	6.5115
153.m00096_at	XM_646567	histone H3, putative	85.865	85.845	82.095
3.m00576_at	XM_652199	histone H3, putative	0.05565	0.0811	0.0743
6.m00462_at	XM_651849	histone H3, putative	117.5	154	110.235
84.m00141_at	XM_648294	histone H3, putative	19.005	28.6	19.385
444.m00042_s_at	XM_643417	histone H4	210.2	236.95	228.95
15.m00358_at	XM_651175	histone RNA hairpin-binding protein, putative	8.586	5.552	7.4105
40.m00225_at	XM_649833	histone-like transcription factor, putative	0.8195	0.942	0.911
47.m00166_at	XM_649582	histone-like transcription factor, putative	1.244	2.116	1.264
71.m00155_at	XM_648722	structural maintenance of chromosomes protein	0.1285	0.114	0.1785
10.m00342_at	XM_651489	structural maintenance of chromosomes protein	3.4675	2.559	2.672
206.m00081_at	XM_645549	structural maintenance of chromosomes protein	1.384	1.3615	1.43
