# Supplementary material for: Trichostatin A effects on gene expression in the protozoan parasite Entamoeba histolytica
Source: BMC Genomics. 2007 Jul 5;8:216. doi: 10.1186/1471-2164-8-216 (PMC1940012; doi:10.1186/1471-2164-8-216)
Supplement: Additional file 3 — Data for all arrays based on MIAME format. (A) Normalized array data for all genes. The Probe ID, TIGR gene number, GenBank accession, Annotation, fold-change, and FDR are shown. The array data for E. histolytica 200:NIH grown in TYI-S-33 media and E. histolytica 200:NIH exposed to low glucose (LG), Trichostatin A (TSA), and short chain fatty acids (SCFA) are listed. Normalized expression data for E. histolytica HM-1:IMSS and Rahman strains grown in TYI-S-33 media were obtained from previously published literature [14]. (B) Representation table for all _s_at probes. [file 1471-2164-8-216-S3.xls]

## Sheet: Additional File 3A
Additional File 3A: data for all probes for all conditions tested
Probe ID	TIGR	Genbank	Description	FDR TSA	Fold TSA	FDR SCFA	Fold SCFA	HM1_1	HM1_2	Rahman_1	Rahman_2	NIH200_1	NIH200_2	LG_1	LG_2	TSA 3.28	TSA 5.21	TSA 72h	SCFA 12.06	SCFA_1	SCFA_2
1.m00596_at	1.m00596	XM_652504	actin-like protein, putative	1	-1.35685	1	-1.09409	46.48	39.91	43.65	44.71	45.39	49.74	53	39.09	30	38.19	35.12	37.81	54.95	36.94
1.m00597_at	1.m00597	XM_652383	SEC-24 protein, putative	1	1.394	1	1.057	4.191	2.798	3.399	4.252	4.627	5.648	5.275	3.396	7.078	7.093	5.429	7.072	5.26	3.193
1.m00599_at	1.m00599	XM_652449	hypothetical protein	1	1.077	1	1.082	0.0442	0.0421	0.0555	0.0424	0.0421	0.0421	0.0421	0.0421	0.0526	0.0421	0.0421	0.0533	0.0421	0.0421
1.m00600_x_at	1.m00600	XM_652365	hypothetical protein	0.217821	2.437	1	1.11	0.0657	0.047	0.0645	0.0624	0.0645	0.0645	0.0621	0.055	0.215	0.242	0.0645	0.0719	0.0645	0.0684
1.m00602_at	1.m00602	XM_652374	hypothetical protein	1	-1.0582	1	1.055	0.166	0.163	0.143	0.181	0.149	0.139	0.142	0.146	0.158	0.147	0.108	0.15	0.148	0.157
1.m00602_x_at	1.m00602	XM_652374	hypothetical protein	1	1.169	1	1.221	0.19	0.171	0.162	0.327	0.169	0.16	0.176	0.156	0.299	0.216	0.112	0.215	0.196	0.195
1.m00603_at	1.m00603	XM_652375	hypothetical protein	1	-1.2285	1	-1.04167	0.189	0.148	0.204	0.193	0.158	0.181	0.142	0.157	0.146	0.0955	0.155	0.154	0.148	0.155
1.m00603_x_at	1.m00603	XM_652375	hypothetical protein	1	-1.2837	1	-1.14416	0.155	0.17	0.137	0.19	0.137	0.179	0.12	0.171	0.105	0.131	0.116	0.154	0.112	0.13
1.m00606_s_at	1.m00606	XM_652473	hypothetical protein	0.182472	-2.36967	1	-1.20627	5.9	7.68	5.609	4.552	7.204	6.599	4.36	5.078	2.025	3.884	1.77	4.116	4.643	5.516
1.m00607_at	1.m00607	XM_652515	hypothetical protein	1	1.045	1	1.199	0.5	0.481	0.817	0.51	0.431	0.456	0.636	0.548	0.51	0.525	0.57	0.615	0.569	0.659
1.m00607_x_at	1.m00607	XM_652515	hypothetical protein	1	1.129	1	1.089	0.641	0.653	0.947	0.653	0.595	0.479	0.838	0.775	0.739	0.765	0.719	0.521	0.749	0.934
1.m00608_at	1.m00608	XM_652497	protein kinase, putative	1	1.501	1	1.157	0.644	0.511	0.661	0.717	0.446	0.475	0.456	0.503	0.719	0.698	0.697	0.491	0.527	0.618
1.m00608_x_at	1.m00608	XM_652497	protein kinase, putative	1	1.213	1	1.03	0.72	0.492	0.596	0.82	0.519	0.634	0.495	0.507	0.623	0.744	0.594	0.501	0.504	0.666
1.m00609_at	1.m00609	XM_652498	tRNA splicing endonuclease, putative	1	1.07	1	1.023	0.0591	0.0591	0.0867	0.0591	0.0591	0.0591	0.0596	0.0653	0.0801	0.0583	0.0588	0.0627	0.0584	0.0656
1.m00609_x_at	1.m00609	XM_652498	tRNA splicing endonuclease, putative	1	1.014	1	-1.05374	0.0564	0.0769	0.0793	0.0501	0.0513	0.0523	0.0508	0.0499	0.0554	0.0507	0.0495	0.0488	0.0461	0.0506
1.m00610_at	1.m00610	XM_652499	hypothetical protein	1	-1.0395	1	1.179	0.106	0.0923	0.167	0.105	0.155	0.0935	0.113	0.107	0.117	0.116	0.1	0.2	0.118	0.106
1.m00611_at	1.m00611	XM_652500	hypothetical protein	1	1.958	1	1.067	0.397	0.442	0.375	0.523	0.436	0.475	0.359	0.143	0.396	0.367	1.713	0.384	0.287	0.366
1.m00611_x_at	1.m00611	XM_652500	hypothetical protein	1	2.102	1	1.167	0.236	0.232	0.232	0.33	0.235	0.278	0.19	0.127	0.34	0.244	0.88	0.269	0.21	0.221
1.m00613_at	1.m00613	XM_652502	hypothetical protein	1	1.31	1	-1.08108	8.013	6.461	6.14	8.16	7.03	7.601	4.621	2.359	6.536	6.254	6.52	7.7	4.245	2.871
1.m00613_x_at	1.m00613	XM_652502	hypothetical protein	1	1.282	1	-1.16686	4.928	3.733	3.914	4.747	3.861	4.444	2.725	1.272	3.494	3.463	3.727	4.122	2.469	1.323
1.m00614_at	1.m00614	XM_652503	DNA ligase, putative	1	1.406	1	1.093	6.46	5.461	7.172	9.006	4.199	4.926	4.627	3.506	4.258	4.251	12.04	5.334	4.749	4.04
1.m00618_s_at	1.m00618	XM_652507	WD repeat protein	1	1.231	1	1.464	3.001	1.404	2.099	2.446	4.455	2.823	4.601	3.079	11	6.052	1.365	5.632	6.054	4.489
1.m00620_at	1.m00620	XM_652509	conserved hypothetical protein	1	-1.11732	1	-1.17786	0.5	0.625	0.571	0.769	0.553	0.594	0.577	0.454	0.454	0.454	0.553	0.464	0.462	0.454
1.m00621_at	1.m00621	XM_652510	hypothetical protein	1	-1.0101	1	1.224	0.0544	0.0549	0.0677	0.0953	0.0523	0.0744	0.0513	0.0551	0.0617	0.0551	0.0545	0.129	0.0551	0.0492
1.m00621_x_at	1.m00621	XM_652510	hypothetical protein	1	1.057	1	1.086	0.0712	0.0671	0.0671	0.0762	0.0671	0.0684	0.0671	0.0671	0.0805	0.0671	0.0671	0.0644	0.0674	0.0907
1.m00622_at	1.m00622	XM_652511	conserved hypothetical protein	1	-1.1919	1	-1.10988	0.569	0.543	0.396	0.396	0.599	0.627	0.551	0.664	0.399	0.654	0.512	0.522	0.546	0.579
1.m00622_x_at	1.m00622	XM_652511	conserved hypothetical protein	1	-1.19617	1	-1.0582	0.237	0.2	0.18	0.181	0.187	0.204	0.248	0.266	0.188	0.19	0.183	0.189	0.226	0.221
1.m00623_at	1.m00623	XM_652512	hypothetical protein	1	-1.24688	1	-1.34048	2.085	1.67	2.873	2.566	0.775	1.251	1.137	1.342	0.584	0.964	1.229	0.966	0.814	0.708
1.m00623_x_at	1.m00623	XM_652512	hypothetical protein	1	-1.16144	1	-1.10619	1.312	0.951	1.576	1.536	0.524	0.758	0.58	0.715	0.53	0.578	0.538	0.791	0.45	0.537
1.m00624_at	1.m00624	XM_652513	hypothetical protein	1	1.296	1	-1.00908	4.732	6.2	6.041	5.439	6.802	7.223	6.714	10	8.608	9.762	11.28	6.489	6.845	9.538
1.m00624_x_at	1.m00624	XM_652513	hypothetical protein	1	1.17	1	1.048	2.568	3.745	3.711	3.416	3.695	3.786	3.635	4.94	3.894	4.722	5.49	3.778	3.632	5.292
1.m00625_at	1.m00625	NA	hypothetical protein	1	-1.26263	1	-1	88.9	94.46	84.06	76.96	70.63	79.12	118.9	117.9	64.38	75.68	84.75	59.33	114.8	122.1
1.m00625_x_at	1.m00625	NA	hypothetical protein	1	-1.41044	1	-1.02459	42.31	44.46	38.9	35.52	38.42	34.13	53.96	54.78	23.14	34.31	39.18	25.88	54.82	57.22
1.m00626_at	1.m00626	XM_652495	hypothetical protein	1	-1.15741	1	-1.34771	1.108	1.213	1.648	1.297	0.933	0.779	1.153	1.158	0.487	0.671	1.931	0.552	0.794	0.91
1.m00626_x_at	1.m00626	XM_652495	hypothetical protein	1	-1.27065	1	-1.36986	3.072	2.94	5.035	3.502	3.14	2.294	3.564	3.343	1.406	1.888	5.173	1.732	2.169	2.915
1.m00630_at	1.m00630	XM_652452	importin alpha, putative	1	-1.9685	1	1.033	0.532	0.711	0.358	0.532	0.553	0.623	0.442	0.681	0.296	0.543	0.148	0.669	0.475	0.633
1.m00631_at	1.m00631	XM_652453	hypothetical protein	1	-1.02459	1	1.073	0.103	0.0824	0.0611	0.0552	0.0626	0.0525	0.0569	0.056	0.0553	0.0631	0.0491	0.0535	0.0566	0.0751
1.m00631_x_at	1.m00631	XM_652453	hypothetical protein	1	1.061	1	1.24	0.132	0.223	0.105	0.0992	0.104	0.0954	0.134	0.121	0.125	0.118	0.117	0.133	0.151	0.136
1.m00633_at	1.m00633	XM_652455	hypothetical protein	1	-1.38122	1	-1.05152	0.615	0.552	0.796	0.617	0.546	0.694	0.534	0.537	0.458	0.422	0.373	0.549	0.589	0.505
1.m00633_x_at	1.m00633	XM_652455	hypothetical protein	1	-1.3986	1	-1.11982	0.977	0.86	0.965	0.795	0.75	0.913	0.898	0.77	0.582	0.599	0.598	0.741	0.803	0.682
1.m00634_at	1.m00634	XM_652456	hypothetical membrane-spanning protein	1	-1.35685	1	-1.24378	0.496	0.369	0.287	0.451	0.281	0.337	0.275	0.398	0.245	0.269	0.198	0.25	0.26	0.259
1.m00635_at	1.m00635	XM_652457	cell cycle-associated GTPase, putative	1	1.011	1	-1.13379	25.16	30.86	26.33	25.42	28.8	23.28	21.25	32.31	23.29	29.14	26.89	23.41	20.61	25.17
1.m00636_at	1.m00636	XM_652458	hypothetical protein	0.438295	-2.38095	1	-1.21359	1.973	2.657	1.277	1.329	1.382	1.527	1.122	0.711	0.412	0.605	0.44	1.043	1.366	0.58
1.m00636_x_at	1.m00636	XM_652458	hypothetical protein	0.614382	-2.53807	1	-1.23001	2.559	2.944	1.738	1.689	1.407	2.147	1.29	0.775	0.539	0.675	0.386	1.306	1.547	0.61
1.m00637_at	1.m00637	XM_652459	hypothetical protein	1	1.01	1	1.061	1.141	1.229	0.877	1.071	0.586	0.856	0.816	0.824	1.008	0.759	0.595	0.72	0.815	0.901
1.m00637_x_at	1.m00637	XM_652459	hypothetical protein	1	-1.01112	1	1.016	1.459	1.366	0.947	1.244	0.748	0.896	0.915	0.754	1.04	0.825	0.631	0.615	0.929	1.03
1.m00638_at	1.m00638	XM_652460	hypothetical protein	1	1.221	1	-1.13379	0.324	0.366	0.554	0.52	0.248	0.277	0.221	0.338	0.354	0.381	0.258	0.169	0.275	0.283
1.m00638_x_at	1.m00638	XM_652460	hypothetical protein	1	1.325	1	-1.01626	0.571	0.496	0.732	0.593	0.324	0.348	0.278	0.421	0.515	0.528	0.333	0.321	0.306	0.378
1.m00639_at	1.m00639	XM_652461	BspA-like leucine rich repeat protein, putative	1	1.044	1	-1.02145	0.376	0.255	0.274	0.43	0.279	0.56	0.393	0.338	0.532	0.52	0.225	0.605	0.31	0.274
1.m00640_at	1.m00640	XM_652462	zinc finger protein, putative	1	1.124	1	1.027	1.726	2.317	1.837	2.03	1.529	1.646	1.857	1.78	1.246	1.605	3.481	1.237	1.968	2.18
1.m00641_at	1.m00641	XM_652463	molybdopterin cofactor sulfurase, putative	1	-1.67224	1	-1.15075	9.055	15.79	6.236	7.073	14.51	11.22	14.64	15.99	6.252	8.538	10.94	8.675	14.52	14.21
1.m00642_at	1.m00642	XM_652464	calcium-transporting P-type ATPase, putative	1	-1.6129	1	1.136	2.085	3.297	1.674	2.181	1.931	2.068	4.764	2.168	1.444	1.517	1.772	2.453	3.86	2.519
1.m00643_at	1.m00643	XM_652465	coatomer beta subunit, putative	1	1.36	1	1.159	6.063	4.669	4.084	4.258	5.008	3.42	4.242	1.979	4.649	5.226	4.297	4.855	5.314	2.505
1.m00644_at	1.m00644	XM_652466	WD repeat protein	1	-1.21655	1	-1.17509	3.424	4.357	2.106	3.404	1.978	2.39	1.636	2.778	1.944	2.094	1.36	2.406	1.424	1.797
1.m00645_at	1.m00645	XM_652467	hypothetical protein	1	1.415	1	1.048	0.0837	0.0879	0.0871	0.0954	0.0899	0.0581	0.0982	0.199	0.0946	0.0927	0.329	0.105	0.0934	0.119
1.m00645_x_at	1.m00645	XM_652467	hypothetical protein	1	1.331	1	1.042	0.0713	0.0674	0.0724	0.083	0.0547	0.0703	0.0718	0.104	0.0693	0.0652	0.204	0.0759	0.0743	0.0788
1.m00646_at	1.m00646	XM_652468	hypothetical protein	1	-1.10988	1	-1.19332	1.084	1.303	0.977	1.03	0.803	0.927	1.188	1.718	0.906	0.996	1.107	0.66	1.017	1.2
1.m00646_x_at	1.m00646	XM_652468	hypothetical protein	1	-1.10132	1	-1.04275	1.817	2.452	1.762	1.572	1.679	1.29	1.788	2.408	1.663	1.743	1.378	1.137	1.773	2.333
1.m00647_at	1.m00647	XM_652469	ATP-dependent RNA helicase, putative	1	-1.29199	1	1.05	2.112	2.114	1.385	1.876	1.662	1.619	1.562	1.046	1.57	1.835	0.489	2.369	1.538	0.965
1.m00648_at	1.m00648	XM_652470	hypothetical protein	1	1.261	1	1.124	0.0848	0.101	0.079	0.0837	0.0785	0.0826	0.0788	0.0557	0.0713	0.0762	0.144	0.0848	0.0829	0.0788
1.m00648_x_at	1.m00648	XM_652470	hypothetical protein	1	1.201	1	1.079	0.469	0.477	0.461	0.599	0.406	0.493	0.471	0.234	0.393	0.334	0.756	0.522	0.481	0.287
1.m00649_at	1.m00649	XM_652471	signal peptide peptidase family protein	1	-1.19332	1	-1.03842	3.203	1.656	4.439	4.565	2.47	1.906	2.386	3.672	2.656	3.124	1.155	3.032	1.972	2.428
1.m00650_at	1.m00650	XM_652472	hypothetical protein	1	-1.31062	1	-1.26422	0.0987	0.107	0.11	0.107	0.142	0.159	0.168	0.123	0.105	0.114	0.119	0.118	0.127	0.105
1.m00650_x_at	1.m00650	XM_652472	hypothetical protein	1	-1.16414	1	-1.18624	0.214	0.199	0.263	0.302	0.262	0.302	0.231	0.243	0.273	0.196	0.204	0.201	0.254	0.202
1.m00651_s_at	1.m00651	NA	pseudogene, hypothetical protein	0.00826367	1.326	1	-1.05263	52.68	64.86	30.77	24.65	6.226	1.887	2.426	9.449	16.75	18.48	0.501	2.462	3.475	6.666
1.m00654_at	1.m00654	XM_652476	hypothetical protein	1	-1.13379	1	-1.19617	0.48	0.522	0.521	0.635	0.529	0.835	0.534	0.268	0.42	0.481	0.428	0.585	0.506	0.249
1.m00658_at	1.m00658	XM_652480	hypothetical protein	1	-1.70648	1	1.001	0.738	0.711	0.83	0.671	0.567	0.777	0.707	0.687	0.341	0.358	0.518	0.938	0.554	0.608
1.m00659_at	1.m00659	XM_652481	DEAD DEAH box helicase, putative	1	1.139	1	1.174	0.757	0.623	0.492	0.56	0.466	0.503	0.564	0.201	0.408	0.546	0.437	0.522	0.709	0.288
1.m00660_at	1.m00660	XM_652482	hypothetical protein	1	-1.14416	1	-1.04384	1.197	1.117	1.203	1.32	1.496	1.942	1.34	1.569	1.473	1.366	1.288	1.703	1.458	1.374
1.m00661_at	1.m00661	XM_652483	interaptin, putative	1	1.415	1	-1.08814	1.366	1.32	1.052	1.078	0.795	0.801	0.522	0.375	0.912	0.719	0.907	0.612	0.6	0.444
1.m00662_at	1.m00662	XM_652484	protein kinase, putative	1	-1.26904	1	-1.04058	6.456	3.77	7.34	5.693	6.931	6.362	5.578	6.349	5.659	5.398	3.976	5.543	6.559	6.073
1.m00663_at	1.m00663	XM_652485	myosin calcium-binding light chain, putative	0.0522642	-3.32226	1	-1.30208	8.852	11.3	11.35	5.755	5.723	6.452	5.586	6.321	1.723	2.1	1.644	2.735	5.665	6.335
1.m00663_x_at	1.m00663	XM_652485	myosin calcium-binding light chain, putative	0.321825	-2.46914	1	-1.0917	13.22	15.71	16.8	10.9	9.562	10.18	9.25	11.28	3.727	4.658	3.878	7.316	9.406	11.3
1.m00664_at	1.m00664	XM_652486	sodium sulfate symporter, putative	1	-1.0352	1	1.044	6.169	5.88	3.835	4.551	4.475	4.205	4.813	5.999	5.747	6.264	2.816	4.599	5.971	4.668
1.m00665_at	1.m00665	XM_652487	hypothetical protein	1	-1.65837	1	1.519	1.707	0.622	2.77	2.039	2.497	1.41	3.373	1.948	1.647	1.273	1.105	2.425	2.788	5.464
1.m00665_x_at	1.m00665	XM_652487	hypothetical protein	1	-1.41844	1	1.405	1.704	0.771	2.417	1.682	1.816	1.331	2.812	1.618	1.336	1.124	1.409	2.12	2.246	3.513
1.m00666_at	1.m00666	XM_652488	Rab GTPase activating protein, putative	1	-1.02145	1	1.089	2.261	1.627	2.46	2.35	1.768	1.548	1.702	2.028	1.605	2.046	1.541	1.566	1.927	2.309
1.m00668_at	1.m00668	XM_652490	Rho GTPase activating protein, putative	1	-1.35318	1	-1.23762	1.122	1.123	1.233	1.735	1.527	1.705	1.209	1.112	1.451	1.343	0.531	1.258	1.203	0.891
1.m00669_at	1.m00669	XM_652491	hypothetical protein	1	1.333	1	1.07	0.274	0.27	0.27	0.27	0.277	0.21	0.26	0.275	0.396	0.355	0.276	0.329	0.228	0.268
1.m00669_x_at	1.m00669	XM_652491	hypothetical protein	1	1.075	1	-1.06157	0.344	0.341	0.313	0.343	0.314	0.275	0.296	0.415	0.32	0.408	0.314	0.341	0.287	0.282
1.m00670_at	1.m00670	XM_652492	40S ribosomal protein S24, putative	1	-1.13122	1	-1.05152	140.9	117.9	145.1	126.1	132.1	134.1	129.9	137.5	119.9	121.2	112.9	126.8	113	142.3
1.m00670_x_at	1.m00670	XM_652492	40S ribosomal protein S24, putative	1	-1.21212	1	-1.0661	109.2	91.24	116.1	93.54	101.2	93.75	97.48	112	85.43	88.5	76.1	84.42	88.93	112.9
1.m00673_at	1.m00673	XM_652368	Gal GalNAc lectin light subunit	0.165437	-3.61011	1	-2.28311	34.22	35.78	23.18	24.75	14.87	20.42	16.41	15.73	6.815	5.51	2.662	3.057	10	12.84
1.m00673_x_at	1.m00673	XM_652368	Gal GalNAc lectin light subunit	0.105917	-3.41297	1	-2.31481	73.36	77.59	48.09	54.72	36.36	44.76	34.59	35.39	15.03	12.07	7.363	7.647	21.49	25.99
1.m00674_at	1.m00674	XM_652369	conserved hypothetical protein	1	1.545	1	1.08	1.454	1.333	1.174	1.094	1.039	1.039	1.05	1.382	1.822	1.378	2.056	1.034	1.219	1.399
1.m00674_x_at	1.m00674	XM_652369	conserved hypothetical protein	0.918695	1.719	1	1.146	2.698	2.643	2.096	1.965	1.985	1.79	1.856	2.471	3.664	2.874	3.911	2.107	2.1	2.757
1.m00675_at	1.m00675	XM_652370	hypothetical protein	1	-1.52905	1	-1.07181	1.073	0.938	1.311	0.725	0.468	0.462	0.263	0.296	0.264	0.222	0.223	0.315	0.311	0.389
1.m00675_x_at	1.m00675	XM_652370	hypothetical protein	1	-1.61812	1	1.191	1.303	1.459	1.476	1.043	0.491	0.579	0.339	0.38	0.303	0.207	0.315	0.653	0.387	0.559
1.m00676_at	1.m00676	XM_652371	conserved hypothetical protein	1	-1.29032	1	1.084	2.721	2.572	2.427	2.551	3.114	3.104	2.404	2.297	1.924	1.993	2.4	2.824	2.988	2.984
1.m00677_at	1.m00677	XM_652372	N2,N2-dimethylguanosine tRNA methyl transferase, putative	1	-1.04167	1	1.022	3.892	3.23	2.883	4.122	2.289	2.901	2.957	2.527	3.386	3.741	1.304	2.869	2.862	2.433
1.m00680_at	1.m00680	XM_652376	phosphatidylinositol 4-kinase, putative	1	-1.14679	1	-1.02987	2.346	1.899	2.152	2.843	2.702	1.632	2.758	0.921	1.539	1.492	1.77	1.913	2.929	1.001
1.m00681_at	1.m00681	XM_652377	hypothetical protein	1	-1.05374	1	-1.29534	1.165	1.708	3.385	3.401	4.329	5.39	5.088	2.459	3.392	2.125	8.368	2.936	4.211	2.631
1.m00682_at	1.m00682	XM_652378	conserved hypothetical protein	1	-1.98413	1	-1.13507	0.757	0.609	1.167	1.347	0.998	0.969	0.745	0.634	0.203	0.645	0.543	0.847	0.754	0.594
1.m00683_at	1.m00683	XM_652379	hypothetical protein	1	1.071	1	-1.03734	2.887	3.277	2.529	2.341	1.812	1.58	1.564	1.978	1.377	1.887	2.427	1.706	1.433	1.881
1.m00684_at	1.m00684	XM_652380	Rab family GTPase	1	-1.02145	1	-1.001	0.0428	0.0428	0.0435	0.0428	0.0428	0.0466	0.0433	0.0428	0.0428	0.0431	0.0428	0.046	0.0428	0.0428
1.m00684_x_at	1.m00684	XM_652380	Rab family GTPase	1	1.04	1	-1.02145	0.0455	0.0503	0.0586	0.0804	0.0489	0.0448	0.047	0.0446	0.0514	0.0499	0.0435	0.0471	0.0435	0.0454
1.m00685_at	1.m00685	XM_652381	dual specificity protein phosphatase, putative	1	1.131	1	-1.34771	0.566	0.573	0.726	0.565	0.604	1.121	0.475	0.178	0.561	0.561	0.537	0.661	0.547	0.132
1.m00686_at	1.m00686	XM_652382	hypothetical protein	1	1.02	1	-1.10619	0.285	0.296	0.243	0.359	0.228	0.228	0.297	0.271	0.25	0.216	0.323	0.224	0.222	0.243
1.m00686_x_at	1.m00686	XM_652382	hypothetical protein	1	-1.1919	1	-1.21507	0.21	0.27	0.257	0.232	0.189	0.179	0.186	0.268	0.152	0.146	0.221	0.166	0.156	0.18
1.m00689_at	1.m00689	XM_652385	hypothetical protein	0.872769	1.933	1	1.117	0.922	0.992	0.758	0.866	1.554	1.134	2.823	1.447	4.012	2.946	2.684	1.703	2.967	1.212
1.m00690_at	1.m00690	XM_652386	hypothetical protein	1	1.419	1	1.033	1.2	0.797	1.003	0.913	1.001	1.011	1.159	0.83	1.297	1.048	2.062	1.093	1.003	0.985
1.m00690_x_at	1.m00690	XM_652386	hypothetical protein	1	1.441	1	-1.06952	0.493	0.379	0.43	0.43	0.508	0.522	0.565	0.385	0.692	0.487	1.046	0.521	0.45	0.411
1.m00691_at	1.m00691	XM_652387	hypothetical protein	1	-1.34409	1	-1.0846	2.237	2.678	1.65	1.561	1.903	1.817	1.587	1.633	1.07	1.313	1.516	1.208	2.056	1.634
1.m00691_x_at	1.m00691	XM_652387	hypothetical protein	1	-1.27877	1	-1.08696	2.125	2.848	1.682	1.573	1.703	1.68	1.691	1.583	1.196	1.234	1.49	1.273	1.759	1.598
1.m00692_at	1.m00692	XM_652388	choline ethanolamine kinase, putative	1	-1.41443	1	-1.5015	2.873	2.63	0.675	0.903	0.778	1.017	0.935	0.658	0.645	0.596	0.536	0.535	0.598	0.538
1.m00692_x_at	1.m00692	XM_652388	choline ethanolamine kinase, putative	1	-1.51515	1	-1.42045	2.532	2.366	0.544	0.661	0.559	0.902	0.715	0.448	0.429	0.419	0.408	0.427	0.459	0.453
1.m00693_at	1.m00693	XM_652389	hypothetical protein	1	1.08	1	-1.12867	6.427	7.432	4.179	5.163	4.4	4.674	3.05	3.271	2.758	3.59	6.9	3.714	2.621	3.875
1.m00694_at	1.m00694	XM_652390	hypothetical protein	1	1.008	1	1.048	1.765	1.664	1.34	1.638	1.439	1.634	1.499	1.41	1.939	1.822	0.964	1.702	1.675	1.345
1.m00695_at	1.m00695	XM_652391	4-alpha-glucanotransferase, putative	1	1.276	1	1.486	39.02	37.52	35.46	44.52	45.25	43.14	43.45	23.87	31.83	50.45	69.36	72.47	76.4	31.81
1.m00696_at	1.m00696	XM_652392	protein kinase, putative	1	1.79	1	1.58	0.617	0.499	0.156	0.185	0.138	0.138	0.183	0.239	0.723	0.238	0.163	0.478	0.193	0.209
1.m00696_x_at	1.m00696	XM_652392	protein kinase, putative	0.262086	2.274	1	1.682	0.427	0.395	0.0806	0.0972	0.0928	0.0854	0.124	0.224	0.519	0.348	0.118	0.268	0.188	0.171
1.m00697_at	1.m00697	XM_652393	conserved hypothetical protein	1	1.635	1	1.129	7.15	7.018	3.252	4.406	4.829	4.612	3.544	3.396	6.941	6.87	6.078	5.72	3.799	4.388
1.m00697_x_at	1.m00697	XM_652393	conserved hypothetical protein	1	1.635	1	1.119	6.638	5.594	3.529	3.575	4.232	3.836	3.169	3.211	6.349	6.34	5.003	4.946	3.488	3.738
1.m00698_at	1.m00698	XM_652394	BspA-like leucine rich repeat protein, putative	1	-1.23762	1	-1.17096	0.433	0.496	0.0765	0.103	0.446	0.621	0.5	0.429	0.409	0.382	0.406	0.402	0.469	0.397
1.m00699_at	1.m00699	XM_652395	Mob1 phocein family protein	1	-1.24844	1	-1.27714	7.564	7.835	12.02	10.45	12.47	10.55	10.62	14.08	7.572	8.091	13.96	8.074	9.558	10.35
1.m00700_at	1.m00700	XM_652396	hypothetical protein	1	-1.38696	1	-1.56495	0.149	0.196	0.123	0.167	0.211	0.217	0.21	0.226	0.152	0.153	0.161	0.143	0.119	0.154
1.m00700_x_at	1.m00700	XM_652396	hypothetical protein	1	-1.69492	1	-1.47275	0.175	0.321	0.141	0.266	0.347	0.235	0.222	0.245	0.159	0.138	0.161	0.155	0.174	0.199
1.m00701_at	1.m00701	XM_652397	Ras guanine nucleotide exchange factor, putative	1	-1.50376	1	-1.30378	3.038	4.576	2.522	2.808	3.713	3.283	3.27	2.791	1.564	2.352	2.744	1.938	3.325	2.395
1.m00701_x_at	1.m00701	XM_652397	Ras guanine nucleotide exchange factor, putative	1	-1.32979	1	-1.19617	2.91	5.246	2.559	2.582	3.787	3.186	2.973	2.535	1.985	2.375	2.651	2.22	3.158	2.453
1.m00702_at	1.m00702	XM_652398	conserved hypothetical protein	1	-1.33333	1	1.065	0.296	0.393	0.209	0.318	0.216	0.213	0.285	0.331	0.201	0.189	0.188	0.355	0.223	0.257
1.m00702_x_at	1.m00702	XM_652398	conserved hypothetical protein	1	-1.32802	1	-1.04275	0.333	0.278	0.251	0.254	0.229	0.254	0.3	0.316	0.22	0.221	0.178	0.299	0.235	0.254
1.m00703_at	1.m00703	XM_652399	WD-40 repeat protein, putative	0.64793	-1.81159	1	-1.34048	14.82	15.45	13.71	10.64	11.81	10.54	14.97	13.31	5.432	10.43	5.852	4.727	16.48	10.54
1.m00703_x_at	1.m00703	XM_652399	WD-40 repeat protein, putative	0.847989	-1.79211	1	-1.25313	12.38	12.61	11.63	9.327	11.13	9.332	13.59	10.71	5.626	8.919	4.729	4.633	14.7	10.17
1.m00704_at	1.m00704	XM_652400	aspartate--ammonia ligase, putative	1	-1.71233	1	-1.17096	34.93	31.71	35.05	25.45	21.85	25.04	18.66	20.71	18.71	22.07	4.756	19.49	19.07	16.5
1.m00705_at	1.m00705	XM_652401	BspA-like leucine rich repeat protein, putative	1	-1.05152	1	1.604	0.171	0.176	0.346	0.58	0.283	0.269	0.218	0.249	0.304	0.168	0.277	0.365	0.333	0.556
1.m00705_x_at	1.m00705	XM_652401	BspA-like leucine rich repeat protein, putative	1	-1.0989	1	1.129	0.172	0.159	0.395	0.712	0.349	0.275	0.263	0.287	0.301	0.232	0.269	0.202	0.284	0.622
1.m00706_at	1.m00706	XM_652402	hypothetical protein	1	1.18	1	1.052	0.45	0.649	0.401	0.593	0.468	0.473	0.592	0.618	0.57	0.613	0.712	0.462	0.527	0.724
1.m00706_x_at	1.m00706	XM_652402	hypothetical protein	1	1.433	1	-1.16822	0.516	0.628	0.306	0.611	0.415	0.503	0.458	0.713	0.733	0.596	0.896	0.351	0.418	0.57
1.m00707_at	1.m00707	XM_652403	hypothetical protein	1	1.128	1	1.321	0.0624	0.0365	0.0652	0.0585	0.0588	0.0539	0.0773	0.0453	0.0755	0.0621	0.0588	0.0906	0.0575	0.0849
1.m00707_x_at	1.m00707	XM_652403	hypothetical protein	1	1.035	1	1.111	0.0511	0.043	0.0958	0.0536	0.0469	0.0453	0.0464	0.0448	0.0473	0.0481	0.047	0.0572	0.0452	0.0511
1.m00708_at	1.m00708	XM_652404	protein kinase, putative	1	2.115	1	1.146	1.094	1.738	1.095	1.325	0.734	0.784	0.856	0.445	1.339	1.067	2.118	1.011	0.952	0.5
1.m00708_x_at	1.m00708	XM_652404	protein kinase, putative	0.377511	2.501	1	1.151	1.324	2.223	1.552	1.991	0.939	1.086	1.283	0.674	3.054	1.776	2.624	1.654	1.29	0.651
1.m00709_at	1.m00709	XM_652405	polynucleotide kinase-3 -phosphatase, putative	0.355319	3.007	1	1.225	0.239	0.243	0.209	0.292	0.162	0.128	0.165	0.344	1.065	0.491	0.331	0.241	0.176	0.276
1.m00709_x_at	1.m00709	XM_652405	polynucleotide kinase-3 -phosphatase, putative	1	2.088	1	1.415	0.262	0.253	0.264	0.289	0.112	0.178	0.227	0.268	0.576	0.374	0.274	0.271	0.257	0.264
1.m00710_at	1.m00710	XM_652406	hypothetical protein	1	1.229	1	1.181	0.0475	0.047	0.0508	0.0599	0.0496	0.0424	0.046	0.0478	0.0678	0.0573	0.0477	0.0726	0.0476	0.0476
1.m00710_x_at	1.m00710	XM_652406	hypothetical protein	1	1.14	1	1.018	0.0665	0.0619	0.117	0.0689	0.0669	0.065	0.0641	0.0836	0.0925	0.0809	0.0665	0.0678	0.0639	0.0818
1.m00711_at	1.m00711	XM_652407	PQ loop repeat protein	1	-1.52905	1	-1.61812	1.334	1.217	1.236	1.674	0.704	1.132	0.61	0.605	0.433	0.601	0.429	0.643	0.613	0.239
1.m00711_x_at	1.m00711	XM_652407	PQ loop repeat protein	1	-1.63666	1	-1.4771	0.709	0.695	0.68	1.117	0.514	0.589	0.323	0.335	0.201	0.308	0.283	0.458	0.309	0.169
1.m00712_at	1.m00712	XM_652408	hypothetical protein	1.63669e-05	-8.62069	1	-2.10084	0.898	0.98	3.317	3.991	1.937	3.387	1.922	2.107	0.172	0.182	0.584	0.615	1.233	1.667
1.m00712_x_at	1.m00712	XM_652408	hypothetical protein	5.59464e-05	-8.06452	1	-2.14133	0.693	0.918	3	3.752	1.868	3.079	1.811	1.919	0.191	0.163	0.587	0.549	1.245	1.408
1.m00713_at	1.m00713	XM_652409	tyrosyl-DNA phosphodiesterase, putative	1	-2.05761	1	-1.001	0.154	0.172	0.224	0.322	0.257	0.318	0.271	0.5	0.162	0.163	0.149	0.258	0.351	0.376
1.m00713_x_at	1.m00713	XM_652409	tyrosyl-DNA phosphodiesterase, putative	1	-1.69205	1	1.057	0.2	0.212	0.28	0.541	0.246	0.347	0.328	0.455	0.2	0.19	0.206	0.304	0.348	0.423
1.m00714_at	1.m00714	XM_652410	hypothetical protein	1	-1.06157	1	-1.10497	0.683	0.684	0.768	0.522	0.754	0.661	0.779	0.815	0.674	0.609	0.859	0.684	0.671	0.68
1.m00714_x_at	1.m00714	XM_652410	hypothetical protein	1	-1.08696	1	1.003	0.455	0.481	0.449	0.295	0.462	0.497	0.499	0.497	0.463	0.4	0.491	0.475	0.484	0.512
1.m00715_at	1.m00715	XM_652411	zinc finger protein, putative	1	-1.03627	1	-1.01937	1.246	1.204	0.963	1.001	1.229	1.18	1.104	1.346	1.326	1.658	0.727	1.26	1.119	1.19
1.m00716_at	1.m00716	XM_652412	hypothetical protein	1	1.354	1	1.079	2.452	2.632	2.134	1.74	3.373	3.607	2.017	3.614	5.498	4.251	3.069	4.986	2.136	3.411
1.m00716_x_at	1.m00716	XM_652412	hypothetical protein	1	1.223	1	1.04	2.21	2.217	1.671	1.246	3.496	3.251	1.716	2.888	4.835	3.89	1.999	4.651	1.612	3.087
1.m00717_at	1.m00717	XM_652413	transcription initiation protein SPT4, putative	1	-1.31579	1	1.018	4.311	3.461	5.458	5.036	5.096	4.37	4.349	5.624	2.675	3.144	5.886	6.003	3.876	5.118
1.m00718_at	1.m00718	XM_652414	acyl-CoA synthetase, putative	1	1.013	1	1.111	0.112	0.104	0.1	0.104	0.0975	0.0946	0.0986	0.098	0.0993	0.098	0.098	0.131	0.098	0.098
1.m00718_x_at	1.m00718	XM_652414	acyl-CoA synthetase, putative	1	1.091	1	1.231	0.0938	0.107	0.122	0.0918	0.0862	0.0794	0.0778	0.077	0.0871	0.0876	0.0871	0.126	0.0871	0.0871
1.m00719_at	1.m00719	XM_652415	pumilio family RNA-binding protein	1	-1.84162	1	-1.11982	2.175	2.072	1.404	1.352	1.452	2.004	1.767	1.668	0.941	1.343	0.637	1.213	1.875	1.571
1.m00719_x_at	1.m00719	XM_652415	pumilio family RNA-binding protein	1	-1.87266	1	-1.16009	2.107	1.727	1.051	1.338	1.313	1.622	1.416	1.84	0.849	1.008	0.643	1.056	1.45	1.51
1.m00721_at	1.m00721	XM_652417	DNA repair endonuclease, putative	1	1.287	1	1.385	0.696	0.773	0.797	0.857	0.988	0.973	1.15	1.121	1.041	1.647	1.461	1.292	1.099	2.197
1.m00721_x_at	1.m00721	XM_652417	DNA repair endonuclease, putative	1	1.236	1	1.416	0.406	0.39	0.428	0.413	0.589	0.582	0.598	0.629	0.627	0.804	0.808	0.844	0.732	0.99
1.m00722_at	1.m00722	XM_652418	hypothetical protein	1	-1.00503	1	1.034	0.111	0.114	0.106	0.109	0.106	0.107	0.106	0.107	0.106	0.106	0.106	0.122	0.106	0.103
1.m00722_x_at	1.m00722	XM_652418	hypothetical protein	1	1.026	1	1.002	0.105	0.0867	0.0889	0.0898	0.098	0.0921	0.0888	0.0888	0.104	0.113	0.0713	0.0985	0.0884	0.0895
1.m00723_at	1.m00723	XM_652419	thiamine pyrophosphokinase, putative	1	-1.48588	1	-1.7762	4.548	5.449	5.323	4.327	3.499	3.921	1.658	4.855	3.758	2.721	1.017	1.797	1.429	2.368
1.m00723_x_at	1.m00723	XM_652419	thiamine pyrophosphokinase, putative	1	-1.25786	1	-1.61551	5.802	7.35	5.247	6.434	4.17	4.559	2.135	5.483	4.787	3.758	1.609	2.116	1.982	3.261
1.m00724_at	1.m00724	XM_652420	protein kinase, putative	1	-1.61812	1	-1.22699	22.16	18.43	20.46	19.29	23.43	22.31	17.08	15.08	9.688	14.02	12.24	13.92	18.45	14.84
1.m00725_at	1.m00725	XM_652421	GTP-binding protein, putative	1	-1.50602	1	-1.04275	7.941	9.24	5.141	4.904	7.565	4.865	4.655	5.598	4.671	4.616	2.338	5.966	5.376	4.734
1.m00726_at	1.m00726	XM_652422	hypothetical protein	1	-1.15207	1	-1.37931	0.0756	0.138	0.0779	0.0925	0.126	0.125	0.0752	0.141	0.131	0.0866	0.0844	0.0882	0.0617	0.103
1.m00726_x_at	1.m00726	XM_652422	hypothetical protein	1	1.111	1	-1.20048	0.102	0.105	0.0706	0.107	0.104	0.105	0.114	0.152	0.178	0.109	0.113	0.0912	0.0966	0.106
1.m00727_at	1.m00727	XM_652423	hypothetical protein	1	-1.01523	1	-1.14943	0.09	0.0622	0.066	0.133	0.0663	0.119	0.0696	0.0701	0.106	0.0675	0.0654	0.0729	0.0663	0.0666
1.m00728_s_at	1.m00728	XM_652424	hypothetical protein	1	1.656	1	1.146	0.0461	0.0461	0.0461	0.0461	0.0457	0.0461	0.0461	0.045	0.138	0.0621	0.0506	0.0678	0.0461	0.0461
1.m00729_x_at	1.m00729	XM_652425	hypothetical protein	1	1.35	1	1.068	0.0946	0.0559	0.0917	0.0889	0.0943	0.0939	0.0946	0.101	0.144	0.128	0.118	0.109	0.0973	0.101
1.m00730_at	1.m00730	XM_652426	hypothetical protein	0.322743	-1.70648	1	-1.11359	73.76	80.77	85.26	72.3	85.24	72.13	83.1	95.76	38.53	41.29	74.15	54.51	79.91	97.25
1.m00730_x_at	1.m00730	XM_652426	hypothetical protein	0.392789	-1.8797	1	-1.0917	34.54	39.63	42.02	34.97	40.91	35.13	40.6	47.32	17.72	17.54	32.76	26.64	38.94	50.09
1.m00731_at	1.m00731	XM_652427	60S ribosomal protein L37a, putative	1	1.147	1	1.084	137.1	129	110.8	124.1	123.4	121.6	106.8	117.7	127.6	130.1	146.1	146.8	106.3	131.1
1.m00731_x_at	1.m00731	XM_652427	60S ribosomal protein L37a, putative	1	1.153	1	1.068	138.2	134.1	115.5	129.3	122.2	124	104.8	120.6	124.5	131.1	152.7	140.1	105.8	133.6
1.m00732_at	1.m00732	XM_652428	protein kinase, putative	1	1.345	1	1.002	3.121	3.224	2.863	4.292	2.626	3.257	3.232	2.739	2.733	2.792	8.179	3.568	2.814	2.574
1.m00733_at	1.m00733	XM_652429	hypothetical protein	1	-1.16414	1	-1.10742	1.313	1.501	1.173	1.319	1.51	1.355	1.297	1.615	1.205	1.36	1.153	1.22	1.357	1.326
1.m00733_x_at	1.m00733	XM_652429	hypothetical protein	1	-1.26743	1	-1.27877	0.654	0.778	0.538	0.552	0.75	0.778	0.599	0.983	0.517	0.696	0.613	0.556	0.563	0.686
1.m00734_at	1.m00734	XM_652430	protein kinase, putative	1	-1.44092	1	1.06	4.342	4.642	4.274	3.813	3.255	3.781	2.248	3.054	1.368	2.131	3.196	3.372	3.416	2.886
1.m00735_at	1.m00735	XM_652431	Ran family GTPase	1	-1.02249	1	-1.00705	29.14	33.81	30.17	31.07	16.09	17.45	30.56	43.18	23.08	20.74	29.31	15.12	28.77	33.8
1.m00736_at	1.m00736	XM_652432	hypothetical protein	1	1.012	1	-1.00908	0.0795	0.0737	0.0736	0.0785	0.0738	0.0749	0.0736	0.0734	0.0766	0.0745	0.0733	0.0733	0.0713	0.0752
1.m00736_x_at	1.m00736	XM_652432	hypothetical protein	1	-1.0989	1	1.095	0.0671	0.0633	0.0619	0.0693	0.0649	0.0925	0.0653	0.0682	0.0652	0.0653	0.0658	0.0966	0.0625	0.0807
1.m00737_at	1.m00737	XM_652433	protein phosphatase regulatory subunit, putative	1	1.086	1	-1.03199	7.914	8.087	7.604	8.353	10.08	10.95	9.49	11.27	11.68	9.422	13.17	11.16	10.03	9.204
1.m00738_at	1.m00738	XM_652434	cullin, putative	1	-1.82482	1	-1.51976	0.615	0.804	0.809	0.388	0.957	0.522	0.372	0.192	0.255	0.282	0.188	0.341	0.375	0.183
1.m00738_x_at	1.m00738	XM_652434	cullin, putative	1	-1.65563	1	-1.57233	0.244	0.363	0.272	0.201	0.285	0.2	0.215	0.0883	0.107	0.13	0.0947	0.105	0.183	0.0795
1.m00739_at	1.m00739	XM_652435	hypothetical protein	1	-1.20048	1	-1.43062	8.261	6.049	10.86	7.871	8.438	7.946	6.262	3.969	6.472	4.063	5.727	5.433	4.427	3.711
1.m00739_x_at	1.m00739	XM_652435	hypothetical protein	1	-1.38313	1	-1.32979	7.429	5.567	9.546	8.134	7.401	7.09	6.082	3.991	4.287	3.553	5.3	5.481	4.423	3.745
1.m00740_at	1.m00740	XM_652436	hypothetical protein	1	1.376	1	1.028	1.477	0.696	1.504	1.426	1.505	1.381	1.363	0.419	2.51	2.337	0.504	1.906	1.454	0.445
1.m00742_at	1.m00742	XM_652438	conserved hypothetical protein	1	-1.30378	1	-1.35685	0.137	0.153	0.119	0.159	0.149	0.236	0.147	0.213	0.152	0.151	0.119	0.11	0.146	0.151
1.m00742_x_at	1.m00742	XM_652438	conserved hypothetical protein	1	-1.10988	1	-1.03199	0.166	0.184	0.144	0.18	0.153	0.162	0.14	0.194	0.156	0.169	0.116	0.171	0.148	0.151
1.m00743_at	1.m00743	XM_652439	hypothetical protein	1	1.17	1	-1.04275	0.222	0.178	0.161	0.161	0.165	0.175	0.158	0.157	0.215	0.159	0.206	0.16	0.151	0.16
1.m00744_at	1.m00744	XM_652440	actin, putative	1	1.002	1	-1.06045	0.57	0.634	0.489	0.51	0.46	0.448	0.377	0.47	0.453	0.45	0.411	0.437	0.372	0.43
1.m00744_x_at	1.m00744	XM_652440	actin, putative	1	1.09	1	1.025	0.943	0.877	0.641	0.92	0.642	0.836	0.611	0.712	0.968	0.72	0.624	0.858	0.649	0.649
1.m00745_at	1.m00745	XM_652441	hypothetical protein	1	-1.13507	1	1.126	0.496	0.657	0.669	0.612	0.393	0.366	0.434	0.434	0.365	0.434	0.288	0.438	0.497	0.437
1.m00746_at	1.m00746	XM_652442	hypothetical protein	1	-1.4245	1	-1.14416	0.878	0.727	0.786	1.012	0.744	1.018	0.594	0.796	0.518	0.597	0.517	0.75	0.625	0.658
1.m00747_at	1.m00747	XM_652443	importin alpha, putative	1	-1.51286	1	1.087	0.272	0.274	0.274	0.278	0.286	0.28	0.28	0.244	0.222	0.235	0.111	0.317	0.289	0.282
1.m00748_at	1.m00748	XM_652444	conserved hypothetical protein	1	-1.06157	1	-1.03413	10.66	9.25	10.21	11.05	9.75	7.246	7.148	7.482	7.966	8.867	5.703	10.42	7.267	5.747
1.m00756_at	1.m00756	XM_652454	4-methyl-5(B-hydroxyethyl)-thiazol monophosphate biosynthesis enzyme, putative	1	1.24	1	1.306	8.764	9.144	15.06	15.28	9.546	9.875	6.193	6.867	9.636	9.329	10.69	16.45	8.755	7.789
10.m00317_at	10.m00317	XM_651508	conserved hypothetical protein	1	-1.36986	1	-1.08696	3.583	2.385	3.66	2.609	3.765	2.959	2.571	1.117	1.861	2.195	1.279	3.717	2.476	1.138
10.m00317_s_at	10.m00317	XM_651508	conserved hypothetical protein	0.967727	-1.84162	1	-1.34771	4.045	5.021	2.967	2.5	2.685	2.557	2.776	2.361	1.075	1.398	1.853	1.317	2.676	2.013
10.m00318_s_at	10.m00318	XM_651509	hypothetical protein	0.605129	-1.80505	1	-1.57729	0.721	1.287	0.136	0.142	0.395	0.32	0.321	0.0973	0.127	0.127	0.167	0.142	0.278	0.102
10.m00322_s_at	10.m00322	XM_651521	116 kda u5 small nuclear ribonucleo protein component, putative	1	1.088	1	-1.02564	0.161	0.364	0.148	0.158	0.152	0.151	0.175	0.157	0.246	0.158	0.131	0.128	0.171	0.168
10.m00324_at	10.m00324	XM_651523	hypothetical protein	0.443365	2.37	1	1.398	6.24	4.959	4	4.411	4.592	4.124	5.478	7.857	21.47	11.97	7.906	6.266	6.882	9.672
10.m00324_x_at	10.m00324	XM_651523	hypothetical protein	0.879101	2.359	1	1.292	0.955	0.752	0.544	0.704	0.671	0.639	0.78	0.93	3.289	1.448	1.148	0.605	1.123	1.321
10.m00325_at	10.m00325	XM_651524	conserved hypothetical protein	1	-1.82149	1	-1.12867	56.54	46.43	49.39	34.57	38.8	39.75	38.49	56.35	23.23	36.44	15.32	31.38	39.62	43.71
10.m00326_at	10.m00326	XM_651525	hypothetical protein	1	1.062	1	1.059	0.422	0.48	0.564	0.483	0.671	0.624	0.822	0.464	0.589	0.613	0.839	0.582	0.693	0.743
10.m00326_x_at	10.m00326	XM_651525	hypothetical protein	1	1.042	1	-1.05152	0.343	0.472	0.384	0.537	0.685	0.823	0.898	0.518	0.6	0.59	1.171	0.647	0.719	0.676
10.m00327_at	10.m00327	XM_651526	aminopeptidase, putative	1	-1.11111	1	-1.26263	8.828	7.14	4.922	4.513	8.555	7.387	8.355	6.504	4.486	7.09	10.27	4.425	8.147	6.177
10.m00327_x_at	10.m00327	XM_651526	aminopeptidase, putative	1	-1.12867	1	-1.19048	19.67	16.86	11.02	10.36	19.3	18.16	18.6	14.4	10.02	15.66	23.77	11.42	19.09	14.56
10.m00328_at	10.m00328	XM_651527	hypothetical protein	1	-1.11732	1	-1.27389	0.885	0.759	0.497	0.493	0.647	0.84	0.766	1.056	0.894	0.739	0.584	0.357	0.76	0.963
10.m00328_x_at	10.m00328	XM_651527	hypothetical protein	1	-1.14679	1	-1.27065	0.48	0.431	0.272	0.236	0.333	0.361	0.383	0.525	0.35	0.336	0.347	0.205	0.36	0.405
10.m00329_x_at	10.m00329	XM_651528	hypothetical protein	1	1.013	1	1.029	0.0421	0.0421	0.0421	0.0421	0.0421	0.0433	0.0421	0.0421	0.0427	0.044	0.0421	0.0467	0.0421	0.0422
10.m00331_at	10.m00331	XM_651530	(2r)-phospho-3-sulfolactate synthase, putative	0.261385	-2.65252	1	1.174	13.88	10.1	12.73	10.65	14.61	12.69	18.71	14.73	5.464	27.43	1.218	13.54	30.23	13.45
10.m00331_x_at	10.m00331	XM_651530	(2r)-phospho-3-sulfolactate synthase, putative	0.908512	-2.1645	1	1.232	15.89	12.34	14.66	12.36	19.42	14.85	21.84	16.62	9.593	32.14	1.858	20.21	33.76	15.94
10.m00332_s_at	10.m00332	XM_651531	hypothetical protein	0.967727	-1.81488	1	-1.00402	2.944	3.331	2.841	3.037	3.566	4.438	3.576	2.75	1.949	2.936	1.286	2.982	3.932	3.713
10.m00333_at	10.m00333	XM_651532	hypothetical protein	0.75654	-2.03666	1	1.139	0.773	0.927	0.745	0.75	1.313	1.038	1.963	1.758	0.667	0.66	0.859	1.238	1.577	2.417
10.m00333_x_at	10.m00333	XM_651532	hypothetical protein	0.507403	-2.26244	1	1.031	1.341	1.128	0.984	0.994	1.95	1.373	2.978	2.345	0.833	0.766	1.222	1.618	2.403	2.535
10.m00334_at	10.m00334	XM_651533	hypothetical protein	1	1.08	1	1.605	0.15	0.0861	0.235	0.323	0.196	0.232	0.298	0.395	0.49	0.235	0.217	0.47	0.316	0.552
10.m00335_at	10.m00335	XM_651534	hypothetical protein	1	1.029	1	1.18	0.109	0.126	0.0772	0.0848	0.0621	0.0588	0.0578	0.0678	0.0555	0.0612	0.0745	0.068	0.0833	0.0676
10.m00335_s_at	10.m00335	XM_651534	hypothetical protein	1	1.277	1	1.373	0.98	0.729	0.892	0.897	0.579	0.663	0.738	0.904	0.96	0.882	0.886	1.063	0.891	0.983
10.m00336_at	10.m00336	XM_651535	LIM domain protein	0.799851	-1.9305	1	-1.16822	7.858	9.076	3.791	4.033	7.758	9.19	8.509	5.652	4.113	7.677	1.972	6.719	10.06	4.163
10.m00336_x_at	10.m00336	XM_651535	LIM domain protein	0.977285	-1.8622	1	-1.09649	8.177	8.177	3.921	4.406	6.492	8.65	7.966	5.335	3.981	6.726	1.978	6.89	9.521	3.951
10.m00337_at	10.m00337	XM_651536	hypothetical protein	1	-1.06383	1	-1.07759	0.0425	0.0468	0.0437	0.0434	0.0585	0.0431	0.0439	0.0434	0.0456	0.0434	0.0431	0.0434	0.0436	0.0434
10.m00337_x_at	10.m00337	XM_651536	hypothetical protein	1	1.084	1	-1.0917	0.0564	0.0573	0.0624	0.057	0.0602	0.0675	0.0584	0.0753	0.0794	0.0716	0.0616	0.06	0.0579	0.0608
10.m00338_at	10.m00338	XM_651537	DNA-directed RNA polymerase III subunit, putative	1	-1.54799	1	-1.33869	0.227	0.28	0.23	0.215	0.358	0.313	0.295	0.335	0.176	0.227	0.23	0.271	0.232	0.227
10.m00338_x_at	10.m00338	XM_651537	DNA-directed RNA polymerase III subunit, putative	1	-1.49701	1	-1.287	0.233	0.234	0.232	0.194	0.315	0.308	0.287	0.287	0.161	0.218	0.227	0.229	0.232	0.236
10.m00339_at	10.m00339	XM_651538	protein kinase, putative	1	1.32	1	1.227	0.734	0.493	0.956	0.87	0.991	0.911	0.976	0.835	0.942	0.795	2.438	1.036	1.314	1.078
10.m00339_x_at	10.m00339	XM_651538	protein kinase, putative	1	1.101	1	1.131	0.609	0.525	0.696	0.706	1.185	1.082	0.936	0.738	0.694	0.714	2.464	0.858	1.375	1.119
10.m00340_at	10.m00340	XM_651539	hypothetical protein	1	1.326	1	1.129	0.468	0.852	0.873	0.813	0.933	0.708	0.546	0.348	1.078	0.875	0.521	1.098	0.591	0.468
10.m00342_at	10.m00342	XM_651489	structural maintenance of chromosomes protein	1	-1.02249	1	1.002	3.38	3.555	2.296	3.048	2.549	2.569	2.718	2.924	2.379	2.929	2.598	2.873	2.832	2.395
10.m00343_at	10.m00343	XM_651490	U1snRNP-specific protein, putative	1	-1.10742	1	1.124	0.0686	0.0951	0.055	0.0645	0.0538	0.0554	0.0543	0.0675	0.0559	0.0543	0.046	0.0834	0.0536	0.0605
10.m00343_x_at	10.m00343	XM_651490	U1snRNP-specific protein, putative	1	-1.3369	1	1.115	0.257	0.363	0.273	0.212	0.202	0.203	0.19	0.226	0.181	0.199	0.1	0.276	0.19	0.228
10.m00344_at	10.m00344	XM_651491	hypothetical protein	1	-1.20482	1	-1.1274	0.164	0.149	0.149	0.132	0.171	0.15	0.158	0.209	0.135	0.141	0.15	0.154	0.15	0.15
10.m00344_x_at	10.m00344	XM_651491	hypothetical protein	1	-1.17786	1	-1.24378	0.176	0.175	0.138	0.111	0.159	0.173	0.163	0.187	0.133	0.137	0.165	0.143	0.131	0.137
10.m00345_at	10.m00345	XM_651492	mutT nudix family protein	1	1.433	1	-1.1919	12.52	13.5	11.17	9.348	10.28	10.32	7.529	6.248	11.91	13.09	11.21	9.557	7.198	5.09
10.m00346_at	10.m00346	XM_651493	protein phosphatase, putative	1	1.284	1	-1.01215	1.179	0.897	1.08	0.948	1.367	1.058	1.197	0.804	1.281	1.195	1.774	1.023	1.136	1.063
10.m00347_at	10.m00347	XM_651494	L-asparaginase, putative	1	-1.17371	1	-1.14025	37.2	37.35	34.26	38.38	46.76	38.41	40.48	39.17	25.13	34.43	49.63	29.8	42.73	36.74
10.m00348_at	10.m00348	XM_651495	hypothetical protein	1	-1.04712	1	1.014	0.104	0.104	0.109	0.104	0.109	0.108	0.122	0.0976	0.103	0.104	0.104	0.105	0.129	0.0977
10.m00348_x_at	10.m00348	XM_651495	hypothetical protein	1	-1.08578	1	1.035	0.347	0.275	0.274	0.275	0.321	0.274	0.305	0.269	0.275	0.263	0.268	0.338	0.309	0.263
10.m00349_at	10.m00349	XM_651496	paxillin, putative	1	-1.07066	1	-1.06045	3.719	5.043	2.913	1.945	2.367	2.292	2.341	2.323	1.781	2.581	2.24	1.641	2.757	2.344
10.m00349_x_at	10.m00349	XM_651496	paxillin, putative	1	-1.01833	1	-1.0582	6.127	6.595	3.9	3.976	3.863	3.348	3.448	3.459	3.306	3.599	3.486	2.592	3.816	3.739
10.m00350_at	10.m00350	XM_651497	hypothetical protein	1	-1.1274	1	-1.03842	0.172	0.324	0.0964	0.174	0.212	0.247	0.168	0.138	0.185	0.168	0.146	0.234	0.168	0.147
10.m00350_x_at	10.m00350	XM_651497	hypothetical protein	1	1.01	1	1.02	0.362	0.57	0.218	0.338	0.366	0.368	0.341	0.267	0.607	0.305	0.205	0.432	0.313	0.288
10.m00351_at	10.m00351	XM_651498	hypothetical protein	1	-1.21065	1	-1.01523	14.54	12.34	13.43	17.72	12.84	12.71	11.77	15.64	10.98	12.4	9.464	17.17	11.97	10.6
10.m00352_at	10.m00352	XM_651499	hypothetical protein	1	-1.39276	1	-1.26582	0.452	0.395	0.437	0.452	0.374	0.479	0.352	0.285	0.262	0.259	0.267	0.336	0.262	0.274
10.m00352_x_at	10.m00352	XM_651499	hypothetical protein	1	-1.44509	1	-1.06045	1.022	0.665	0.843	1.176	0.634	0.954	0.61	0.61	0.486	0.523	0.425	0.958	0.544	0.526
10.m00353_at	10.m00353	XM_651500	hypothetical protein	1	1.081	1	1.002	0.0449	0.0421	0.0475	0.0421	0.0421	0.0421	0.0421	0.0421	0.0529	0.0422	0.0421	0.0421	0.0421	0.0422
10.m00353_x_at	10.m00353	XM_651500	hypothetical protein	1	1.124	1	1.011	0.043	0.043	0.0575	0.0427	0.0427	0.043	0.0422	0.0421	0.0548	0.0452	0.0439	0.0431	0.0421	0.0436
10.m00354_at	10.m00354	XM_651501	hypothetical protein	1	-2.57732	1	-1.3245	0.444	0.325	0.445	0.264	0.268	0.387	0.671	0.275	0.268	0.266	0.0421	0.268	0.442	0.187
10.m00354_x_at	10.m00354	XM_651501	hypothetical protein	1	-3.125	1	-1.34953	0.69	0.675	0.842	0.603	0.604	0.879	1.157	0.577	0.415	0.491	0.0736	0.699	0.891	0.301
10.m00355_at	10.m00355	XM_651502	conserved hypothetical protein	1	-1.18624	1	1.14	4.365	3.433	3.794	2.497	4.405	6.012	7.665	2.454	3.275	5.036	3.836	6.802	5.961	3.85
10.m00356_at	10.m00356	XM_651503	protein kinase, putative	1	-1.48368	1	-1.25628	1.336	1.561	0.39	0.312	0.473	0.697	0.877	0.254	0.294	0.288	0.509	0.291	0.826	0.296
10.m00356_x_at	10.m00356	XM_651503	protein kinase, putative	0.141444	-1.66113	0.669891	-1.56006	13.69	17.4	3.31	3.743	9.142	7.969	7.822	1.775	2.57	2.672	5.711	2.859	7.724	2.138
10.m00360_at	10.m00360	XM_651507	hypothetical protein	1	-1	1	1.211	0.0429	0.0421	0.0423	0.0521	0.0423	0.0423	0.0423	0.0423	0.0423	0.0423	0.0423	0.075	0.0423	0.0423
10.m00362_at	10.m00362	XM_651510	cysteine proteinase, putative	3.19833e-09	-3.41297	0.366039	-2.25734	2.898	2.325	27.25	35.33	44.63	61.38	30.02	4.981	2.132	3.091	61.78	13.89	12.84	7.877
10.m00363_at	10.m00363	XM_651511	hypothetical protein	1	-1.001	1	-1.07991	0.0589	0.0723	0.0756	0.05	0.0611	0.0657	0.0677	0.0627	0.0594	0.0591	0.0752	0.0594	0.0597	0.0594
10.m00363_x_at	10.m00363	XM_651511	hypothetical protein	1	1.119	1	-1.25313	0.114	0.156	0.189	0.112	0.132	0.151	0.143	0.16	0.122	0.162	0.221	0.109	0.12	0.121
10.m00365_at	10.m00365	XM_651513	hypothetical protein	1	-1.1274	1	-1.10254	0.0582	0.0749	0.0623	0.0454	0.0457	0.045	0.0473	0.0668	0.0441	0.0451	0.0451	0.0453	0.045	0.0471
10.m00365_x_at	10.m00365	XM_651513	hypothetical protein	1	-1.0917	1	-1.07759	0.141	0.139	0.102	0.136	0.114	0.105	0.1	0.165	0.117	0.113	0.0972	0.112	0.0994	0.12
10.m00366_at	10.m00366	XM_651514	hypothetical protein	1	1.456	1	1.092	0.057	0.05	0.0492	0.0561	0.0313	0.0465	0.0486	0.0615	0.0639	0.0578	0.0797	0.0487	0.0486	0.0524
10.m00366_x_at	10.m00366	XM_651514	hypothetical protein	1	1.263	1	1.043	0.0558	0.055	0.056	0.07	0.0532	0.056	0.0481	0.0735	0.084	0.0558	0.0794	0.0646	0.0575	0.0564
10.m00367_at	10.m00367	XM_651515	hypothetical protein	1	-1.62866	1	-1.07527	46.77	37.74	46.43	38.97	33.46	25.62	33.7	31.01	19.24	27.96	12.55	23.4	32.09	31.24
10.m00370_s_at	10.m00370	XM_651479	hypothetical protein	1	-1.47493	1	-1.03413	81.1	84.44	80.11	79.34	67.34	55.97	63.95	59.13	51.44	50.6	27.78	62.93	56.97	58.54
10.m00371_s_at	10.m00371	XM_651480	hypothetical protein	1	-1.5015	1	-1.31234	4.045	9.3	3.779	3.34	4.088	3.137	5.652	8.901	2.784	2.159	6.282	1.598	5.471	6.48
10.m00372_s_at	10.m00372	XM_651481	conserved hypothetical protein	1	1.618	1	1.041	8.267	8.272	7.559	8.738	7.951	6.812	6.91	9.838	13.64	12.93	11.35	7.091	7.615	9.871
10.m00375_at	10.m00375	XM_651484	hypothetical protein	1	-1.38696	1	-1.41044	0.743	0.494	0.503	0.426	0.739	0.477	0.565	0.603	0.558	0.405	0.338	0.305	0.523	0.457
10.m00382_s_at	10.m00382	XM_651471	Meiotic recombination protein DMC1, putative	1	-1.50376	1	1.448	0.239	0.181	0.242	0.287	0.201	0.349	0.198	0.263	0.157	0.173	0.161	0.537	0.244	0.343
10.m00384_at	10.m00384	XM_651473	hypothetical protein	1	1.099	1	-1.03199	0.472	0.688	0.513	0.461	0.457	0.46	0.472	0.368	0.573	0.508	0.381	0.46	0.472	0.351
10.m00384_x_at	10.m00384	XM_651473	hypothetical protein	1	1.106	1	1.007	0.953	1.258	0.993	0.825	0.912	0.807	0.895	0.541	0.822	1.051	0.722	0.897	0.776	0.676
10.m00385_at	10.m00385	XM_651474	hypothetical protein	1	1.11	1	-1.12486	0.218	0.218	0.244	0.217	0.233	0.225	0.212	0.302	0.275	0.257	0.271	0.237	0.188	0.22
10.m00386_at	10.m00386	XM_651475	hypothetical protein	1	-1.02354	1	-1.34228	0.303	0.305	0.373	0.509	0.282	0.325	0.318	0.355	0.302	0.361	0.277	0.256	0.287	0.183
10.m00386_x_at	10.m00386	XM_651475	hypothetical protein	1	-1.12108	1	-1.20482	0.347	0.346	0.518	0.568	0.31	0.345	0.416	0.415	0.346	0.357	0.287	0.288	0.336	0.296
10.m00387_at	10.m00387	XM_651476	oxysterol binding protein, putative	1	-1.35685	1	1.071	2.155	3.267	1.87	2.035	1.317	1.448	1.699	1.265	1.01	1.022	1.117	1.145	2.088	1.479
10.m00387_x_at	10.m00387	XM_651476	oxysterol binding protein, putative	1	-1.31062	1	1.024	1.512	2.18	1.484	1.568	0.995	1.183	1.262	0.808	0.871	0.742	0.786	1.151	1.201	0.89
100.m00121_at	100.m00121	XM_647819	hypothetical protein	0.853934	-2.24215	1	-1.4245	6.794	5.995	3.733	2.739	4.293	3.174	3.767	5.101	2.079	4.774	0.581	2.087	3.662	2.95
100.m00121_x_at	100.m00121	XM_647819	hypothetical protein	1	-2.45098	1	-1.35501	5.467	5.014	2.911	1.985	3.08	2.531	2.856	4.514	2.063	3.38	0.309	1.468	3.202	2.714
100.m00122_at	100.m00122	XM_647820	conserved hypothetical protein	1	-1.65837	1	-1.53846	0.842	0.854	0.513	0.545	0.752	1.043	0.896	0.705	0.479	0.357	0.757	0.289	0.684	0.82
100.m00122_x_at	100.m00122	XM_647820	conserved hypothetical protein	0.138631	-2.51256	1	-2.04918	4.994	4.51	3.165	2.873	5.208	6.151	5.229	4.099	1.72	1.265	3.896	1.092	3.348	4.269
100.m00123_at	100.m00123	XM_647821	Endo excinuclease amino terminal domain, putative	1	1.021	1	-1.0661	0.0624	0.0532	0.0548	0.0604	0.0538	0.0678	0.0531	0.0531	0.0685	0.0531	0.0531	0.0531	0.0548	0.0515
100.m00123_x_at	100.m00123	XM_647821	Endo excinuclease amino terminal domain, putative	1	-1.28205	1	-1.24688	0.0486	0.0449	0.0449	0.0449	0.0509	0.059	0.0722	0.0448	0.0432	0.0449	0.0426	0.0444	0.0451	0.0448
100.m00124_at	100.m00124	XM_647822	hydrolase, haloacid dehalogenase-like family	1	-1.11732	1	1.057	0.108	0.0896	0.113	0.106	0.119	0.126	0.113	0.14	0.104	0.107	0.124	0.141	0.112	0.143
100.m00124_x_at	100.m00124	XM_647822	hydrolase, haloacid dehalogenase-like family	1	-1.10254	1	1.164	0.0603	0.0527	0.0519	0.0521	0.0529	0.0529	0.0776	0.0534	0.0529	0.0529	0.0529	0.0738	0.0707	0.0602
100.m00125_at	100.m00125	XM_647823	RNA-binding protein, putative	1	-1.3369	1	-1.29534	0.785	1.29	0.679	0.62	1.082	0.726	0.627	1.044	0.646	0.627	0.627	0.58	0.593	0.813
100.m00125_x_at	100.m00125	XM_647823	RNA-binding protein, putative	1	-1.37174	1	-1.24378	0.283	0.413	0.283	0.265	0.446	0.324	0.29	0.406	0.25	0.283	0.26	0.279	0.283	0.31
100.m00126_at	100.m00126	XM_647824	hypothetical protein	1	1.055	1	1.086	0.686	0.47	0.544	0.568	0.643	0.583	0.903	0.873	1.324	0.504	0.704	0.635	0.735	1.099
100.m00126_x_at	100.m00126	XM_647824	hypothetical protein	1	-1.001	1	-1.04822	1.046	0.79	0.95	0.927	1.247	1.025	1.243	1.523	1.459	1.105	1.198	1.002	1.066	1.576
100.m00127_at	100.m00127	XM_647825	hypothetical protein	1	-1.12867	1	-1.23609	0.158	0.138	0.137	0.14	0.162	0.186	0.166	0.138	0.121	0.18	0.137	0.137	0.137	0.121
100.m00127_x_at	100.m00127	XM_647825	hypothetical protein	1	-1.04275	1	-1.09769	0.173	0.132	0.127	0.126	0.15	0.133	0.142	0.132	0.133	0.136	0.132	0.128	0.123	0.13
100.m00128_at	100.m00128	XM_647826	hypothetical protein	1	-1.1976	1	-1.03093	0.363	0.316	0.233	0.328	0.419	0.358	0.371	0.837	0.358	0.386	0.423	0.378	0.424	0.57
100.m00128_x_at	100.m00128	XM_647826	hypothetical protein	1	-1.45138	1	-1.22399	1.84	1.942	1.686	2.049	2.11	2.747	3.182	4.608	1.995	2.354	1.953	2.007	2.478	3.071
100.m00130_at	100.m00130	XM_647828	acyl-CoA synthetase, putative	1	1.524	1	1.045	0.147	0.182	0.243	0.297	0.167	0.253	0.151	0.134	0.211	0.154	0.542	0.281	0.123	0.164
100.m00130_x_at	100.m00130	XM_647828	acyl-CoA synthetase, putative	1	1.209	1	-1.39276	0.261	0.331	0.39	0.584	0.296	0.466	0.254	0.175	0.26	0.157	0.949	0.236	0.15	0.229
100.m00131_at	100.m00131	XM_647829	hypothetical protein	1	-1	1	-1.0395	69.53	82.8	62.27	52.98	74.88	72.06	94.93	44.8	63.04	73.44	71.62	58.65	89.94	56.01
100.m00131_x_at	100.m00131	XM_647829	hypothetical protein	1	-1.09051	1	-1.0929	47.19	58.73	41.6	36.78	51	48.59	70.72	30.19	43.4	38.34	51.08	34.85	62.99	38.55
100.m00132_at	100.m00132	XM_647830	hypothetical protein	1	-1.36426	1	-1.11483	0.779	0.634	0.729	0.942	0.957	1.278	0.563	1.085	1.006	0.744	0.423	0.917	0.754	0.839
100.m00132_x_at	100.m00132	XM_647830	hypothetical protein	1	-1.5873	1	-1.12233	0.432	0.377	0.426	0.472	0.588	0.829	0.374	0.557	0.392	0.394	0.291	0.653	0.486	0.4
100.m00133_at	100.m00133	XM_647831	conserved hypothetical protein	1	-1.0627	1	-1.01833	0.0601	0.0596	0.0542	0.101	0.063	0.0568	0.0533	0.0466	0.0538	0.0539	0.0468	0.0693	0.0456	0.0488
100.m00133_x_at	100.m00133	XM_647831	conserved hypothetical protein	1	-1.05708	1	-1.002	0.0644	0.0623	0.0599	0.108	0.0539	0.0539	0.0523	0.054	0.0499	0.0548	0.0475	0.0552	0.054	0.0511
100.m00134_at	100.m00134	XM_647832	hypothetical protein	1	-1.00908	1	-1.17647	0.816	0.967	1.075	1.006	1.008	1.084	0.715	1.513	1.088	1	1.016	1.028	0.618	1.096
100.m00135_at	100.m00135	XM_647833	hypothetical protein	1	1.043	1	1.076	0.834	1.059	0.913	1.112	0.901	1.263	1.233	1.195	1.395	1.127	1.063	1.277	1.124	1.277
100.m00135_x_at	100.m00135	XM_647833	hypothetical protein	1	1.095	1	1.103	1.243	1.188	1.094	1.738	1.572	1.806	1.861	1.887	2.245	1.817	1.807	2.034	1.798	2.056
100.m00136_at	100.m00136	XM_647834	U2 auxiliary factor, putative	1	1.64	1	1.033	0.387	0.398	0.399	0.49	0.407	0.459	0.456	0.466	1.115	0.709	0.496	0.394	0.498	0.499
100.m00136_x_at	100.m00136	XM_647834	U2 auxiliary factor, putative	1	1.643	1	1.232	0.855	0.944	0.697	0.841	0.762	0.82	0.919	0.992	2.48	1.125	1.042	0.877	1.097	1.275
100.m00137_at	100.m00137	XM_647835	casein kinase 1, putative	1	1.496	1	1.376	0.0684	0.0609	0.0805	0.114	0.0986	0.0884	0.121	0.0845	0.117	0.134	0.195	0.13	0.125	0.146
100.m00137_x_at	100.m00137	XM_647835	casein kinase 1, putative	0.504979	2.682	1	1.671	0.106	0.0466	0.123	0.166	0.113	0.137	0.153	0.114	0.372	0.322	0.34	0.197	0.217	0.23
100.m00139_at	100.m00139	XM_647836	hypothetical protein	1	-1.5873	1	-1.02881	0.466	0.337	0.33	0.292	0.418	0.534	0.667	0.696	0.292	0.382	0.409	0.394	0.658	0.648
100.m00141_s_at	100.m00141	XM_647812	hypothetical protein	0.651591	-1.93798	1	-1.17647	13.95	12.66	15.77	13.09	19.94	18.41	20.09	23.36	9.275	13.23	9.459	11.75	22.06	20.03
100.m00142_at	100.m00142	XM_647813	hypothetical protein	1	-1.54799	1	-1.07181	0.278	0.365	0.287	0.317	0.352	0.315	0.296	0.58	0.259	0.221	0.241	0.288	0.373	0.387
100.m00142_x_at	100.m00142	XM_647813	hypothetical protein	1	-1.15741	1	1.021	0.149	0.182	0.16	0.136	0.138	0.146	0.163	0.202	0.139	0.138	0.139	0.146	0.158	0.19
100.m00143_at	100.m00143	XM_647814	cullin, putative	1	-1.1325	1	-1.14548	0.747	0.634	0.74	0.649	1.089	0.814	0.874	0.738	0.744	1.147	0.531	0.732	0.855	0.699
100.m00143_x_at	100.m00143	XM_647814	cullin, putative	1	-1.13507	1	-1.10619	0.814	0.621	0.69	0.681	0.666	0.848	0.83	0.653	0.758	0.785	0.473	0.579	0.885	0.593
100.m00145_s_at	100.m00145	XM_647816	histone acetyltransferase, putative	1	-1.44092	1	-1.31926	0.106	0.148	0.0719	0.138	0.289	0.235	0.174	0.174	0.255	0.168	0.0752	0.146	0.16	0.179
100.m00147_at	100.m00147	XM_647817	Ras GTPase activating protein, putative	1	-1.443	1	-1.12108	2.243	3.823	2.928	2.187	2.094	3.306	2.984	3.595	1.945	1.7	2.551	2.204	2.611	3.122
1004.m00013_s_at	1004.m00013	XM_642749	WD repeat protein	1	-1.00604	1	1.091	1.032	1.188	0.886	0.944	0.699	0.597	0.812	1.105	0.526	0.411	2.174	0.554	0.759	1.475
101.m00114_at	101.m00114	XM_647809	conserved hypothetical protein	0.241499	2.286	1	1.141	19.74	14.79	16.74	17.52	13.23	16.55	15.94	23.27	38.85	31.2	47.45	18.8	19.71	19.27
101.m00114_x_at	101.m00114	XM_647809	conserved hypothetical protein	0.0930149	2.297	1	1.149	25.39	19.97	20.84	25.32	18.24	22.12	21.46	31.29	54.25	41.93	63.24	26.78	26.62	25.27
101.m00117_at	101.m00117	XM_647801	hypothetical protein	1	-1.73611	1	1.057	0.316	0.331	0.543	0.474	0.478	0.378	0.372	0.556	0.306	0.242	0.219	0.515	0.347	0.563
101.m00117_x_at	101.m00117	XM_647801	hypothetical protein	1	-1.5625	1	-1.03734	0.756	0.525	1.161	0.931	0.733	0.923	0.831	1.195	0.572	0.599	0.568	0.915	0.704	1.031
101.m00118_at	101.m00118	XM_647802	hypothetical protein	1	-1.11359	1	-1.23609	0.408	0.636	0.509	0.29	0.473	0.373	0.515	0.413	0.326	0.284	0.666	0.323	0.377	0.371
101.m00118_x_at	101.m00118	XM_647802	hypothetical protein	1	-1.11982	1	-1.09769	1.728	1.784	1.575	1.083	1.313	1.689	1.405	1.808	0.917	1.274	2.23	1.404	1.297	1.519
101.m00119_at	101.m00119	XM_647803	glycerophosphoryl diester phosphodiesterase, putative	1	-1.06045	1	-1.05485	0.106	0.154	0.0901	0.108	0.0797	0.0898	0.0773	0.181	0.0901	0.139	0.067	0.129	0.0734	0.09
101.m00119_x_at	101.m00119	XM_647803	glycerophosphoryl diester phosphodiesterase, putative	1	-1.1236	1	-1.23916	0.106	0.188	0.101	0.118	0.0736	0.093	0.0652	0.272	0.0993	0.147	0.0562	0.0961	0.0652	0.0971
101.m00120_s_at	101.m00120	XM_647804	hypothetical protein	1	1.576	1	1.289	21.13	30.53	16.18	28.59	41.26	35.21	33.44	3.713	42.36	29.63	27.29	56.31	41.96	7.928
101.m00121_at	101.m00121	XM_647805	hypothetical protein	1	-1.16009	1	1.056	95.8	95.5	0.344	0.283	148	161.6	158.5	153.2	138.1	148.7	116.9	150.8	167.4	174.3
101.m00121_x_at	101.m00121	XM_647805	hypothetical protein	1	-1.17786	1	1.042	92.89	93.68	0.261	0.359	135.3	146.2	146.6	140.2	130.1	135.1	99.66	133	156.8	155.4
101.m00122_at	101.m00122	XM_647806	V-type ATPase, C subunit, putative	1	1.051	1	-1.00503	79.08	61.39	82.24	82.27	86.15	83.6	94.57	69.65	102.1	88.21	73.73	81.77	101.1	68.09
101.m00123_at	101.m00123	XM_647807	hypothetical protein	1	-1.26743	1	-1.00402	33.06	30.99	38.93	43.63	51.78	61.84	53.51	53.18	31.98	47.98	53.02	58.97	62.96	44.16
101.m00124_at	101.m00124	XM_647808	dual specificity protein phosphatase, putative	1	-1.41044	1	-1.5083	0.229	0.214	0.349	0.309	0.605	0.826	0.306	0.356	0.394	0.442	0.231	0.238	0.368	0.375
101.m00124_x_at	101.m00124	XM_647808	dual specificity protein phosphatase, putative	1	-1.63666	1	-1.38504	0.221	0.241	0.38	0.373	0.595	0.894	0.486	0.461	0.395	0.468	0.25	0.372	0.442	0.464
101.m00127_at	101.m00127	XM_647793	conserved hypothetical protein	1	1.216	1	1.131	0.571	0.92	0.707	0.671	0.841	0.795	1.161	0.616	1.165	0.893	0.994	0.898	1.095	0.846
101.m00127_x_at	101.m00127	XM_647793	conserved hypothetical protein	1	-1.06838	1	1.142	0.385	0.548	0.399	0.512	0.626	0.588	0.742	0.366	0.466	0.567	0.552	0.763	0.796	0.437
101.m00130_at	101.m00130	XM_647796	hypothetical protein	1	-1.11111	1	-1.04493	3.115	2.636	4.993	4.963	3.074	3.235	3.006	3.368	2.22	3.801	2.744	2.54	3.949	2.774
101.m00130_x_at	101.m00130	XM_647796	hypothetical protein	1	-1.05708	1	-1.00402	3.837	3.231	7.471	6.546	3.987	4.651	3.659	4.036	3.009	5.39	3.513	3.255	5.512	3.707
101.m00131_at	101.m00131	XM_647797	hypothetical protein	0.894673	1.532	1	1.269	0.588	0.543	0.781	1.267	0.642	0.999	0.715	0.625	1.493	1.352	0.698	1.307	0.864	0.708
101.m00132_at	101.m00132	XM_647798	mastigoneme-like protein, putative	1	-1.04384	1	1.173	0.0496	0.0394	0.0498	0.05	0.0482	0.05	0.052	0.101	0.0634	0.0588	0.05	0.0501	0.077	0.0889
101.m00132_x_at	101.m00132	XM_647798	mastigoneme-like protein, putative	1	-1.32275	1	-1.04712	0.0673	0.0673	0.0673	0.0711	0.072	0.0702	0.123	0.109	0.0629	0.073	0.0702	0.0835	0.0803	0.0971
101.m00134_at	101.m00134	XM_647795	Rab family GTPase	1	-1.12613	1	-1.09529	2.837	3.241	2.387	1.105	4.38	2.983	4.448	1.969	3.203	4.242	1.801	2.776	5.349	1.792
102.m00077_at	102.m00077	XM_647779	hypothetical protein	1	-1.29032	1	-1.32802	1.125	0.835	0.84	0.698	0.625	0.408	0.329	0.323	0.331	0.258	0.364	0.269	0.344	0.307
102.m00077_x_at	102.m00077	XM_647779	hypothetical protein	1	-1.5873	1	-1.15741	1.889	1.099	1.142	1.209	0.709	0.55	0.478	0.477	0.4	0.213	0.478	0.471	0.47	0.475
102.m00078_at	102.m00078	XM_647780	hypothetical protein	1	1.489	1	-1.02145	0.348	0.283	0.224	0.25	0.216	0.212	0.183	0.191	0.41	0.243	0.265	0.28	0.167	0.161
102.m00079_x_at	102.m00079	XM_647781	hypothetical protein	1	1.314	1	1.069	0.0492	0.0468	0.0508	0.0492	0.0492	0.0452	0.0498	0.0493	0.0547	0.0979	0.0479	0.0589	0.0476	0.0492
102.m00080_at	102.m00080	XM_647782	hypothetical protein	0.397163	2	1	-1.18064	5.927	6.143	1.108	1.394	5.085	5.644	4.283	8.357	15.7	7.064	13.08	6.662	3.021	5.487
102.m00080_x_at	102.m00080	XM_647782	hypothetical protein	1	1.722	1	-1.11483	4.661	4.96	1.523	0.989	3.841	4.051	3.026	5.86	8.925	5.536	7	4.478	2.692	4.054
102.m00081_at	102.m00081	XM_647783	DNA repair protein Rad50, putative	0.855582	2.087	1	1.273	1.221	1.544	0.85	0.852	0.719	0.781	0.599	0.868	1.162	1.515	2.052	1.354	0.745	0.811
102.m00081_x_at	102.m00081	XM_647783	DNA repair protein Rad50, putative	0.478177	2.484	1	1.272	1.338	1.976	1.044	1.111	0.748	0.879	0.69	0.852	1.52	1.955	2.526	1.281	0.758	1.038
102.m00082_at	102.m00082	XM_647784	hypothetical protein	0.00618799	6.74	1	1.536	2.868	1.89	3.848	4.613	2.402	2.759	1.788	0.296	9.873	6.865	11.56	8.431	1.981	0.555
102.m00083_at	102.m00083	XM_647785	hypothetical protein	1	1.552	1	1.393	0.195	0.175	0.181	0.236	0.157	0.162	0.138	0.161	0.171	0.204	0.394	0.258	0.166	0.231
102.m00083_x_at	102.m00083	XM_647785	hypothetical protein	1	1.671	1	1.18	0.157	0.152	0.151	0.188	0.148	0.123	0.113	0.137	0.177	0.15	0.382	0.18	0.131	0.151
102.m00084_at	102.m00084	XM_647786	hypothetical protein	1	1.188	1	-1.00301	0.256	0.0882	0.235	0.195	0.149	0.195	0.0941	0.123	0.15	0.179	0.155	0.236	0.104	0.1
102.m00085_at	102.m00085	XM_647787	RNA-binding protein, putative	0.0525158	3.341	1	1.25	1.042	0.732	1.101	1.18	0.561	0.497	0.676	0.504	1.971	1.604	2.019	1.121	0.649	0.459
102.m00086_at	102.m00086	XM_647788	Rap Ran GTPase activating protein, putative	1	1.726	1	-1.05597	1.355	1.11	0.908	2.046	0.869	0.912	0.604	0.442	1.603	1.24	0.808	1.421	0.712	0.262
102.m00087_at	102.m00087	XM_647789	hypothetical protein	1	1.74	1	1.109	4.059	4.217	2.734	3.387	2.216	2.127	1.265	1.033	2.92	3.049	2.312	3.454	1.404	1.098
102.m00088_at	102.m00088	XM_647790	Rab family GTPase	0.247192	2.686	1	1.227	6.361	7.462	5.311	5.635	2.241	1.682	1.584	3.559	5.511	5.25	6.627	3.185	1.614	3.562
102.m00090_at	102.m00090	XM_647774	hypothetical protein	1	1.358	1	1.041	1.96	1.979	0.718	0.814	1.212	1.465	0.699	0.861	1.141	1.198	1.923	2.39	0.888	0.558
102.m00091_at	102.m00091	XM_647775	methionyl-tRNA synthetase, putative	0.652218	1.894	1	1.314	8.444	7.256	4.977	6.861	4.119	3.675	3.251	2.725	8.817	7.483	4.055	9.646	3.679	2.518
102.m00092_at	102.m00092	XM_647776	hypothetical protein	1	1.666	1	1.049	0.418	0.524	0.338	0.346	0.341	0.281	0.312	0.303	0.518	0.36	0.73	0.298	0.329	0.346
102.m00093_at	102.m00093	XM_647777	conserved hypothetical protein	1	-1.18483	1	1.179	3.567	3.134	3.111	2.662	1.615	1.763	1.682	2.105	1.272	1.72	1.555	2.574	1.925	1.872
102.m00094_at	102.m00094	XM_647778	hypothetical protein	1	1.431	1	1.316	0.0647	0.0659	0.0642	0.0876	0.0617	0.0646	0.0449	0.0532	0.0752	0.0693	0.0964	0.105	0.0647	0.0575
102.m00094_x_at	102.m00094	XM_647778	hypothetical protein	1	1.995	1	1.091	0.169	0.165	0.316	0.193	0.141	0.169	0.119	0.0723	0.226	0.284	0.213	0.205	0.144	0.0758
102.m00095_at	102.m00095	XM_647773	DnaJ family protein	0.44052	1.46	1	1.071	3.128	1.758	2.03	1.637	1.112	0.834	0.489	0.71	2.078	1.929	0.331	1.863	0.459	0.614
102.m00095_x_at	102.m00095	XM_647773	DnaJ family protein	0.275813	1.836	1	-1.06724	3.172	2.796	2.127	2.162	0.97	0.875	0.354	0.756	2.483	2.262	0.363	1.469	0.33	0.56
102.m00097_at	102.m00097	NA	pseudogene, hypothetical protein	1	1.042	1	1.123	0.0421	0.0421	0.0421	0.0421	0.0421	0.0425	0.0421	0.0421	0.0459	0.044	0.0421	0.0596	0.0421	0.0424
102.m00097_x_at	102.m00097	NA	pseudogene, hypothetical protein	1	1.084	1	-1	0.0436	0.0421	0.0421	0.0421	0.0421	0.0421	0.0421	0.0421	0.0465	0.0487	0.0421	0.0421	0.0422	0.0421
103.m00153_at	103.m00153	XM_647767	zinc finger protein, putative	1	1.391	1	-1.21065	1.189	1.493	1.825	1.85	1.423	1.539	1.802	1.51	3.573	2.145	1.341	1.02	1.484	1.422
103.m00153_x_at	103.m00153	XM_647767	zinc finger protein, putative	1	1.411	1	-1.10011	2.158	2.753	3.011	3.557	3.272	3.08	3.53	2.918	7.308	3.843	3.253	3.4	2.764	2.596
103.m00154_at	103.m00154	XM_647768	ankyrin, putative	1	1.605	1	1.497	1.169	2.138	1.319	2.4	0.0958	0.0586	0.0962	0.0573	0.206	0.147	0.0568	0.16	0.0914	0.0951
103.m00159_s_at	103.m00159	XM_647739	acetyltransferase, putative	1	-1.02669	1	-1.0101	0.977	1.13	0.896	1.396	0.0479	0.043	0.0473	0.0429	0.0428	0.0465	0.043	0.043	0.0438	0.0476
103.m00160_s_at	103.m00160	XM_647740	hypothetical protein	1	1.002	1	-1	1.301	0.762	3.051	2.653	0.0421	0.0421	0.0421	0.0421	0.0421	0.0421	0.0423	0.0421	0.0421	0.0421
103.m00161_s_at	103.m00161	XM_647741	Rab family GTPase	1	1.032	1	-1.001	1.387	2.085	1.705	1.935	0.0436	0.0424	0.0424	0.0424	0.045	0.045	0.0421	0.0425	0.0431	0.0424
103.m00163_s_at	103.m00163	XM_647743	hypothetical protein	1	-1.22249	1	-1.22249	0.0425	0.0425	0.0425	0.0428	0.0425	0.0934	0.0421	0.0437	0.0425	0.0425	0.0425	0.0425	0.0425	0.0425
103.m00164_at	103.m00164	XM_647744	adenosine deaminase, putative	1	1.623	1	-1.20627	0.58	0.576	1.337	1.033	0.467	0.56	0.415	0.56	0.895	1.048	0.558	0.359	0.435	0.446
103.m00165_at	103.m00165	XM_647745	hypothetical protein	1	-1.02249	1	1.107	0.0421	0.0421	0.0421	0.0421	0.046	0.0421	0.0421	0.0421	0.0421	0.0421	0.0421	0.061	0.0421	0.0421
103.m00165_x_at	103.m00165	XM_647745	hypothetical protein	1	1.139	1	1.104	0.131	0.109	0.203	0.228	0.156	0.141	0.119	0.0782	0.137	0.155	0.119	0.174	0.101	0.131
103.m00167_at	103.m00167	XM_647748	N-terminal acetyltransferase, putative	1	-1.09529	1	-1.19332	5.895	7.253	6.012	6.263	4.562	4.114	2.748	3.205	4.174	4.221	1.988	4.317	3.004	2.09
103.m00168_at	103.m00168	XM_647749	hypothetical protein	1	-1.11359	1	-1.13766	0.559	0.579	0.502	0.598	0.461	0.407	0.396	0.299	0.487	0.545	0.157	0.495	0.389	0.203
103.m00168_x_at	103.m00168	XM_647749	hypothetical protein	1	-1.0142	1	-1.1325	0.432	0.327	0.318	0.402	0.349	0.345	0.334	0.17	0.472	0.37	0.131	0.334	0.307	0.16
103.m00169_at	103.m00169	XM_647750	hypothetical protein	1	-1.00806	1	-1.00806	0.0458	0.0423	0.0423	0.0423	0.0423	0.0436	0.0423	0.0423	0.0423	0.0423	0.0423	0.0423	0.0423	0.0423
103.m00169_x_at	103.m00169	XM_647750	hypothetical protein	1	-1.03199	1	1.181	0.0471	0.0479	0.0495	0.047	0.05	0.0502	0.0458	0.047	0.047	0.047	0.0462	0.0804	0.0464	0.0495
103.m00170_at	103.m00170	XM_647751	eukaryotic translation initiation factor 2 alpha subunit, putative	1	1.066	1	-1.26422	5.253	7.523	5.7	5.267	5.338	4.726	4.655	5.79	6.375	6.298	4.019	3.376	4.347	4.491
103.m00170_x_at	103.m00170	XM_647751	eukaryotic translation initiation factor 2 alpha subunit, putative	1	1.152	1	-1.25786	9.878	10.96	10.64	10.67	9.851	10.35	8.664	12.51	14.19	14.39	8.062	7.764	8.03	8.677
103.m00171_at	103.m00171	XM_647752	hypothetical protein	1	1.117	1	-1.11732	1.756	1.935	1.429	1.661	1.889	1.443	1.223	1.369	2.436	2.29	0.78	1.551	1.398	1.033
103.m00172_at	103.m00172	XM_647753	hypothetical protein	1	-2.05761	1	-1.24069	1.802	2.029	1.914	2.364	1.509	2.054	1.824	1.482	0.306	1.342	1.376	1.643	1.56	1.007
103.m00172_x_at	103.m00172	XM_647753	hypothetical protein	1	-1.57729	1	-1.26103	2.546	2.799	2.478	3.122	2.266	2.889	2.508	1.85	1.171	1.427	1.969	1.763	2.157	1.694
103.m00173_at	103.m00173	XM_647754	hypothetical protein	1	1.29	1	1.055	2.072	1.875	3.269	4.716	1.338	1.703	1.267	1.819	3.324	1.967	1.139	2.882	1.211	1.169
103.m00174_at	103.m00174	XM_647755	conserved hypothetical protein	1	-1.37363	1	-1.06496	63.8	58.25	73.39	59.42	59.67	57.99	54.59	58.05	33.61	47.11	46.37	53.61	51.8	56.89
103.m00177_x_at	103.m00177	XM_647758	hypothetical protein	1	-1.02564	1	1.119	0.0697	0.0444	0.0982	0.0746	0.0641	0.0698	0.0649	0.0651	0.0636	0.0649	0.0643	0.0646	0.0645	0.0962
103.m00178_at	103.m00178	XM_647759	hypothetical protein	1	1.068	1	1.553	0.0588	0.0588	0.0588	0.0624	0.0586	0.0588	0.059	0.0585	0.0687	0.0611	0.0588	0.0793	0.0888	0.108
103.m00178_x_at	103.m00178	XM_647759	hypothetical protein	1	1.153	1	1.142	0.0667	0.0658	0.0879	0.0729	0.0661	0.0654	0.0658	0.0661	0.0832	0.0802	0.0657	0.0921	0.0658	0.0701
103.m00185_at	103.m00185	XM_647747	Fe-hydrogenase, putative	0.771375	1.298	1	1.366	15.13	10.5	23.57	23.21	9.724	9.298	12.71	35.77	21.71	32.2	9.025	29.01	17.01	14.92
103.m00186_at	103.m00186	XM_647746	hypothetical protein	1	-1.32802	1	-1.25628	0.0432	0.0432	0.054	0.0529	0.0432	0.0432	0.0468	0.115	0.0432	0.0432	0.0408	0.0432	0.0484	0.0432
103.m00186_x_at	103.m00186	XM_647746	hypothetical protein	1	-1.17096	1	-1.34953	0.0497	0.0425	0.0567	0.0443	0.043	0.0429	0.0432	0.14	0.0591	0.0514	0.0397	0.0428	0.0431	0.0428
104.m00151_x_at	104.m00151	XM_647729	hypothetical protein	1	1.067	1	1.063	0.0421	0.0421	0.0421	0.0427	0.0421	0.0421	0.0421	0.0421	0.048	0.0448	0.0421	0.0506	0.0421	0.0421
104.m00152_x_at	104.m00152	XM_647730	hypothetical protein	1	1.124	1	1.018	0.0422	0.0422	0.0422	0.0422	0.045	0.0422	0.0422	0.0423	0.0632	0.0422	0.0422	0.0468	0.0422	0.0422
104.m00156_x_at	104.m00156	XM_647710	hypothetical protein	1	1.064	1	1.121	0.0424	0.0424	0.0424	0.0424	0.0424	0.0438	0.0424	0.0424	0.0523	0.0424	0.0424	0.0612	0.0424	0.0424
104.m00157_at	104.m00157	XM_647711	hypothetical protein	1	1.067	1	1.02	0.0449	0.0436	0.0775	0.0562	0.0436	0.0451	0.0482	0.0433	0.0522	0.0481	0.0442	0.0496	0.0449	0.0435
104.m00158_s_at	104.m00158	XM_647712	hypothetical protein	1	-1.002	1	1.037	0.0421	0.0421	0.0509	0.0443	0.0421	0.0425	0.0421	0.0421	0.0421	0.0421	0.0421	0.0473	0.0421	0.0421
104.m00158_x_at	104.m00158	XM_647712	hypothetical protein	1	1.123	1	1.099	0.049	0.0421	0.0696	0.0437	0.0439	0.0508	0.0428	0.0421	0.0619	0.0462	0.0445	0.0638	0.0428	0.0436
104.m00159_at	104.m00159	XM_647713	hypothetical protein	1	1.271	1	1.001	0.0447	0.0426	0.0764	0.0426	0.0442	0.0427	0.0423	0.0413	0.0616	0.0541	0.0477	0.0426	0.0428	0.0426
104.m00163_at	104.m00163	XM_647717	Rho guanine nucleotide exchange factor, putative	1	1.578	1	1.029	1.731	1.997	1.091	0.994	1.587	1.541	1.19	0.991	2.137	2.077	1.959	1.653	1.409	1.035
104.m00164_at	104.m00164	XM_647718	hypothetical protein	1	-1.27714	1	-1.0661	4.226	6.284	2.478	4.192	4.125	4.128	5.019	6.364	5.431	4.228	2.355	3.118	4.718	6.31
104.m00166_s_at	104.m00166	XM_647720	hypothetical protein	1	1.983	1	-1.08342	0.329	0.281	0.293	0.356	0.34	0.405	0.334	0.327	0.863	0.596	0.651	0.319	0.294	0.36
104.m00168_s_at	104.m00168	XM_647722	hypothetical protein	1	1.015	1	-1.14811	2.324	2.331	2.14	2.181	2.722	3.426	2.163	2.384	3.276	3.389	1.721	2.26	2.469	2.161
104.m00170_at	104.m00170	XM_647724	hypothetical protein	1	1.024	1	-1.06157	18.11	18.7	15.23	15.95	18.09	18.27	13.3	6.202	9.905	16.12	14.27	21.36	12.02	6.915
104.m00171_at	104.m00171	XM_647725	hypothetical protein	1	1.03	1	1.39	0.1	0.107	0.0849	0.107	0.104	0.0954	0.087	0.107	0.0836	0.114	0.108	0.232	0.0945	0.115
104.m00171_x_at	104.m00171	XM_647725	hypothetical protein	1	-1.09051	1	-1.01523	0.0593	0.0577	0.0565	0.0677	0.0635	0.071	0.0588	0.0609	0.0579	0.0577	0.0588	0.0714	0.0572	0.0597
104.m00172_at	104.m00172	XM_647726	hypothetical protein	1	-1.12233	1	1.066	2.464	2.415	1.924	1.85	2.575	2.903	2.347	3.681	2.743	2.506	2.346	2.857	2.668	3.623
104.m00172_x_at	104.m00172	XM_647726	hypothetical protein	1	-1.17509	1	-1.09409	3.784	3.361	2.622	2.614	4.646	5.137	3.686	5.734	5.351	3.741	3.282	4.038	3.715	5.421
104.m00173_at	104.m00173	XM_647727	hypothetical protein	1	-1.00402	1	1.115	0.0476	0.0481	0.0496	0.0509	0.0494	0.0484	0.0486	0.0448	0.0478	0.0473	0.0476	0.0473	0.067	0.0476
104.m00173_x_at	104.m00173	XM_647727	hypothetical protein	1	-1.07759	1	-1.07875	0.0422	0.066	0.0459	0.0422	0.0466	0.0513	0.0424	0.0422	0.0422	0.0422	0.0422	0.0422	0.0422	0.0421
104.m00174_at	104.m00174	XM_647728	signal peptide peptidase family protein	0.897789	-1.70358	1	-1.21359	0.231	0.266	0.127	0.0928	0.323	0.38	0.223	0.316	0.147	0.261	0.15	0.303	0.221	0.236
104.m00178_x_at	104.m00178	XM_647708	hypothetical protein	1	1.116	1	1.155	0.0479	0.0876	0.0438	0.0439	0.0448	0.0449	0.0437	0.0437	0.0585	0.0472	0.0437	0.0698	0.0438	0.0437
104.m00182_x_at	104.m00182	XM_647706	hypothetical protein	1	1.032	1	-1.04493	0.21	0.199	0.234	0.23	0.199	0.204	0.188	0.199	0.199	0.213	0.199	0.178	0.19	0.199
104.m00186_at	104.m00186	NA	pseudogene, predicted protein	1	1.014	1	1.124	0.0422	0.0422	0.0422	0.0422	0.0474	0.0422	0.0426	0.0422	0.0483	0.0422	0.0422	0.0655	0.0422	0.0424
104.m00186_x_at	104.m00186	NA	pseudogene, predicted protein	1	-1.04822	1	1.006	0.0432	0.0421	0.0421	0.0421	0.0421	0.0421	0.0503	0.0426	0.0421	0.0421	0.0421	0.047	0.0421	0.0443
1047.m00006_at	1047.m00006	NA	pseudogene, cysteine protease 11-related	0.718721	4.005	1	1.421	0.0607	0.0476	0.0865	0.0549	0.0579	0.056	0.0536	0.0543	0.0815	0.131	1.028	0.056	0.107	0.0816
1047.m00006_x_at	1047.m00006	NA	pseudogene, cysteine protease 11-related	1	3.455	1	1.233	0.0657	0.0456	0.0734	0.053	0.0525	0.0515	0.0522	0.0492	0.0654	0.0858	0.993	0.0759	0.0535	0.0623
105.m00119_at	105.m00119	XM_647694	hypothetical protein	1	-1.5015	1	-1.33511	0.116	0.243	0.138	0.124	0.205	0.116	0.175	0.124	0.113	0.0895	0.1	0.107	0.116	0.116
105.m00127_s_at	105.m00127	XM_647703	conserved hypothetical protein	1	1.08	1	1.12	0.0454	0.0426	0.0473	0.0462	0.045	0.0455	0.0459	0.0454	0.0572	0.0469	0.0443	0.0601	0.0473	0.0465
105.m00130_at	105.m00130	XM_647677	hypothetical protein	0.985767	1.446	1	1.305	0.476	0.193	0.66	0.44	0.384	0.436	0.552	0.767	0.958	1.048	0.414	0.794	0.685	0.563
105.m00131_at	105.m00131	XM_647678	hypothetical protein	1	1.091	1	1.062	0.0423	0.0421	0.0437	0.0423	0.0423	0.0423	0.0423	0.0423	0.0465	0.05	0.0423	0.0504	0.0423	0.0426
105.m00131_s_at	105.m00131	XM_647678	hypothetical protein	1	1.284	1	-1.19617	0.1	0.0997	0.152	0.106	0.104	0.171	0.0993	0.11	0.193	0.172	0.105	0.102	0.0994	0.0952
105.m00133_at	105.m00133	XM_647680	NADP-dependent alcohol dehydrogenase	8.18811e-05	-5.81395	1	-1.14679	9.047	11.11	16.65	16.93	21.66	23.75	22.57	11.5	1.01	3.402	10.41	12.94	23.83	15.02
105.m00133_x_at	105.m00133	XM_647680	NADP-dependent alcohol dehydrogenase	6.4565e-05	-5.37634	1	-1.1976	8.932	11.5	16.98	16.42	21.27	25.44	23.5	11.4	1.463	3.382	9.723	13.38	24.35	13.25
105.m00134_at	105.m00134	XM_647681	BspA-like leucine rich repeat protein, putative	1	-1.48148	1	-1.05597	0.0525	0.0633	0.0577	0.0797	0.0828	0.0654	0.105	0.0651	0.0434	0.0511	0.066	0.0673	0.0929	0.0646
105.m00134_x_at	105.m00134	XM_647681	BspA-like leucine rich repeat protein, putative	1	-1.25156	1	-1.12486	0.0764	0.0638	0.0718	0.0662	0.0793	0.0672	0.12	0.095	0.0624	0.0665	0.0846	0.0675	0.108	0.0667
105.m00135_at	105.m00135	XM_647682	protein kinase, putative	1	-1.09529	1	1.801	1.506	1.839	1.615	1.325	1.54	1.006	3.074	2.197	1.96	1.562	1.447	2.31	4.045	3.635
105.m00136_at	105.m00136	XM_647683	hypothetical protein	1	1.337	1	1.069	1.515	1.8	1.482	2.065	1.212	1.286	1.412	2.321	3.084	1.507	1.747	2.06	1.158	1.738
105.m00136_x_at	105.m00136	XM_647683	hypothetical protein	1	1.137	1	1.155	1.669	1.92	1.707	2.412	1.04	1.175	1.575	2.32	1.678	1.569	1.712	1.937	1.195	2.045
105.m00137_at	105.m00137	XM_647684	Rab family GTPase	0.99301	-1.75747	1	1.012	10.09	16.68	11.89	9.467	9.838	8.347	12.31	13.39	6.114	5.699	6.637	7.975	11.36	14.36
105.m00137_x_at	105.m00137	XM_647684	Rab family GTPase	1	-1.52439	1	-1.0846	6.3	7.443	6.709	6.045	4.899	4.761	6.658	7.18	4.271	3.2	3.991	2.966	6.388	7.977
105.m00138_at	105.m00138	XM_647685	protein phosphatase, putative	1	-1.02354	1	1.005	1.117	1.142	1.075	1.136	0.922	0.977	1.158	1.293	0.678	1.126	1.53	0.919	1.221	1.133
105.m00139_at	105.m00139	XM_647686	hypothetical protein	1	1.095	1	-1.32275	17.69	19.89	19.16	17.23	16.99	15.6	27.36	14.13	18.29	17.44	23.57	16.6	16.72	8.907
105.m00140_at	105.m00140	XM_647687	vacuolar proton ATPase subunit, putative	1	-1.34228	1	1.072	2.06	1.736	1.723	1.387	3.437	2.795	5.973	4.73	2.782	3.166	3.137	2.936	6.309	4.447
105.m00141_at	105.m00141	XM_647688	hypothetical protein	1	1.562	1	1.315	0.521	0.625	0.913	0.822	0.929	0.824	1.783	1.22	1.098	0.843	6.03	1.061	1.396	2.247
105.m00141_x_at	105.m00141	XM_647688	hypothetical protein	1	1.791	1	1.366	2.525	2.234	3.828	2.743	3.886	3.21	7.198	5.421	4.564	3.573	36.52	4.08	5.941	10.89
105.m00143_at	105.m00143	XM_647689	hypothetical protein	1	2.083	1	-1.42045	0.44	0.348	2.081	2.251	3.551	2.976	1.614	0.892	2.788	1.634	15.28	0.967	1.722	1.613
105.m00144_at	105.m00144	XM_647690	hypothetical protein	1	1.177	1	1.209	0.719	0.504	0.4	0.654	0.541	0.886	1.201	1.147	1.161	0.954	1.076	1.138	1.089	1.044
105.m00144_x_at	105.m00144	XM_647690	hypothetical protein	1	1.052	1	1.143	1.351	1.181	1.237	1.287	1.173	2.343	2.301	2.399	2.34	1.814	2.109	2.104	2.51	2.173
105.m00145_at	105.m00145	XM_647691	phosphatidylinositol-glycan biosynthesis class O protein, putative	1	1.368	1	1.276	1.566	1.397	1.131	0.945	1.105	1.496	1.79	1.116	1.674	2.769	1.351	1.551	2.304	1.424
105.m00145_x_at	105.m00145	XM_647691	phosphatidylinositol-glycan biosynthesis class O protein, putative	1	1.532	1	1.279	0.626	0.477	0.351	0.356	0.342	0.518	0.677	0.442	0.701	1.095	0.517	0.67	0.767	0.449
105.m00146_at	105.m00146	XM_647692	hypothetical protein	1	1.108	1	1.056	4.753	5.68	3.131	3.772	2.962	3.758	2.611	5.577	3.893	6.137	2.588	4.322	2.866	4.315
105.m00146_x_at	105.m00146	XM_647692	hypothetical protein	1	1.279	1	1.105	4.823	5.021	2.588	3.671	2.576	3.771	2.3	4.67	4.663	6.158	2.376	4.478	2.415	4.077
105.m00147_s_at	105.m00147	XM_647695	RNA-binding protein, putative	1	1.039	1	1.224	1.485	1.461	1.585	1.465	2.038	1.644	1.907	1.699	1.56	1.484	2.895	2.459	1.902	2.343
105.m00149_at	105.m00149	XM_647700	hypothetical protein	0.587995	2.385	1	1.212	0.766	0.698	0.295	0.588	0.637	0.63	0.916	0.26	1.478	0.932	1.692	0.788	0.854	0.454
106.m00126_s_at	106.m00126	XM_647665	hypothetical protein	1	-1.7301	1	-1.25	1.807	2.036	2.179	1.683	2.539	2.313	3.11	4.277	1.878	1.54	1.756	1.808	2.495	2.981
106.m00130_at	106.m00130	XM_647669	hypothetical protein	1	-1.32626	1	-1.02987	0.124	0.0822	0.147	0.159	0.163	0.244	0.227	0.241	0.158	0.137	0.201	0.32	0.162	0.178
106.m00131_at	106.m00131	XM_647670	PRP38 family protein	1	-1.29534	1	-1.21507	0.772	0.791	0.645	0.792	0.802	0.966	0.906	1.041	0.722	0.647	0.779	0.798	0.697	0.791
106.m00131_x_at	106.m00131	XM_647670	PRP38 family protein	1	-1.36799	1	-1.08814	1.091	1.045	0.738	0.913	1.012	1.225	1.21	1.225	0.827	0.815	0.913	1.219	0.947	1.059
106.m00132_at	106.m00132	XM_647671	protein phosphatase, putative	1	-1.1236	1	-1.25156	0.365	0.356	0.325	0.346	0.476	0.535	0.446	0.23	0.359	0.393	0.325	0.535	0.389	0.159
106.m00132_x_at	106.m00132	XM_647671	protein phosphatase, putative	1	-1.18203	1	-1.30719	0.374	0.431	0.502	0.371	0.641	0.599	0.45	0.25	0.386	0.397	0.373	0.429	0.43	0.229
106.m00133_at	106.m00133	XM_647672	conserved hypothetical protein	1	1.003	1	-1.09649	1.01	0.71	0.757	0.777	0.865	1.144	0.991	0.62	1.006	0.908	0.761	1.015	0.883	0.582
106.m00133_x_at	106.m00133	XM_647672	conserved hypothetical protein	1	-1.21951	1	-1.10011	0.886	0.914	0.777	0.694	1.274	1.203	1.067	0.627	0.793	0.904	0.784	1.208	1.106	0.574
106.m00134_at	106.m00134	XM_647673	hypothetical protein	1	-1.1534	1	-1.1274	0.0632	0.0627	0.075	0.0624	0.0753	0.122	0.0668	0.0742	0.0779	0.0737	0.0631	0.0902	0.0624	0.069
106.m00134_x_at	106.m00134	XM_647673	hypothetical protein	1	-1.0917	1	-1.11857	0.0655	0.0695	0.0765	0.0732	0.0706	0.0938	0.0706	0.0805	0.0744	0.0702	0.0706	0.0706	0.0696	0.0699
106.m00135_at	106.m00135	XM_647674	PufA family RNA binding protein	1	-1.01729	1	1.057	0.0521	0.0711	0.0521	0.0521	0.0521	0.0521	0.0535	0.0543	0.0521	0.0521	0.0521	0.0521	0.0648	0.0521
106.m00135_x_at	106.m00135	XM_647674	PufA family RNA binding protein	1	-1.00806	1	1.073	0.0579	0.0577	0.0577	0.05	0.0577	0.0577	0.0577	0.0597	0.0577	0.0577	0.0577	0.0661	0.0638	0.0577
106.m00139_at	106.m00139	XM_647658	UDP-glucose pyrophosphorylase, putative	0.847343	-1.79533	1	-1.07643	22.01	22.28	15.84	13.69	23.36	22.66	25.15	19.55	11.53	12.06	14.31	15.17	25.64	23.75
106.m00139_x_at	106.m00139	XM_647658	UDP-glucose pyrophosphorylase, putative	0.784768	-1.68634	1	-1.07875	41.07	40.86	27.57	25.06	49.03	46.46	47.93	37.97	25.59	25.33	29.58	32.04	50.38	45.4
106.m00140_at	106.m00140	XM_647659	Rap Ran GTPase activating protein, putative	0.531763	-1.8797	1	-1.3245	1.91	1.787	2.09	2.428	1.016	0.659	1.116	0.417	0.306	0.226	0.904	0.618	0.614	0.473
106.m00140_x_at	106.m00140	XM_647659	Rap Ran GTPase activating protein, putative	0.492582	-2.0202	1	-1.24378	1.988	1.923	2.196	2.497	0.893	0.714	1.429	0.461	0.221	0.292	0.981	0.666	0.661	0.618
106.m00141_at	106.m00141	XM_647660	hypothetical protein	1	2.097	1	1.069	0.134	0.1	0.191	0.171	0.13	0.139	0.12	0.186	0.383	0.262	0.263	0.198	0.117	0.15
106.m00141_x_at	106.m00141	XM_647660	hypothetical protein	1	1.672	1	1.021	0.0804	0.0778	0.0948	0.0856	0.079	0.108	0.0666	0.0832	0.143	0.149	0.126	0.141	0.0577	0.0749
106.m00142_at	106.m00142	XM_647661	alcohol dehydrogenase, iron-containing, putative	0.844438	1.831	1	-1.03093	0.156	0.156	0.169	0.156	0.124	0.155	0.128	0.267	0.421	0.311	0.192	0.251	0.103	0.145
106.m00142_x_at	106.m00142	XM_647661	alcohol dehydrogenase, iron-containing, putative	0.820648	1.825	1	1.305	0.158	0.151	0.2	0.16	0.131	0.13	0.111	0.369	0.292	0.401	0.222	0.512	0.109	0.171
106.m00147_s_at	106.m00147	XM_647651	hypothetical protein	1	-1.32626	1	-1.21803	0.113	0.143	0.105	0.114	0.121	0.118	0.124	0.248	0.117	0.0831	0.134	0.08	0.15	0.14
106.m00149_at	106.m00149	XM_647653	hypothetical protein	1	2.489	1	1.35	0.638	0.429	0.862	0.665	0.71	1.064	0.597	0.139	2.496	1.011	0.766	2.172	0.451	0.315
106.m00149_x_at	106.m00149	XM_647653	hypothetical protein	1	2.456	1	1.374	0.967	0.581	0.664	0.673	0.706	1.272	0.689	0.177	2.173	1.283	1.009	1.966	0.736	0.341
106.m00150_at	106.m00150	XM_647654	hypothetical protein	0.847343	-2.18818	1	-1.47929	4.638	5.34	5.276	5.441	7.152	8.465	5.185	6.841	2.043	3.628	4.058	4.554	4.204	5.098
106.m00150_x_at	106.m00150	XM_647654	hypothetical protein	0.669798	-2.39234	1	-1.6835	5.047	6.768	7.564	6.376	10.55	11.12	6.666	7.754	2.571	4.294	4.551	4.742	5.059	5.995
106.m00151_at	106.m00151	XM_647655	G protein beta subunit, putative	1	-1.01317	1	-1.04275	24.27	22.53	23.85	23.52	31.71	27.1	27.61	17.82	19.55	21.85	37.31	24.88	27.15	21.65
106.m00154_at	106.m00154	XM_647662	hypothetical protein	1	1.231	1	1.184	0.613	0.696	0.56	0.681	0.551	0.622	0.596	0.488	0.776	0.674	0.632	0.728	0.685	0.59
107.m00106_at	107.m00106	XM_647625	hypothetical protein	1	-1.11111	1	1.051	4.719	4.484	2.84	2.496	4.129	4.195	4.632	3.16	2.947	3.594	4.366	3.237	5.272	4.321
107.m00106_x_at	107.m00106	XM_647625	hypothetical protein	1	-1.03734	1	1.087	7.374	6.73	4.685	4.147	6.588	7.567	7.161	5.049	5.415	6.739	6.784	6.117	8.701	6.67
107.m00107_at	107.m00107	XM_647626	protein phosphatase, putative	1	-1.11111	1	1.007	0.616	0.581	0.392	0.484	0.913	0.636	0.63	0.578	0.534	0.658	0.648	0.621	0.684	0.75
107.m00108_at	107.m00108	XM_647627	hypothetical protein	1	1.075	1	1.018	103.4	111.3	87.19	100.1	78.08	87.77	104.1	116.3	99.22	91.07	119.6	89.59	85.99	119
107.m00108_x_at	107.m00108	XM_647627	hypothetical protein	1	1.055	1	1.026	140.5	142.7	125.3	140.5	117.9	124.5	139.9	157.5	128.7	128.5	171.2	137.3	122.5	154.8
107.m00109_at	107.m00109	XM_647628	phosphoinositide phosphatase, putative	1	-1.0627	1	1.172	0.382	0.294	0.391	0.352	0.624	0.652	0.636	0.621	0.641	0.599	0.551	0.718	0.817	0.695
107.m00109_x_at	107.m00109	XM_647628	phosphoinositide phosphatase, putative	1	-1.10011	1	1.023	0.208	0.206	0.176	0.159	0.21	0.281	0.208	0.243	0.182	0.251	0.211	0.28	0.225	0.217
107.m00110_at	107.m00110	XM_647629	hypothetical protein	1	-1.46628	1	-1.30719	7.141	9.89	6.631	4.329	8.482	6.917	10.16	10.1	4.261	5.425	9.392	4.298	8.561	8.325
107.m00111_s_at	107.m00111	XM_647630	protein phosphatase, putative	1	1.17	1	-1.3089	0.572	0.607	0.308	0.524	0.741	0.818	0.482	0.381	0.748	0.644	0.639	0.579	0.545	0.273
107.m00113_at	107.m00113	XM_647632	conserved hypothetical protein	1	2.13	1	-1.05263	0.0423	0.041	0.0509	0.0456	0.0448	0.0461	0.0421	0.0399	0.0646	0.0489	0.246	0.0421	0.0393	0.0417
107.m00114_at	107.m00114	XM_647633	protein kinase, putative	1	1.803	1	1.05	0.665	0.398	0.396	0.482	0.709	0.75	0.727	0.28	1.034	1.135	0.942	0.909	0.712	0.337
107.m00114_x_at	107.m00114	XM_647633	protein kinase, putative	1	2.056	1	1.033	1.064	0.708	1.044	0.907	1.079	1.177	1.111	0.432	2.007	1.916	1.559	1.181	1.142	0.564
107.m00116_at	107.m00116	XM_647635	actin, putative	1	-1.45773	1	-1.24069	21.12	24.07	13.76	6.375	20.4	14.38	17.5	9.896	13.57	11.73	6.865	10.45	16.04	10.55
107.m00117_at	107.m00117	XM_647636	hypothetical protein	1	1.324	1	1.233	0.0638	0.0495	0.0518	0.0514	0.0529	0.0551	0.0511	0.0488	0.0619	0.0603	0.0872	0.102	0.0488	0.0526
107.m00117_x_at	107.m00117	XM_647636	hypothetical protein	1	1.26	1	-1.04275	0.0525	0.051	0.055	0.0519	0.0538	0.0635	0.0511	0.0511	0.0492	0.0535	0.124	0.052	0.0508	0.0544
107.m00118_at	107.m00118	XM_647637	hypothetical protein	1	-1.36054	1	-1.08578	0.329	0.316	0.294	0.226	0.316	0.495	0.345	0.451	0.307	0.387	0.206	0.381	0.3	0.421
107.m00118_x_at	107.m00118	XM_647637	hypothetical protein	1	-1.25156	1	-1.15075	0.858	0.687	0.577	0.477	0.719	1.163	0.862	0.851	0.787	0.916	0.491	0.795	0.761	0.754
107.m00119_at	107.m00119	XM_647638	BspA-related protein, putative	0.815162	1.824	1	1.168	0.385	0.307	0.246	0.289	0.535	0.501	0.395	0.382	1.235	0.958	0.463	0.867	0.438	0.379
107.m00120_at	107.m00120	XM_647639	hypothetical protein	0.322743	2.625	1	1.006	2.615	2.685	2.632	3.188	2.469	3.074	2.146	0.924	6.107	3.368	6.716	2.829	2.422	1.137
107.m00122_at	107.m00122	XM_647642	SNF7 family protein	1	1.465	1	1.028	0.46	0.464	0.371	0.292	0.45	0.574	0.446	0.471	0.772	0.749	0.611	0.483	0.46	0.549
107.m00123_at	107.m00123	XM_647643	ubiquitin-conjugating enzyme, putative	1	-1.20048	1	-1	9.88	10.46	5.588	4.259	7.659	7.692	7.581	8.793	8.422	6.577	5.18	7.712	8.041	8.005
107.m00124_at	107.m00124	XM_647644	cyclin-dependent protein kinase, putative	1	1.695	1	-1.21212	0.442	0.418	0.363	0.413	0.66	0.616	0.479	0.559	0.657	0.837	1.675	0.522	0.413	0.493
107.m00125_at	107.m00125	XM_647645	hypothetical protein	1	-1.37363	1	-1.04493	0.51	0.546	0.399	0.395	0.556	0.527	0.591	0.85	0.387	0.354	0.668	0.577	0.58	0.624
107.m00125_x_at	107.m00125	XM_647645	hypothetical protein	0.99301	-1.46413	1	-1.10132	0.644	0.605	0.41	0.381	0.696	0.839	0.693	0.987	0.38	0.36	1.173	0.807	0.664	0.701
107.m00126_at	107.m00126	XM_647647	hypothetical protein	1	-1.1236	1	-1.23457	0.812	0.363	0.644	0.537	0.798	0.668	0.577	0.68	0.677	0.515	0.626	0.69	0.436	0.547
107.m00126_x_at	107.m00126	XM_647647	hypothetical protein	1	-1.17647	1	-1.1976	0.996	0.74	1.066	0.773	1.152	0.962	1.025	1.041	0.824	0.806	1.051	1.15	0.675	0.849
107.m00127_at	107.m00127	XM_647648	purine nucleoside phosphorylase, putative	1	-1.11111	1	-1.12108	14.91	15.96	9.078	10.04	23.14	20.97	20.44	15.41	12.77	15.97	27.59	14.68	25.28	14.78
107.m00129_at	107.m00129	XM_647640	hypothetical protein	1	1.073	1	1.119	25.57	23.34	22.08	22.86	38.6	31.19	29.58	28.7	34.15	28.05	41.5	41.99	28.89	37.11
107.m00130_at	107.m00130	XM_647646	predicted protein	1	-1.17509	1	-1.17371	12.63	12.36	7.222	5.643	14.4	12.19	10.24	9.53	12.97	13.33	5.326	7.994	10.52	11.01
107.m00130_x_at	107.m00130	XM_647646	predicted protein	1	-1.27389	1	-1.22699	11.64	11.48	5.842	5.269	12.26	10.6	8.409	8.858	10.35	10.32	4.415	6.49	9.53	8.531
108.m00108_at	108.m00108	XM_647607	hypothetical protein	1	-1.32626	1	-1.20482	0.428	0.504	0.377	0.449	0.24	0.28	0.197	0.279	0.263	0.167	0.146	0.258	0.142	0.234
108.m00108_x_at	108.m00108	XM_647607	hypothetical protein	1	-1.38122	1	-1.32275	0.532	0.552	0.338	0.624	0.265	0.255	0.24	0.322	0.213	0.221	0.156	0.216	0.162	0.24
108.m00109_at	108.m00109	XM_647608	hypothetical protein	1	1.004	1	1.117	0.867	0.813	0.728	0.721	0.71	0.66	0.739	1.035	0.81	0.735	0.788	0.959	0.734	0.916
108.m00109_x_at	108.m00109	XM_647608	hypothetical protein	1	-1.01626	1	1.099	0.682	0.481	0.418	0.435	0.448	0.416	0.441	0.657	0.397	0.52	0.517	0.543	0.445	0.614
108.m00110_at	108.m00110	XM_647609	Sec7 domain protein	1	1.263	1	1.244	4.787	4.414	3.416	3.147	3.17	2.94	4.648	2.566	4.394	4.112	3.82	3.542	6.066	3.07
108.m00110_x_at	108.m00110	XM_647609	Sec7 domain protein	1	1.543	1	1.335	3.945	2.652	2.643	3.017	2.066	2.542	3.632	2.032	4.935	3.492	3.313	3.092	4.507	2.655
108.m00111_at	108.m00111	XM_647610	Rab family GTPase	1	1.167	1	1.07	0.0888	0.0984	0.0891	0.112	0.084	0.0874	0.0871	0.0862	0.0996	0.0992	0.103	0.0888	0.0873	0.101
108.m00111_x_at	108.m00111	XM_647610	Rab family GTPase	1	1.224	1	1.108	0.139	0.129	0.133	0.191	0.125	0.118	0.13	0.128	0.172	0.129	0.163	0.137	0.125	0.156
108.m00112_at	108.m00112	XM_647611	hypothetical protein	0.992427	-1.26422	1	-1.02459	89.18	79.74	87.49	84.14	106.6	99.68	114.9	83.29	66.71	73.05	102.9	99.02	97.88	97.13
108.m00113_at	108.m00113	XM_647612	protein kinase, putative	0.322533	2.7	1	2.352	3.868	2.925	0.303	0.373	0.236	0.877	1.839	0.366	1.88	1.55	1.54	2.865	1.394	0.743
108.m00113_x_at	108.m00113	XM_647612	protein kinase, putative	0.220026	2.569	1	2.301	3.07	2.903	0.313	0.246	0.266	0.672	1.489	0.364	1.652	1.481	1.206	2.784	1.189	0.64
108.m00114_at	108.m00114	XM_647613	hypothetical protein	1	1.01	1	1.137	0.143	0.132	0.194	0.145	0.152	0.171	0.14	0.113	0.152	0.138	0.142	0.196	0.136	0.159
108.m00114_x_at	108.m00114	XM_647613	hypothetical protein	1	-1.17925	1	1.003	0.0941	0.128	0.124	0.133	0.128	0.127	0.108	0.0992	0.0919	0.0975	0.103	0.16	0.0994	0.0964
108.m00115_at	108.m00115	XM_647614	hypothetical protein	1	1.608	1	1.105	0.401	0.266	0.433	0.358	0.426	0.374	0.42	0.458	0.736	0.608	0.68	0.541	0.413	0.442
108.m00115_x_at	108.m00115	XM_647614	hypothetical protein	1	1.503	1	1.034	0.148	0.101	0.16	0.109	0.151	0.144	0.173	0.228	0.32	0.237	0.224	0.223	0.155	0.16
108.m00116_at	108.m00116	XM_647615	RNA-binding protein, putative	1	-1.04493	1	1.025	7.542	5.637	6.001	6.25	6.799	8.203	8.227	10.36	9.6	10.19	5.126	9.387	7.873	8.352
108.m00116_x_at	108.m00116	XM_647615	RNA-binding protein, putative	1	-1.13507	1	-1.02987	7.197	7.509	5.376	5.795	6.755	7.663	8.251	10.58	8.376	9.383	4.789	8.313	7.379	8.227
108.m00117_at	108.m00117	XM_647616	hypothetical protein	1	-1.11235	1	1.144	0.183	0.136	0.117	0.118	0.111	0.12	0.129	0.17	0.12	0.117	0.115	0.116	0.154	0.187
108.m00118_at	108.m00118	XM_647617	hypothetical protein	1	1.27	1	1.696	0.294	0.169	0.237	0.26	0.225	0.243	0.337	0.433	0.668	0.312	0.262	0.8	0.574	0.284
108.m00119_at	108.m00119	XM_647618	hypothetical protein	1	-1.29366	1	-1.06383	0.219	0.206	0.125	0.157	0.271	0.258	0.321	0.328	0.263	0.15	0.293	0.271	0.313	0.246
108.m00120_at	108.m00120	XM_647620	splicing factor 3b subunit 3, putative	1	1.012	1	1.059	0.262	0.267	0.195	0.196	0.208	0.183	0.326	0.246	0.25	0.225	0.24	0.237	0.274	0.238
108.m00120_x_at	108.m00120	XM_647620	splicing factor 3b subunit 3, putative	1	1.12	1	1.323	0.304	0.295	0.301	0.224	0.267	0.314	0.398	0.355	0.32	0.384	0.41	0.316	0.564	0.465
108.m00121_at	108.m00121	XM_647621	CAF1 family ribonuclease, putative	1	1.236	1	1.023	0.289	0.273	0.216	0.274	0.229	0.285	0.278	0.282	0.281	0.31	0.414	0.277	0.272	0.272
108.m00121_x_at	108.m00121	XM_647621	CAF1 family ribonuclease, putative	1	1.226	1	-1.0395	0.173	0.268	0.165	0.186	0.173	0.199	0.195	0.224	0.324	0.196	0.222	0.178	0.197	0.194
108.m00122_at	108.m00122	XM_647622	hypothetical protein	1	-1.34771	1	1.495	36.86	46.3	20.71	11.99	17.37	16.38	38.48	44.16	18.71	25.93	15.45	25.24	45.96	52.86
108.m00123_at	108.m00123	XM_647605	conserved hypothetical protein	0.718079	1.881	1	1.146	0.0455	0.0423	0.0558	0.0454	0.0458	0.0455	0.0455	0.0458	0.108	0.053	0.11	0.0658	0.0458	0.0475
108.m00123_x_at	108.m00123	XM_647605	conserved hypothetical protein	1	1.498	1	1.048	0.0429	0.0422	0.0422	0.0422	0.0422	0.0421	0.0419	0.0422	0.131	0.0454	0.0422	0.0476	0.0426	0.0422
108.m00129_s_at	108.m00129	XM_647604	hypothetical protein	1	1.116	1	1.11	0.0471	0.0475	0.0442	0.0427	0.0442	0.0428	0.045	0.0424	0.057	0.0454	0.0444	0.0598	0.0438	0.0432
108.m00133_at	108.m00133	XM_647601	Rho family GTPase	1	1.168	1	-1.08342	10.18	12.87	11.09	11.15	11.97	12.21	11.19	7.909	10.36	12.75	14.61	11.79	11.03	7.342
108.m00133_x_at	108.m00133	XM_647601	Rho family GTPase	1	1.281	1	-1.06383	13.78	17	13.41	17.4	16.61	17.39	15.38	11.87	18.85	17.4	22.29	17.29	15.43	10.82
108.m00135_at	108.m00135	XM_647619	protein translocase SEC61 complex gamma subunit, putative	1	-1.10619	1	1.073	0.278	0.279	0.289	0.258	0.255	0.247	0.262	0.265	0.256	0.206	0.238	0.256	0.271	0.303
108.m00135_x_at	108.m00135	XM_647619	protein translocase SEC61 complex gamma subunit, putative	1	-1.24844	1	-1.0395	30.87	29.02	33.37	32.13	29.19	29.04	28	35.69	25.12	23.03	24.82	28.97	23.66	36.28
108.m00136_s_at	108.m00136	XM_647623	hypothetical protein	1	-1.02987	1	1.036	0.194	0.878	0.196	0.0617	0.302	0.321	0.235	0.198	0.243	0.283	0.232	0.475	0.232	0.175
108.m00137_s_at	108.m00137	XM_647624	WD repeat protein	1	-1.20919	1	1.076	6.232	3.369	4.832	4.236	6.148	4.034	5.395	5.491	3.829	5.959	3.5	5.02	6.124	5.718
1087.m00005_at	1087.m00005	XM_642744	hypothetical protein	1	1.097	1	1.002	0.0421	0.0421	0.0421	0.0421	0.0421	0.0421	0.0421	0.0421	0.0556	0.0421	0.0421	0.0421	0.0423	0.0421
1087.m00005_x_at	1087.m00005	XM_642744	hypothetical protein	1	1.014	1	1.056	0.0429	0.0421	0.0457	0.0421	0.0421	0.0421	0.0421	0.0421	0.0421	0.0434	0.0426	0.0493	0.0422	0.0422
109.m00099_at	109.m00099	XM_647579	cysteine protease 14-related	1	-1.02987	1	-1.34953	0.313	0.409	0.366	0.568	0.38	0.308	0.152	0.12	0.181	0.09	0.56	0.192	0.142	0.149
109.m00100_at	109.m00100	XM_647580	hypothetical protein	1	1.071	1	1.203	1.385	1.543	0.97	1.132	1.843	1.178	1.372	1.373	1.867	1.723	1.098	2.008	1.689	1.478
109.m00101_at	109.m00101	XM_647581	hypothetical protein	1	1.096	1	-1.04822	0.273	0.185	0.184	0.221	0.228	0.175	0.185	0.179	0.295	0.187	0.166	0.231	0.171	0.152
109.m00101_x_at	109.m00101	XM_647581	hypothetical protein	1	1.035	1	1.087	0.12	0.105	0.0862	0.0869	0.0907	0.0756	0.0752	0.0841	0.085	0.0985	0.0708	0.0913	0.0898	0.0835
109.m00103_at	109.m00103	XM_647583	patatin-like phospholipase, putative	1	-1.03306	1	-1.11111	3.183	2.461	2.077	3.042	2.779	3.238	2.45	1.066	2.017	2.309	2.077	2.631	2.386	1.241
109.m00104_at	109.m00104	XM_647584	hypothetical protein	1	1.434	1	1.096	0.0596	0.0543	0.055	0.0556	0.0641	0.0525	0.0495	0.0587	0.0776	0.0934	0.0711	0.0612	0.0582	0.0646
109.m00104_x_at	109.m00104	XM_647584	hypothetical protein	1	1.655	1	-1.01317	0.0545	0.0546	0.0527	0.0617	0.0542	0.0566	0.0531	0.0624	0.0969	0.128	0.0658	0.0562	0.0525	0.0586
109.m00105_at	109.m00105	XM_647585	hypothetical protein	1	-1.27551	1	-1.31926	0.165	0.164	0.201	0.125	0.221	0.183	0.136	0.177	0.117	0.173	0.131	0.115	0.156	0.133
109.m00105_x_at	109.m00105	XM_647585	hypothetical protein	1	-1.18483	1	-1.18765	0.231	0.173	0.131	0.194	0.224	0.201	0.125	0.208	0.17	0.123	0.183	0.185	0.183	0.112
109.m00106_at	109.m00106	XM_647586	short chain dehydrogenase family protein	0.365194	-2.6178	1	-1.24533	0.945	0.846	1.065	1.014	1.291	1.016	0.856	0.889	0.317	0.295	0.596	0.845	0.801	0.762
109.m00107_at	109.m00107	XM_647587	Rab GTPase activating protein, putative	1	-1.53374	1	-1.36612	0.18	0.234	0.137	0.211	0.252	0.268	0.207	0.261	0.106	0.193	0.201	0.137	0.205	0.207
109.m00108_at	109.m00108	XM_647588	conserved hypothetical protein	1	-1.01523	1	1.031	0.219	0.192	0.19	0.2	0.193	0.197	0.193	0.192	0.18	0.193	0.2	0.202	0.205	0.193
109.m00108_x_at	109.m00108	XM_647588	conserved hypothetical protein	1	1.022	1	1.1	0.151	0.148	0.142	0.185	0.15	0.162	0.147	0.136	0.148	0.148	0.159	0.194	0.151	0.148
109.m00109_at	109.m00109	XM_647589	hypothetical protein	1	-1.32979	1	-1.41844	27.23	24.66	24.16	26.69	23.19	26.16	13.63	9.395	12.63	11.75	13.32	15.76	11.96	8.67
109.m00110_at	109.m00110	XM_647590	hypothetical protein	1	-1.19617	1	-1.07296	1.165	1.126	1.028	0.92	0.789	0.975	1.054	0.729	0.815	0.815	0.592	0.725	0.92	0.819
109.m00110_x_at	109.m00110	XM_647590	hypothetical protein	1	-1.3089	1	-1.13636	1.275	1.357	1.25	1.249	0.943	1.257	1.365	0.952	0.983	0.893	0.704	0.751	1.237	1.014
109.m00111_at	109.m00111	XM_647591	ubiquitin carboxyl-terminal hydrolase, putative	1	1.988	1	1.21	0.561	0.758	0.696	0.35	1.006	0.523	1.196	1.238	1.507	1.116	3.872	0.615	1.341	1.783
109.m00111_x_at	109.m00111	XM_647591	ubiquitin carboxyl-terminal hydrolase, putative	0.989909	2.388	1	1.296	0.417	0.435	0.414	0.33	0.595	0.418	0.741	0.806	1.261	0.842	3.066	0.467	0.891	1.248
109.m00117_s_at	109.m00117	XM_647597	hypothetical protein	1	1.118	1	-1.00503	0.0832	0.2	0.113	0.109	0.078	0.0525	0.0876	0.162	0.129	0.0599	0.12	0.0832	0.0832	0.0944
11.m00308_at	11.m00308	XM_651405	hypothetical protein	1	1.023	1	-1.02459	0.954	0.864	0.649	0.817	0.786	0.802	0.584	0.727	0.784	0.824	0.617	0.875	0.65	0.609
11.m00309_at	11.m00309	XM_651404	protein kinase, putative	1	-1.18906	1	-1.3245	0.406	0.379	0.923	1.059	0.608	0.594	0.444	0.391	0.357	0.378	0.553	0.463	0.403	0.29
11.m00311_at	11.m00311	XM_651393	double-strand break repair protein, putative	1	-1.00402	1	1.083	0.0432	0.0532	0.0423	0.0423	0.0423	0.0429	0.0423	0.0423	0.0423	0.0423	0.0423	0.0543	0.0423	0.0423
11.m00311_x_at	11.m00311	XM_651393	double-strand break repair protein, putative	1	1.027	1	1.02	0.0698	0.0928	0.076	0.0697	0.0702	0.0925	0.0668	0.0688	0.0811	0.0864	0.0625	0.088	0.0697	0.0698
11.m00312_s_at	11.m00312	XM_651392	protein kinase with ankyrin repeats, putative	1	1.156	1	1.02	0.0544	0.0517	0.058	0.0518	0.0518	0.052	0.0518	0.048	0.0757	0.0536	0.0503	0.0537	0.0503	0.0518
11.m00313_x_at	11.m00313	XM_651462	hypothetical protein	1	1.045	1	1.129	0.0654	0.0602	0.064	0.0644	0.0628	0.064	0.0628	0.0674	0.0738	0.064	0.064	0.0886	0.064	0.0672
11.m00315_at	11.m00315	XM_651443	zinc-containing alcohol dehydrogenase, putative	1	1.712	1	1.1	0.9	0.912	0.94	1.163	0.471	0.312	0.536	0.859	0.827	0.759	1.061	0.334	0.583	0.907
11.m00315_x_at	11.m00315	XM_651443	zinc-containing alcohol dehydrogenase, putative	1	1.575	1	1.264	1.106	1.63	1.352	1.595	0.705	0.437	0.703	1.177	0.884	1.053	1.504	0.737	0.827	1.186
11.m00316_at	11.m00316	XM_651444	Rab family GTPase	1	1.184	1	1.207	10	9.013	12.56	14.86	9.079	8.323	6.351	9.578	9.55	9.613	10.1	10.36	8.203	11.56
11.m00316_x_at	11.m00316	XM_651444	Rab family GTPase	1	1.184	1	1.104	8.946	8.296	13.53	13.57	8.741	7.539	5.941	8.693	8.742	9.666	8.752	8.391	7.059	10.13
11.m00317_at	11.m00317	XM_651445	ribonuclease, putative	1	-1.00705	1	-1.03413	0.104	0.0854	0.194	0.168	0.0832	0.0816	0.0835	0.0856	0.0838	0.0833	0.0816	0.0949	0.0767	0.0723
11.m00317_x_at	11.m00317	XM_651445	ribonuclease, putative	1	-1.02987	1	-1	0.0785	0.051	0.0866	0.0656	0.0462	0.0462	0.0461	0.0462	0.0455	0.0462	0.0429	0.0462	0.0462	0.0462
11.m00318_at	11.m00318	XM_651446	protein phosphatase, putative	1	1.107	1	-1.00402	0.259	0.278	0.414	0.395	0.292	0.445	0.391	0.363	0.538	0.354	0.357	0.435	0.374	0.305
11.m00319_at	11.m00319	XM_651447	Leucine-rich repeat containing protein, putative	1	1.052	1	1.014	0.0464	0.0465	0.0465	0.0465	0.0468	0.0477	0.0464	0.0465	0.0545	0.0465	0.0474	0.0487	0.0465	0.0473
11.m00319_x_at	11.m00319	XM_651447	Leucine-rich repeat containing protein, putative	1	1.032	1	-1.0846	0.0429	0.0458	0.0467	0.0552	0.057	0.0453	0.0415	0.0431	0.0469	0.0557	0.0419	0.0428	0.0419	0.0436
11.m00320_at	11.m00320	XM_651448	hypothetical protein	0.712692	4.323	1	1.03	0.0558	0.0914	0.0966	0.117	0.0974	0.0809	0.108	0.0929	0.227	0.137	2.171	0.1	0.0943	0.097
11.m00321_at	11.m00321	XM_651449	hypothetical protein	1	-1.01112	1	-1.11483	0.55	0.465	0.304	0.47	0.292	0.287	0.402	0.115	0.253	0.23	0.258	0.298	0.3	0.126
11.m00321_x_at	11.m00321	XM_651449	hypothetical protein	1	-1.03199	1	-1.0929	2.088	3.018	1.844	2.761	1.884	1.919	1.951	0.664	1.593	1.227	1.482	1.807	2.135	0.632
11.m00322_at	11.m00322	XM_651450	hypothetical protein	1	1.154	1	1.124	1.186	0.701	4.916	3.874	1.749	3.273	1.022	1.392	1.212	1.863	3.281	6.378	1.085	0.99
11.m00323_at	11.m00323	XM_651451	hypothetical protein	1	-1.59744	1	-1.3986	0.422	0.479	0.619	0.434	0.292	0.411	0.304	0.374	0.145	0.237	0.285	0.22	0.25	0.265
11.m00323_x_at	11.m00323	XM_651451	hypothetical protein	1	-1.38313	1	-1.18624	0.674	0.678	0.91	0.581	0.478	0.651	0.478	0.572	0.362	0.392	0.42	0.486	0.405	0.48
11.m00327_at	11.m00327	XM_651455	protein kinase, putative	1	1.673	1	-1.49477	0.595	0.609	0.638	0.707	0.617	0.702	0.554	0.352	0.606	0.855	1.417	0.436	0.382	0.282
11.m00327_s_at	11.m00327	XM_651455	protein kinase, putative	1	-1.0142	1	1.016	11.15	10.99	8.915	10.52	11.11	11.37	11.59	10.09	7.344	13.1	13.36	10.82	12.42	10.46
11.m00327_x_at	11.m00327	XM_651455	protein kinase, putative	1	1.723	1	-1.20337	0.457	0.544	0.528	0.813	0.749	0.815	0.515	0.459	1.059	0.847	1.337	0.677	0.543	0.367
11.m00328_at	11.m00328	XM_651456	aldehyde dehydrogenase 1, putative	1	-1.26263	1	-1.33333	6.204	4.524	4.643	4.384	3.481	3.374	1.329	1.096	1.869	3.771	0.593	2.887	1.049	1.17
11.m00329_at	11.m00329	XM_651457	hypothetical protein	1	1.035	1	1.127	0.221	0.228	0.276	0.261	0.242	0.168	0.211	0.231	0.283	0.237	0.155	0.298	0.235	0.191
11.m00329_x_at	11.m00329	XM_651457	hypothetical protein	1	1.06	1	1.057	0.284	0.293	0.269	0.29	0.289	0.267	0.287	0.256	0.471	0.264	0.198	0.264	0.328	0.281
11.m00330_at	11.m00330	XM_651458	inositol 1,3,4-trisphosphate 5 6-kinase	1	-1.4881	1	-1.01626	0.357	0.559	0.568	0.536	0.546	0.482	0.476	0.832	0.6	0.519	0.179	0.518	0.451	0.749
11.m00331_at	11.m00331	XM_651459	hypothetical protein	1	-1.20337	1	-1.221	0.435	0.64	0.625	0.862	0.657	1.134	0.701	0.805	0.637	0.758	0.621	0.634	0.684	0.661
11.m00331_x_at	11.m00331	XM_651459	hypothetical protein	1	-1.2987	1	-1.23916	0.669	0.887	0.857	1.087	0.899	1.489	0.986	1.295	0.985	0.946	0.733	1.051	0.897	0.834
11.m00332_at	11.m00332	XM_651460	hypothetical protein	1	1.001	1	1.006	0.0455	0.0455	0.0792	0.0698	0.0457	0.0455	0.0455	0.0455	0.0455	0.0461	0.0452	0.0455	0.0464	0.0455
11.m00332_x_at	11.m00332	XM_651460	hypothetical protein	1	1.154	1	1.086	0.0466	0.0466	0.0502	0.0479	0.0464	0.0463	0.048	0.0466	0.0689	0.0508	0.0451	0.0559	0.0467	0.0504
11.m00336_at	11.m00336	XM_651434	haloacid dehalogenase-like hydrolase	1	1.279	1	-1.27389	2.109	1.858	2.103	3.277	3.01	3.646	1.868	0.904	2.413	1.817	4.265	2.511	1.991	0.865
11.m00337_at	11.m00337	XM_651435	vacuolar protein sorting 35, putative	1	-1.0627	1	-1.0917	3.805	4.693	4.623	3.894	3.798	3.577	4.214	3.497	3.211	3.052	4.525	2.688	4.013	3.798
11.m00338_at	11.m00338	XM_651436	hypothetical protein	1	1.003	1	-1.24224	0.186	0.343	0.238	0.3	0.235	0.269	0.27	0.389	0.374	0.289	0.217	0.181	0.232	0.289
11.m00338_x_at	11.m00338	XM_651436	hypothetical protein	1	1.129	1	-1.15207	0.397	0.333	0.386	0.46	0.469	0.471	0.33	0.586	0.848	0.431	0.37	0.31	0.427	0.462
11.m00349_at	11.m00349	XM_651432	protein kinase, putative	1	1.074	1	1.026	0.0421	0.0421	0.0421	0.0421	0.0421	0.0421	0.0421	0.0421	0.0521	0.0421	0.0421	0.0454	0.0421	0.0421
11.m00351_at	11.m00351	XM_651394	hypothetical protein	1	1.421	1	1.109	2.299	1.328	2.676	3.037	2.216	2.282	2.418	0.764	3.645	2.327	1.806	3.281	2.677	0.828
11.m00352_at	11.m00352	XM_651395	hypothetical protein	1	-1.02987	1	-1.02987	0.0793	0.0718	0.109	0.102	0.0714	0.0757	0.0672	0.0808	0.0715	0.0714	0.0715	0.0715	0.0714	0.0715
11.m00352_x_at	11.m00352	XM_651395	hypothetical protein	1	1.124	1	1.039	0.0949	0.0888	0.159	0.0966	0.0959	0.0942	0.0937	0.103	0.134	0.0942	0.102	0.119	0.0899	0.0949
11.m00356_at	11.m00356	XM_651399	hypothetical protein	1	-1.62338	1	-1.16279	1.01	1.111	1.219	1.012	0.86	0.769	0.889	0.713	0.635	0.634	0.302	0.865	0.788	0.486
11.m00357_at	11.m00357	XM_651400	hypothetical protein	1	1.225	1	1.136	1.531	1.504	2.117	2.392	1.049	1.19	1.17	1.468	0.956	1.272	2.678	1.318	1.173	1.679
11.m00357_x_at	11.m00357	XM_651400	hypothetical protein	1	1.273	1	1.144	1.014	0.84	1.349	1.496	0.723	0.68	0.8	0.947	0.621	0.8	1.976	0.871	0.742	1.105
11.m00358_at	11.m00358	XM_651401	protein kinase, putative	1	-1.05042	1	-1.04493	0.216	0.223	0.251	0.254	0.207	0.202	0.206	0.225	0.206	0.208	0.186	0.186	0.211	0.206
11.m00358_x_at	11.m00358	XM_651401	protein kinase, putative	1	-1.11359	1	1.158	0.152	0.166	0.224	0.148	0.177	0.153	0.141	0.147	0.15	0.137	0.129	0.211	0.158	0.17
11.m00359_at	11.m00359	XM_651402	peptidyl-prolyl cis-trans isomerase, putative	1	-1.2987	1	-1.01626	70.75	71.14	95.46	87.86	74.58	63.25	63.63	80.86	57.22	61.61	44.84	61.07	69.75	77.41
11.m00360_at	11.m00360	XM_651403	heat shock protein, Hsp20 family	1	1.783	1	1.206	5.36	5.218	4.931	5.611	4.779	3.708	3.343	4.186	10.61	5.157	6.48	6.12	3.506	5.107
11.m00360_x_at	11.m00360	XM_651403	heat shock protein, Hsp20 family	1	1.421	1	1.119	3.096	2.975	4.721	3.439	2.83	2.054	2.18	2.448	3.791	2.716	3.665	2.959	2.272	2.738
11.m00362_at	11.m00362	XM_651406	chaperonin-containing TCP-1, zeta subunit, putative	1	-1.02354	1	-1.2285	3.752	5.111	3.367	2.754	1.505	2.057	2.359	1.906	1.386	1.756	2.765	0.995	2.356	1.658
11.m00363_at	11.m00363	XM_651407	sphingomyelinase C, putative	1	-1.72712	1	-1.33333	2.367	3.564	3.603	3.913	3.201	2.89	2.169	2.168	1.042	2.03	1.554	1.615	2.412	1.835
11.m00363_x_at	11.m00363	XM_651407	sphingomyelinase C, putative	1	-1.40252	1	-1.12613	1.713	2.245	2.285	2.612	2.015	1.778	1.559	1.347	0.9	1.422	1.285	1.289	1.818	1.356
11.m00365_at	11.m00365	XM_651409	conserved hypothetical protein	1	-1.67224	1	-1.13122	0.98	1.183	0.94	1.55	0.667	0.7	0.534	0.651	0.379	0.543	0.267	0.745	0.504	0.47
11.m00366_at	11.m00366	XM_651410	hypothetical protein	1	-1.3986	1	-1.02881	0.418	0.46	0.398	0.345	0.271	0.279	0.27	0.399	0.163	0.172	0.355	0.261	0.26	0.368
11.m00366_x_at	11.m00366	XM_651410	hypothetical protein	1	-1.25945	1	-1.05708	0.813	1.121	0.864	0.665	0.467	0.551	0.521	0.677	0.411	0.328	0.614	0.435	0.534	0.603
11.m00367_at	11.m00367	XM_651411	hypothetical protein	1	-1.40845	1	1.012	0.799	0.615	0.721	0.765	0.671	0.556	0.501	0.581	0.479	0.533	0.265	0.605	0.608	0.531
11.m00367_x_at	11.m00367	XM_651411	hypothetical protein	1	-1.36799	1	-1.08578	1.321	1.178	1.461	1.406	1.085	1.049	0.843	1.313	1.028	0.98	0.461	0.979	1.013	0.935
11.m00368_at	11.m00368	XM_651412	oxidoreductase, putative	0.70086	-2.54453	1	-1.34953	11.34	9.328	8.159	7.588	8.004	7.891	3.436	4.148	3.042	2.756	1.187	4.775	3.502	3.994
11.m00369_at	11.m00369	XM_651413	hypothetical protein	1	1.364	1	1.085	0.506	0.519	0.731	1.086	0.588	0.548	0.793	1.195	1.659	0.791	0.793	0.684	0.849	0.902
11.m00369_x_at	11.m00369	XM_651413	hypothetical protein	1	1.35	1	-1.0101	0.572	0.608	0.755	1.121	0.683	0.591	0.974	1.339	1.825	1.02	0.818	0.817	0.788	0.934
11.m00370_at	11.m00370	XM_651414	hypothetical protein	1	-1.27551	1	1.04	3.645	4.615	3.753	4.494	2.59	2.555	3.273	4.709	2.248	1.56	4.415	2.932	2.525	4.88
11.m00371_x_at	11.m00371	XM_651415	hypothetical protein	1	1.324	1	-1.07759	0.919	0.82	2.384	2.379	0.813	0.519	0.536	0.844	0.8	0.5	1.677	0.753	0.36	0.851
11.m00372_at	11.m00372	XM_651416	hypothetical protein	1	-2.26244	1	-1.22699	0.408	0.489	0.509	0.524	0.363	0.311	0.413	0.821	0.215	0.228	0.153	0.309	0.376	0.402
11.m00372_x_at	11.m00372	XM_651416	hypothetical protein	1	-1.97628	1	-1.22699	1.325	1.634	1.504	1.527	1.199	0.893	1.331	1.854	0.696	0.881	0.438	0.93	1.048	1.152
11.m00374_at	11.m00374	XM_651418	hypothetical protein	1	-2.21729	1	-1.53374	0.825	1.428	1.578	1.16	1.777	1.33	1.42	2.713	0.693	0.833	0.833	1.071	1.156	1.175
11.m00375_at	11.m00375	XM_651419	exocyst complex component sec15, putative	1	-1.01112	1	-1.00806	0.0887	0.0941	0.142	0.118	0.0932	0.08	0.0817	0.0694	0.0685	0.0603	0.123	0.0772	0.0939	0.0706
11.m00375_x_at	11.m00375	XM_651419	exocyst complex component sec15, putative	1	-1.05042	1	1.017	0.518	0.596	0.749	0.815	0.522	0.518	0.518	0.441	0.379	0.316	0.895	0.518	0.59	0.427
11.m00376_at	11.m00376	XM_651420	DnaJ family protein	1	-1.0395	1	1.011	0.305	0.304	0.302	0.344	0.4	0.302	0.302	0.242	0.296	0.294	0.295	0.367	0.273	0.297
11.m00377_at	11.m00377	XM_651421	acid sphingomyelinase-like phosphodiesterase, putative	1	-1.01729	1	-1.12994	14.88	21.26	13.95	16.93	20.12	19.45	23.16	31.75	16.66	19.42	36.46	15.31	21	26.75
11.m00377_x_at	11.m00377	XM_651421	acid sphingomyelinase-like phosphodiesterase, putative	1	-1.00402	1	-1.13766	21.4	31.02	18.68	21.26	26.24	28.26	29.51	41.43	22.91	26.85	47.24	18.78	29.07	36.53
11.m00378_at	11.m00378	XM_651422	PIWI-related protein	1	1.063	1	1.024	68.37	77.79	68.88	62.41	57.18	53.46	59.31	25.72	40.42	56.88	52.39	49.84	62.6	34.5
11.m00378_x_at	11.m00378	XM_651422	PIWI-related protein	1	-1.00402	1	-1.05152	49	51.47	51.66	45.58	44.35	40.29	48.71	21.42	30.09	40.27	41.16	37.69	46.19	24.92
11.m00379_at	11.m00379	XM_651423	hypothetical protein	1	1.312	1	-1.11235	3.805	2.598	4.917	4.459	2.782	2.34	1.983	3.003	2.537	3.331	4.149	3.437	1.645	1.999
11.m00380_at	11.m00380	XM_651424	conserved hypothetical protein	1	-1.12486	1	-1.10497	0.694	0.751	0.694	0.795	0.635	0.779	0.694	0.723	0.541	0.676	0.675	0.522	0.694	0.72
11.m00380_x_at	11.m00380	XM_651424	conserved hypothetical protein	1	-1.05597	1	1.114	0.125	0.121	0.162	0.126	0.118	0.119	0.126	0.118	0.121	0.125	0.0974	0.14	0.115	0.149
11.m00382_at	11.m00382	XM_651426	hypothetical protein	1	-1.58983	1	-1.24533	0.701	0.718	0.69	1.011	0.622	0.78	0.725	1.037	0.541	0.459	0.471	0.664	0.554	0.662
11.m00383_at	11.m00383	XM_651427	hypothetical protein	1	-1.13636	1	-1.0352	1.274	1.408	1.784	1.398	1.406	1.466	1.352	1.53	1.13	1.158	1.545	1.414	1.185	1.598
11.m00385_at	11.m00385	XM_651396	metal dependent hydrolase, putative	1	-1.57978	1	-1.21655	0.893	0.794	1.049	1.227	0.72	1.048	0.751	0.955	0.516	0.498	0.622	0.748	0.569	0.822
11.m00385_x_at	11.m00385	XM_651396	metal dependent hydrolase, putative	0.425958	-2.39808	1	-1.25471	1.23	1.001	1.078	1.234	0.955	1.162	0.864	1.145	0.295	0.364	0.725	0.835	0.809	0.802
11.m00386_s_at	11.m00386	XM_651442	hypothetical protein	1	-1.72117	1	-1.42045	1.396	2.726	1.523	2.223	1.436	1.835	1.628	2.133	1.131	1.676	0.543	0.626	1.657	1.768
110.m00113_at	110.m00113	XM_647563	hypothetical protein	1	1.16	1	-1.30719	0.579	0.584	0.536	0.55	0.575	0.538	0.556	1.005	1.132	0.674	0.549	0.505	0.413	0.575
110.m00114_at	110.m00114	XM_647564	hypothetical protein	0.00041023	2.194	0.900205	2.058	3.005	1.998	2.055	1.221	0.831	0.719	2.221	0.603	5.503	5.105	0.318	1.353	2.42	2.254
110.m00114_x_at	110.m00114	XM_647564	hypothetical protein	0.000768916	2.149	0.900205	2.058	3.185	2.195	2.316	1.21	0.782	0.855	2.272	0.805	5.599	5.151	0.4	1.719	2.459	2.396
110.m00115_at	110.m00115	XM_647565	hypothetical protein	1	1.063	1	1.004	0.0636	0.0581	0.0746	0.112	0.0609	0.06	0.0597	0.0555	0.0708	0.0588	0.0593	0.0609	0.0575	0.0594
110.m00116_at	110.m00116	XM_647566	hypothetical protein	1	1.008	1	1.012	0.0422	0.0422	0.0568	0.0421	0.0429	0.0422	0.0416	0.042	0.0427	0.0425	0.0424	0.0422	0.0422	0.0437
110.m00116_x_at	110.m00116	XM_647566	hypothetical protein	1	-1.01317	1	1.026	0.0441	0.0416	0.0423	0.042	0.0436	0.0426	0.0424	0.0424	0.0423	0.0424	0.042	0.0444	0.0439	0.0433
110.m00117_at	110.m00117	XM_647567	hypothetical protein	1	-1.94932	1	1.24	0.149	0.16	0.366	0.472	0.37	0.132	0.489	0.374	0.212	0.187	0.099	0.243	0.269	0.845
110.m00117_x_at	110.m00117	XM_647567	hypothetical protein	0.5321	-1.9802	1	1.128	0.0783	0.137	0.409	0.338	0.236	0.0944	0.478	0.428	0.209	0.12	0.0906	0.127	0.327	0.606
110.m00118_at	110.m00118	XM_647568	Rho family GTPase	2.2614e-14	11.6	0.767902	2.076	0.0575	0.0444	0.102	0.253	0.103	0.0748	0.253	0.0988	2.896	0.264	3.328	0.101	0.355	0.408
110.m00118_x_at	110.m00118	XM_647568	Rho family GTPase	2.35375e-15	16.23	0.527274	2.552	0.0782	0.0508	0.122	0.205	0.0874	0.0731	0.226	0.124	4.337	0.451	3.375	0.133	0.402	0.479
110.m00119_at	110.m00119	XM_647569	hypothetical protein	1	-1.5361	1	-1.21507	0.362	0.406	0.557	0.449	0.319	0.51	0.299	0.408	0.232	0.276	0.228	0.345	0.264	0.323
110.m00120_at	110.m00120	XM_647570	hypothetical protein	1	-1.20627	1	-1.08932	0.898	0.905	0.835	0.811	0.725	0.634	0.745	0.727	0.643	0.507	0.616	0.581	0.678	0.693
110.m00123_at	110.m00123	XM_647573	hypothetical protein	1	1.018	1	-1.0989	0.354	0.432	0.348	0.529	0.453	0.509	0.712	0.569	0.511	0.408	0.854	0.474	0.537	0.5
110.m00123_x_at	110.m00123	XM_647573	hypothetical protein	1	-1.04822	1	-1.31406	0.681	0.985	0.681	0.969	1.082	1.119	1.263	1.114	1.038	0.628	1.985	0.659	1.004	0.993
110.m00124_s_at	110.m00124	XM_647574	hypothetical protein	1	1.061	1	1.119	0.0421	0.0421	0.0421	0.0421	0.0421	0.0428	0.0421	0.0421	0.0421	0.047	0.0456	0.0421	0.0441	0.057
110.m00125_at	110.m00125	XM_647575	hypothetical protein	1	1.578	1	1.142	0.0966	0.0565	0.0999	0.108	0.137	0.1	0.0953	0.075	0.19	0.127	0.16	0.158	0.0924	0.1
110.m00125_s_at	110.m00125	XM_647575	hypothetical protein	1	-1	1	-1.44718	0.0558	0.0573	0.0618	0.0553	0.117	0.0905	0.0508	0.0639	0.116	0.0655	0.0589	0.0561	0.0509	0.0517
110.m00125_x_at	110.m00125	XM_647575	hypothetical protein	1	-1.05152	1	-1.37363	0.102	0.0623	0.102	0.103	0.193	0.197	0.0924	0.0757	0.138	0.123	0.105	0.108	0.0841	0.0882
110.m00126_at	110.m00126	XM_647551	hypothetical protein	1	-1.15207	1	-1.13895	0.0959	0.0966	0.114	0.145	0.1	0.124	0.0959	0.119	0.0959	0.0923	0.0962	0.0962	0.0952	0.0962
110.m00126_x_at	110.m00126	XM_647551	hypothetical protein	1	1.183	1	-1.49477	0.083	0.108	0.0964	0.153	0.107	0.174	0.0737	0.108	0.189	0.122	0.0964	0.0961	0.0706	0.0593
110.m00127_at	110.m00127	XM_647552	hypothetical protein	1	1.017	1	1.015	0.0716	0.0744	0.0716	0.0716	0.0769	0.0716	0.0716	0.0716	0.0716	0.0729	0.078	0.0716	0.0786	0.0719
110.m00127_x_at	110.m00127	XM_647552	hypothetical protein	1	-1.0627	1	-1.02987	0.0808	0.0994	0.117	0.0743	0.104	0.0743	0.0743	0.0677	0.0743	0.0743	0.0743	0.0743	0.0817	0.0743
110.m00128_at	110.m00128	XM_647553	hypothetical protein	1	1.057	1	1.124	7.436	8.199	6.368	5.735	5.325	4.461	6.456	9.41	6.963	5.845	6.801	5.943	5.493	10.18
110.m00128_x_at	110.m00128	XM_647553	hypothetical protein	1	1.285	1	1.14	7.504	6.136	5.529	5.009	6.571	4.45	5.487	8.173	8.889	7.503	6.925	7.07	5.305	8.612
110.m00130_at	110.m00130	XM_647555	hypothetical protein	0.30474	-2.57732	1	-1.36054	2.081	2.228	4.451	1.909	1.902	1.587	1.031	1.354	0.3	0.473	1.206	0.871	1.072	1.25
110.m00131_at	110.m00131	XM_647556	exportin T, putative	1	-1.06045	1	-1.06383	0.349	0.317	0.242	0.257	0.193	0.175	0.181	0.185	0.227	0.188	0.121	0.165	0.212	0.146
110.m00131_x_at	110.m00131	XM_647556	exportin T, putative	1	1.095	1	-1.02669	0.564	0.533	0.486	0.489	0.356	0.407	0.411	0.424	1.051	0.339	0.234	0.409	0.355	0.403
110.m00132_at	110.m00132	XM_647557	acyl-CoA synthetase, putative	1	-1.0627	1	-1.07527	9.485	11.33	10.81	10.05	13.12	15.51	11.5	14.78	12.31	15.22	11.27	15.58	10.16	12.88
110.m00133_at	110.m00133	XM_647558	hypothetical protein	1	1.428	1	-1.01729	3.699	4.98	6.675	8.404	3.85	4.656	6.131	6.604	4.286	6.827	13.92	3.706	5.587	6.409
110.m00133_x_at	110.m00133	XM_647558	hypothetical protein	1	1.428	1	-1.07991	1.914	2.378	3.02	4.09	1.974	2.246	2.983	3.275	2.668	3.061	6.018	1.77	2.478	3.06
110.m00134_at	110.m00134	XM_647559	hypothetical protein	1	1.394	1	1.291	0.231	0.292	0.494	0.475	0.271	0.259	0.273	0.269	0.241	0.387	0.559	0.645	0.233	0.275
110.m00134_x_at	110.m00134	XM_647559	hypothetical protein	1	1.699	1	1.257	0.338	0.339	0.474	0.631	0.296	0.316	0.3	0.309	0.447	0.446	0.697	0.555	0.29	0.349
110.m00135_at	110.m00135	XM_647560	FHA domain protein, putative	0.733705	-1.89394	1	1.037	0.644	0.791	0.974	0.945	0.555	0.517	0.502	0.552	0.187	0.227	0.52	0.64	0.466	0.56
110.m00136_at	110.m00136	XM_647561	hypothetical protein	0.534917	-2.32019	1	-1.11982	1.15	1.757	1.331	0.997	1.07	1.398	0.891	1.362	0.343	0.803	0.455	1.077	0.936	1.104
110.m00137_at	110.m00137	XM_647562	AMP deaminase, putative	1	1.191	1	1.179	0.357	0.405	0.4	0.437	0.445	0.377	0.382	0.245	0.445	0.439	0.383	0.538	0.421	0.321
110.m00137_x_at	110.m00137	XM_647562	AMP deaminase, putative	1	1.217	1	1.116	0.74	1.05	0.802	1.004	1.015	0.801	0.994	0.554	1.174	1.069	0.787	0.96	1.207	0.657
111.m00117_at	111.m00117	XM_647539	hypothetical protein	1	1.013	1	-1.03627	0.0423	0.041	0.131	0.0421	0.0438	0.0564	0.0425	0.0421	0.0423	0.0533	0.0443	0.0433	0.0423	0.0473
111.m00118_at	111.m00118	XM_647540	leishmaniolysin-related peptidase, putative	0	-44.4444	1	-3.52113	3.024	5.476	3.646	4.523	4.72	4.289	3.221	1.589	0.0728	0.0757	0.0668	0.118	3.768	1.676
111.m00119_at	111.m00119	XM_647541	DNA topoisomerase III, putative	1	-1.43472	1	-1.1274	0.65	0.855	0.739	0.527	0.784	0.643	0.878	0.629	0.417	0.513	0.605	0.487	0.873	0.629
111.m00120_at	111.m00120	XM_647542	leucine rich repeat protein	1	-1.11111	1	-1.24688	2.865	3.159	3.065	2.734	4.703	4.079	5.555	3.748	3.303	3.18	6.2	2.139	5.198	4.148
111.m00120_x_at	111.m00120	XM_647542	leucine rich repeat protein	1	-1.25313	1	-1.25313	2.57	2.729	2.86	2.423	4.737	4.459	5.14	4.09	2.548	3.018	6.383	2.236	5.045	4.366
111.m00121_at	111.m00121	XM_647543	thioredoxin, putative	1	-1.0101	1	-1.05708	7.858	7.182	9.405	8.646	13.51	13.72	10.39	9.845	11.91	13.06	10.07	12.88	10.24	10.37
111.m00122_at	111.m00122	XM_647544	conserved hypothetical protein	1	1.325	1	-1.16009	1.065	1.377	1.158	1.395	1.741	2.708	1.34	1.608	2.929	3.319	1.362	1.717	1.466	1.449
111.m00123_at	111.m00123	XM_647545	hypothetical protein	0.443365	1.537	1	-1.04493	172.7	189.6	194.7	223.3	238.4	241.5	153	52.53	230.8	212.9	233.2	225.4	165.2	74.14
111.m00123_x_at	111.m00123	XM_647545	hypothetical protein	1	1.485	1	-1.0627	88.99	89.9	110.2	110.5	111.6	117.5	81.08	26.87	113.1	108.6	104.1	109	82.23	36.29
111.m00124_at	111.m00124	XM_647546	hypothetical protein	1	1.02	1	-1.03199	185.9	150.4	217.5	199.3	198.9	189	192.9	191	193.6	196.6	200.1	184.3	193.9	183
111.m00124_x_at	111.m00124	XM_647546	hypothetical protein	1	1.12	1	-1.0142	93.3	78.3	103.2	97.56	97.44	95.12	92.72	83.82	102.6	106.2	100.9	93.06	89.04	90.54
111.m00125_at	111.m00125	XM_647547	hypothetical protein	1	1.088	1	-1.287	0.0549	0.0605	0.178	0.0871	0.102	0.172	0.0686	0.0785	0.0949	0.176	0.0739	0.0706	0.0905	0.0701
111.m00126_at	111.m00126	XM_647548	hypothetical protein	1	1.246	1	1.207	0.127	0.118	0.146	0.127	0.117	0.132	0.221	0.14	0.248	0.135	0.186	0.127	0.269	0.166
111.m00126_x_at	111.m00126	XM_647548	hypothetical protein	1	1.09	1	1.493	0.0447	0.0483	0.0636	0.0499	0.0464	0.0511	0.0694	0.059	0.0778	0.0541	0.0535	0.0521	0.113	0.0982
111.m00130_x_at	111.m00130	XM_647526	hypothetical protein	1	-1.04167	1	-1.03734	0.0435	0.0435	0.0498	0.0516	0.0478	0.0446	0.0435	0.0435	0.0421	0.0435	0.0435	0.0435	0.0426	0.0435
111.m00134_s_at	111.m00134	XM_647530	Initiation factor eIF-2B delta subunit, putative	1	-1.05708	1	1.086	2.151	1.938	1.912	1.885	2.619	2.414	2.704	3.29	3.276	2.825	1.878	2.654	3.027	3.278
111.m00135_at	111.m00135	XM_647531	Sec24 protein, putative	1	1.083	1	1.003	0.552	0.558	0.555	0.465	0.545	0.544	0.415	0.66	0.497	0.481	0.808	0.507	0.508	0.595
111.m00136_at	111.m00136	XM_647532	chaperone protein dnaK, putative	0.010231	4.122	1	2.19	0.0594	0.0473	0.0661	0.0575	0.0585	0.0582	0.083	0.0688	0.505	0.114	0.356	0.0887	0.192	0.181
111.m00136_x_at	111.m00136	XM_647532	chaperone protein dnaK, putative	0.0121534	4.273	1	2.646	0.0693	0.0663	0.0727	0.0622	0.0685	0.0652	0.0879	0.0882	0.572	0.144	0.426	0.17	0.193	0.255
111.m00137_at	111.m00137	XM_647533	V-type ATPase, A subunit, putative	1	1.031	1	-1.04932	9.798	10.79	7.692	5.623	7.092	7.322	8.175	8.954	10.39	9.559	5.337	5.515	9.932	7.647
111.m00137_x_at	111.m00137	XM_647533	V-type ATPase, A subunit, putative	1	-1.0142	1	-1.07181	14.07	15	10.8	8.826	13.4	10.41	12.97	12.35	16.56	16.37	6.465	8.85	14.41	11.64
111.m00138_at	111.m00138	XM_647534	protein kinase, putative	1	-1.16822	1	1.174	0.432	0.54	0.499	0.511	0.508	0.524	0.549	0.616	0.475	0.576	0.377	0.688	0.52	0.744
111.m00139_at	111.m00139	XM_647535	hypothetical protein	1	1.388	1	1.028	0.0532	0.0515	0.0524	0.053	0.0508	0.0552	0.056	0.0531	0.106	0.0934	0.0421	0.0525	0.0605	0.0531
111.m00139_x_at	111.m00139	XM_647535	hypothetical protein	0.646256	1.44	1	1.105	0.181	0.174	0.18	0.226	0.224	0.315	0.217	0.236	0.576	0.567	0.135	0.18	0.423	0.262
111.m00140_x_at	111.m00140	XM_647536	conserved hypothetical protein	0.55874	1.686	1	1.069	0.127	0.105	0.0496	0.0559	0.0657	0.144	0.0805	0.0782	0.207	0.074	0.212	0.119	0.07	0.1
111.m00142_at	111.m00142	XM_647549	CXXC-rich protein	1	-1.00908	1	-1.15741	0.108	0.135	0.162	0.156	0.157	0.182	0.151	0.173	0.141	0.113	0.275	0.14	0.141	0.147
111.m00142_x_at	111.m00142	XM_647549	CXXC-rich protein	1	-1.20482	1	-1.32802	0.132	0.136	0.159	0.238	0.21	0.215	0.191	0.184	0.099	0.154	0.297	0.134	0.157	0.161
112.m00113_at	112.m00113	XM_647505	hypothetical protein	1	1.135	1	-1.40647	0.633	0.526	0.598	0.808	1.042	0.955	0.68	0.236	0.769	0.697	0.69	0.717	0.667	0.191
112.m00113_x_at	112.m00113	XM_647505	hypothetical protein	1	1.057	1	-1.41443	1.61	0.917	1.82	1.929	2.799	1.867	1.476	0.542	1.878	1.445	1.271	1.525	1.213	0.558
112.m00114_at	112.m00114	XM_647506	Rab family GTPase	0.946096	-2.35294	1	-1.49031	0.819	0.925	1.83	1.405	1.675	0.971	0.736	0.807	0.343	0.51	0.426	0.516	0.771	0.74
112.m00117_at	112.m00117	XM_647509	alpha-amylase, putative	1	1.76	1	-1.11732	3.358	3.004	3.518	2.663	3.533	3.231	2.354	3.73	5.93	5.792	5.023	3.377	2.161	3.115
112.m00117_x_at	112.m00117	XM_647509	alpha-amylase, putative	1	1.574	1	-1.08578	2.505	2.042	2.498	2.128	2.603	2.356	1.642	2.558	3.402	3.836	3.419	2.6	1.497	2.299
112.m00118_at	112.m00118	XM_647510	acyl-CoA synthetase, putative	1	-1.74216	1	-1.29032	1.166	1.313	1.173	1.235	2.293	1.578	1.507	1.184	0.695	1.129	0.976	1.149	1.433	1.145
112.m00118_x_at	112.m00118	XM_647510	acyl-CoA synthetase, putative	1	-1.3459	1	-1.30208	0.211	0.238	0.235	0.277	0.352	0.271	0.223	0.206	0.195	0.196	0.184	0.199	0.196	0.198
112.m00119_at	112.m00119	XM_647511	hypothetical protein	1	1.121	1	-1.0142	0.063	0.045	0.0887	0.0622	0.0622	0.0713	0.0603	0.0609	0.0847	0.0659	0.0645	0.0577	0.0666	0.0638
112.m00120_at	112.m00120	XM_647512	hypothetical protein	1	1.072	1	-1.30548	0.0964	0.0691	0.106	0.116	0.129	0.125	0.0972	0.156	0.103	0.15	0.157	0.102	0.0923	0.0939
112.m00120_x_at	112.m00120	XM_647512	hypothetical protein	1	1.099	1	-1.08342	0.169	0.105	0.19	0.227	0.198	0.349	0.173	0.323	0.241	0.282	0.303	0.313	0.206	0.19
112.m00121_x_at	112.m00121	XM_647513	hypothetical protein	1	-1.01729	1	1.01	0.0662	0.0651	0.0662	0.0648	0.0651	0.0723	0.0885	0.0683	0.066	0.0715	0.0784	0.0641	0.0825	0.076
112.m00122_at	112.m00122	XM_647514	hypothetical protein	1	2.565	1	1.191	0.156	0.13	0.368	0.349	0.424	0.535	0.279	0.0916	0.448	0.411	1.929	0.905	0.322	0.122
112.m00123_at	112.m00123	XM_647515	conserved hypothetical protein	1	-1.78253	1	-1.42857	3.22	2.858	6.578	8.395	9.361	11.36	9.22	8.949	3.554	5.323	8.456	5.479	8.473	6.685
112.m00124_at	112.m00124	XM_647516	HIRA protein, putative	1	-1.002	1	1.03	0.445	0.596	0.573	0.657	0.511	0.549	0.588	0.574	0.488	0.519	0.67	0.523	0.7	0.51
112.m00125_x_at	112.m00125	XM_647517	60S ribosomal protein L18a, putative	1	-1.04167	1	-1.1236	141.1	166.6	168.1	175	177.8	164.7	176.7	203	183.7	163	172.6	148.2	150.4	184.4
112.m00126_at	112.m00126	XM_647518	Rho GTPase activating protein, putative	1	1.447	1	1.012	1.848	1.483	1.827	2.086	4.343	4.366	3.646	1.784	5.946	4.465	4.222	3.909	4.035	2.432
112.m00127_at	112.m00127	XM_647519	conserved hypothetical protein	1	1.741	1	1.179	0.161	0.149	0.198	0.116	0.214	0.214	0.216	0.221	0.377	0.289	0.489	0.206	0.28	0.287
112.m00127_x_at	112.m00127	XM_647519	conserved hypothetical protein	1	2.001	1	1.36	0.128	0.143	0.134	0.132	0.25	0.327	0.328	0.315	0.542	0.535	0.769	0.316	0.436	0.51
112.m00128_at	112.m00128	XM_647520	hypothetical protein	1	1.263	1	1.019	0.281	0.239	0.365	0.291	0.37	0.376	0.459	0.382	0.417	0.469	0.636	0.384	0.375	0.453
112.m00128_x_at	112.m00128	XM_647520	hypothetical protein	1	1.389	1	1.109	0.425	0.363	0.527	0.44	0.534	0.466	0.653	0.479	0.603	0.661	0.99	0.453	0.661	0.67
112.m00129_at	112.m00129	XM_647521	hypothetical protein	1	1.376	1	-1.07527	3.108	2.47	4.986	5.737	7.29	6.542	5.647	4.338	8.374	6.531	9.521	7.839	5.377	3.808
112.m00129_x_at	112.m00129	XM_647521	hypothetical protein	1	1.097	1	-1.35685	4.993	5.087	7.265	7.022	10.25	9.94	9.433	6.282	9.66	8.026	11.67	6.032	8.51	5.332
112.m00132_at	112.m00132	XM_647524	acyl-coA synthetase, putative	0.958095	-1.93424	1	-1.1919	4.67	3.337	7.619	6.876	10.22	16.02	7.288	5.21	2.567	7.997	4.716	7.721	8.488	6.315
112.m00132_x_at	112.m00132	XM_647524	acyl-coA synthetase, putative	0.593459	-2.07469	1	-1.10742	4.209	2.824	7.304	6.425	9.597	15.09	6.473	5.159	2.33	7.708	3.621	8.887	8.3	5.784
112.m00133_at	112.m00133	XM_647525	hypothetical protein	1	-1.60514	1	-1.17233	0.104	0.137	0.137	0.132	0.234	0.147	0.227	0.137	0.108	0.127	0.104	0.139	0.186	0.142
112.m00133_x_at	112.m00133	XM_647525	hypothetical protein	1	-1.72712	1	1.011	0.211	0.169	0.26	0.249	0.359	0.302	0.289	0.209	0.139	0.164	0.196	0.295	0.302	0.267
113.m00147_at	113.m00147	XM_647495	conserved hypothetical protein	1	1.025	1	-1.08108	9.22	9.089	11.89	13.75	20.7	21.1	19.56	16.42	19.9	15.97	24.6	13.6	23.36	18.08
113.m00148_at	113.m00148	XM_647496	hypothetical protein	1	1.117	1	1.024	0.115	0.187	0.221	0.316	0.337	0.314	0.323	0.567	0.356	0.302	0.673	0.41	0.306	0.445
113.m00149_at	113.m00149	XM_647497	TFIID subunit, putative	1	1.837	1	1.036	1.15	1.002	1.516	1.692	1.869	1.756	1.74	1.686	3.07	3.569	3.095	2.592	1.754	1.337
113.m00150_at	113.m00150	XM_647498	hypothetical protein	1	1.031	1	1.015	0.0421	0.0421	0.0421	0.0421	0.047	0.0421	0.0432	0.045	0.0421	0.0433	0.0522	0.0421	0.0421	0.0512
113.m00150_x_at	113.m00150	XM_647498	hypothetical protein	1	1.136	1	1.137	0.0489	0.0478	0.0534	0.0485	0.0535	0.043	0.0523	0.0596	0.057	0.0539	0.066	0.0485	0.0494	0.085
113.m00151_at	113.m00151	XM_647499	hypothetical protein	1	-1.28866	1	-1.4556	0.14	0.23	0.194	0.122	0.18	0.164	0.128	0.223	0.102	0.13	0.175	0.112	0.123	0.116
113.m00151_x_at	113.m00151	XM_647499	hypothetical protein	1	-1.35685	1	-1.30208	0.116	0.174	0.141	0.116	0.123	0.156	0.112	0.147	0.0836	0.0991	0.114	0.111	0.102	0.0945
113.m00152_at	113.m00152	XM_647500	hypothetical protein	1	-1.40449	1	-1.10742	1.149	0.658	2.168	1.597	2.419	2.34	3.485	5.041	2.107	2.274	2.367	2.269	2.68	3.808
113.m00152_x_at	113.m00152	XM_647500	hypothetical protein	1	-1.56006	1	-1.14548	1.302	0.825	2.444	1.747	2.7	2.513	3.925	5.505	1.947	2.13	2.672	2.31	3.095	3.917
113.m00153_at	113.m00153	XM_647501	protein kinase, putative	1	1.074	1	1.238	0.288	0.264	0.482	0.536	0.527	0.565	0.772	0.422	0.582	0.515	0.719	0.724	0.895	0.509
113.m00153_x_at	113.m00153	XM_647501	protein kinase, putative	1	-1.21951	1	1.293	0.383	0.352	0.566	0.552	0.842	0.774	1.109	0.344	0.4	0.69	0.704	0.929	1.315	0.624
113.m00154_at	113.m00154	XM_647502	hypothetical protein	1	-1.3459	1	-1.09409	0.62	0.765	0.865	1	0.98	1.265	0.795	1.004	0.767	0.708	0.75	1.158	0.775	0.845
113.m00155_at	113.m00155	XM_647503	hypothetical protein	1	-1.18483	1	1.013	0.486	0.414	0.755	0.617	0.696	0.66	0.669	1.103	0.686	0.683	0.571	0.721	0.733	0.874
113.m00155_x_at	113.m00155	XM_647503	hypothetical protein	1	-1.16686	1	1.004	0.375	0.45	0.692	0.547	0.597	0.632	0.639	0.936	0.597	0.601	0.575	0.566	0.725	0.806
113.m00157_at	113.m00157	XM_647485	hypothetical protein	0.695187	-2.63852	1	-1.3947	1.12	1.072	0.963	0.957	1.673	1.736	1.507	2.2	0.436	0.727	0.943	1.238	1.255	1.296
113.m00157_x_at	113.m00157	XM_647485	hypothetical protein	0.916276	-2.25225	1	-1.42248	1.131	1.295	1.077	1.341	1.968	1.805	1.848	2.623	0.776	1.01	0.946	1.37	1.517	1.415
113.m00158_at	113.m00158	XM_647486	hypothetical protein	1	1.223	1	-1.10619	0.0475	0.0475	0.0475	0.0475	0.0705	0.0475	0.0475	0.0617	0.0475	0.0475	0.142	0.0475	0.0475	0.0574
113.m00158_x_at	113.m00158	XM_647486	hypothetical protein	1	1.693	1	-1.05485	0.0541	0.0539	0.0538	0.0555	0.0703	0.0544	0.056	0.0545	0.079	0.0846	0.145	0.0544	0.0536	0.0584
113.m00159_s_at	113.m00159	XM_647487	hypothetical protein	1	-1.16686	1	1.215	0.224	0.121	0.295	0.299	0.318	0.364	0.31	0.492	0.3	0.32	0.318	0.527	0.328	0.502
113.m00160_at	113.m00160	XM_647488	heat shock transcription factor family protein, putative	1	1.081	1	-1.04384	2.412	2.513	4.207	4.936	6.716	5.136	5.438	3.916	6.637	4.219	6.363	5.586	5.172	4.289
113.m00161_at	113.m00161	XM_647489	conserved hypothetical protein	1	1.304	1	-1.25945	0.797	0.92	1.063	1.675	1.407	1.614	1.078	1.895	1.588	1.509	2.928	1.512	0.963	1.086
113.m00162_at	113.m00162	XM_647490	lipid phosphatase, putative	1	1.208	1	-1.33156	1.368	1.361	1.882	1.801	0.569	0.645	0.421	0.198	0.447	0.366	0.787	0.539	0.41	0.14
113.m00163_at	113.m00163	XM_647491	hypothetical protein	1	1.084	1	1.05	0.131	0.125	0.132	0.166	0.148	0.126	0.129	0.188	0.18	0.169	0.13	0.174	0.125	0.166
113.m00163_x_at	113.m00163	XM_647491	hypothetical protein	1	1.132	1	1.033	0.107	0.115	0.14	0.132	0.128	0.112	0.098	0.225	0.149	0.21	0.109	0.144	0.106	0.171
113.m00165_at	113.m00165	XM_647479	DNA mismatch repair protein MSH2, putative	1	-1.26263	1	-1.21212	1.345	1.403	0.988	1.034	1.22	1.306	0.987	0.977	0.851	0.866	0.93	0.912	0.933	0.91
113.m00165_x_at	113.m00165	XM_647479	DNA mismatch repair protein MSH2, putative	1	-1.27551	1	-1.09649	1.61	1.632	1.092	0.884	1.353	1.332	1.107	1.089	0.927	0.987	0.943	1.088	1.083	1.153
113.m00166_x_at	113.m00166	XM_647480	protein kinase, putative	1	-1	1	1.135	0.0421	0.0421	0.0521	0.0421	0.0421	0.0421	0.0421	0.0421	0.0421	0.0421	0.0421	0.0615	0.0421	0.0421
113.m00167_x_at	113.m00167	XM_647481	hypothetical protein	1	-1.00301	1	1.099	0.0421	0.0421	0.0421	0.0421	0.0425	0.0421	0.0422	0.0422	0.0421	0.0421	0.0422	0.0526	0.0421	0.0452
114.m00127_x_at	114.m00127	XM_647462	hypothetical protein	1	1.091	1	1.066	0.0431	0.0421	0.0421	0.0421	0.0421	0.0421	0.0421	0.0421	0.0524	0.0437	0.0423	0.0479	0.0449	0.0421
114.m00128_at	114.m00128	XM_647463	Rab family GTPase	1	1.604	1	1.254	0.0915	0.0784	0.09	0.132	0.123	0.0901	0.116	0.285	0.206	0.134	0.397	0.168	0.135	0.231
114.m00128_x_at	114.m00128	XM_647463	Rab family GTPase	0.426096	2.43	1	1.832	0.1	0.0643	0.101	0.105	0.085	0.0926	0.0967	0.108	0.133	0.271	0.344	0.308	0.108	0.16
114.m00129_at	114.m00129	XM_647464	hypothetical protein	1	1.222	1	1.248	0.223	0.214	0.351	0.475	0.287	0.281	0.359	0.459	0.598	0.425	0.281	0.467	0.294	0.556
114.m00130_at	114.m00130	XM_647465	hypothetical protein	1	1.005	1	-1.12613	2.773	3.361	3.676	2.843	3.225	2.891	2.42	2.653	3.307	3.336	1.978	2.563	2.45	2.402
114.m00130_x_at	114.m00130	XM_647465	hypothetical protein	1	1.065	1	-1.1534	2.488	3.118	2.768	2.751	2.814	2.657	2.088	2.753	3.527	2.877	1.999	2.241	2.361	2.065
114.m00131_at	114.m00131	XM_647466	aminopeptidase, putative	1	-1.32275	1	-1.06952	23.56	28.9	21.47	15.51	13.27	11.46	15.69	17.53	13.08	11.7	8.26	10.04	13.59	17.54
114.m00131_x_at	114.m00131	XM_647466	aminopeptidase, putative	1	-1.2285	1	-1.0661	36.61	41.06	27.98	22.77	21.08	15.22	22.2	25.47	21.61	19.17	11.42	14.78	20.16	24.36
114.m00132_at	114.m00132	XM_647467	RNA polymerases II subunit, putative	1	1.104	1	1.075	3.095	2.785	4.553	4.717	2.536	2.714	2.723	5.418	5.496	2.892	2.706	3.468	2.556	4.479
114.m00132_x_at	114.m00132	XM_647467	RNA polymerases II subunit, putative	1	-1.0142	1	-1.03734	3.073	2.791	4.707	5.132	2.811	3.168	3.03	5.501	3.975	3.213	3.193	3.123	2.716	4.491
114.m00133_at	114.m00133	XM_647468	conserved hypothetical protein	1	-1.3369	1	-1.04058	1.041	1.029	0.955	1.441	0.821	0.927	0.755	0.663	0.712	0.715	0.399	0.888	0.784	0.619
114.m00133_x_at	114.m00133	XM_647468	conserved hypothetical protein	1	-1.29366	1	-1.02354	0.741	0.963	0.871	1.312	0.691	0.705	0.628	0.441	0.64	0.576	0.279	0.759	0.653	0.419
114.m00134_at	114.m00134	XM_647469	hypothetical protein	1	-1.14155	1	-1.36054	0.743	0.769	0.701	0.672	1.02	0.878	0.932	1.171	0.84	0.76	1.037	0.712	0.707	0.775
114.m00135_at	114.m00135	XM_647470	protein kinase, putative	1	-1.08696	1	-1.27389	0.743	1.03	0.951	0.967	1.152	0.964	0.882	0.802	0.978	0.935	0.71	0.675	0.883	0.676
114.m00135_x_at	114.m00135	XM_647470	protein kinase, putative	1	-1.21951	1	-1.20192	1.326	1.799	1.341	1.593	1.562	1.607	1.649	1.333	1.126	1.553	1.135	1.038	1.734	1.15
114.m00136_at	114.m00136	XM_647471	hypothetical protein	1	1.489	1	1.132	0.507	0.981	1.905	3.409	1.933	1.034	3.026	3.517	3.57	1.505	6.077	1.489	2.453	3.933
114.m00137_at	114.m00137	XM_647472	zinc finger protein, putative	1	-1.15741	1	1.094	0.265	0.23	0.387	0.44	0.281	0.346	0.451	0.423	0.267	0.322	0.378	0.413	0.34	0.468
114.m00137_x_at	114.m00137	XM_647472	zinc finger protein, putative	1	-1.40845	1	-1.07411	0.186	0.0998	0.189	0.233	0.133	0.163	0.224	0.258	0.133	0.148	0.121	0.129	0.168	0.247
114.m00138_at	114.m00138	XM_647473	hypothetical protein	1	1.031	1	-1.14025	0.123	0.176	0.111	0.111	0.12	0.13	0.0777	0.115	0.111	0.114	0.111	0.109	0.0764	0.104
114.m00138_x_at	114.m00138	XM_647473	hypothetical protein	1	1.118	1	-1.23001	0.119	0.132	0.0959	0.0924	0.123	0.101	0.0914	0.103	0.114	0.143	0.0959	0.0963	0.0784	0.0798
114.m00139_at	114.m00139	XM_647474	hypothetical protein	1	1.734	1	1.126	1.281	0.998	2.048	1.767	1.869	1.551	1.166	0.54	2.495	1.533	2.143	2.561	1.19	0.737
114.m00140_at	114.m00140	XM_647475	ribose-phosphate pyrophosphokinase, putative	1	-1	1	1.004	0.103	0.079	0.0703	0.0559	0.052	0.0514	0.0506	0.0506	0.0514	0.0514	0.0506	0.0514	0.0514	0.0513
114.m00145_at	114.m00145	XM_647451	hypothetical protein	1	-1.43678	1	-1.11235	35.45	34.64	39.86	35.21	40.91	40.64	38.49	48.79	21.16	33.63	35.2	32.32	36.74	45.37
114.m00145_x_at	114.m00145	XM_647451	hypothetical protein	1	-1.40845	1	-1.1655	23.19	24.68	27.94	22.32	28.17	25.96	25.3	33.75	15.2	21.27	24.61	19.99	24.17	29
114.m00146_at	114.m00146	XM_647452	60S ribosomal protein L17, putative	1	-1.04275	1	-1.0101	225.5	208.8	247.8	259.4	210.7	210.8	200.3	173.7	182.9	200.9	186.9	241.2	186.8	167.8
114.m00146_x_at	114.m00146	XM_647452	60S ribosomal protein L17, putative	1	-1.05932	1	-1.04932	203	189.4	228.8	238.9	193	191.1	187.4	156.4	175.5	175.2	163.3	195.9	171.9	153.3
114.m00147_at	114.m00147	XM_647453	hypothetical protein	1	-1.40252	1	-1.12108	28.97	29.42	37.01	26.7	32.14	27.46	31.04	33.15	19.21	21.61	25.72	17.98	34.2	33.92
114.m00151_at	114.m00151	XM_647457	heat shock factor-related protein, putative	1	1.103	1	-1.12233	0.912	0.659	1.329	1.723	1.022	1.518	0.901	0.505	1.648	1.397	0.449	1.556	0.687	0.51
114.m00151_x_at	114.m00151	XM_647457	heat shock factor-related protein, putative	1	1.263	1	-1.10254	0.949	0.516	1.275	1.263	0.967	1.178	0.729	0.33	1.89	1.214	0.332	1.024	0.604	0.456
114.m00152_at	114.m00152	XM_647458	hypothetical protein	1	-1	1	1.021	0.589	0.573	0.897	1.018	0.571	0.574	0.574	0.589	0.61	0.571	0.552	0.564	0.599	0.605
114.m00152_x_at	114.m00152	XM_647458	hypothetical protein	1	1.214	1	1.034	0.399	0.396	0.6	0.562	0.398	0.379	0.4	0.347	0.477	0.501	0.412	0.394	0.4	0.387
114.m00154_s_at	114.m00154	XM_647461	hypothetical protein	1	1.434	1	1.464	0.196	0.162	0.371	0.458	0.142	0.158	0.454	0.164	0.294	0.271	0.306	0.269	0.237	0.407
114.m00155_at	114.m00155	XM_647459	hypothetical protein	1	-1.36986	1	-1.00604	1.153	0.935	0.945	1.206	1.455	1.875	1.992	1.859	1.467	1.545	0.971	1.146	2.328	2.085
114.m00155_x_at	114.m00155	XM_647459	hypothetical protein	1	-1.26904	1	1.089	1.048	0.975	0.976	1.454	1.74	1.786	2.413	2.173	1.917	1.867	1.109	1.666	2.725	2.304
114.m00156_at	114.m00156	XM_647460	hypothetical protein	1	1.387	1	1.117	0.825	0.74	1.309	0.996	0.856	0.932	0.979	0.948	1.471	1.281	1.131	0.828	1.015	1.324
114.m00156_x_at	114.m00156	XM_647460	hypothetical protein	1	1.611	1	1.11	1.247	1.322	1.861	1.529	0.947	1.161	1.593	1.515	2.834	1.973	1.554	1.24	1.326	1.732
115.m00117_s_at	115.m00117	XM_647449	hypothetical protein	1	-1.1919	1	1.043	0.123	0.121	0.141	0.179	0.137	0.137	0.137	0.158	0.131	0.143	0.0895	0.138	0.137	0.171
115.m00118_s_at	115.m00118	XM_647450	hypothetical protein	0.844438	-1.8797	1	-1.23762	9.32	12.36	10.23	10.13	7.367	10.3	5.226	8.911	4.183	6.979	2.371	6.781	4.899	7.27
115.m00124_s_at	115.m00124	XM_647447	hypothetical protein	1	-1.02249	1	-1.08932	0.0444	0.0444	0.0452	0.0444	0.0513	0.0545	0.0444	0.0444	0.054	0.0444	0.0444	0.0444	0.0444	0.0446
115.m00131_at	115.m00131	XM_647429	hypothetical protein	1	-1.08932	1	1.001	0.0503	0.0504	0.0504	0.0503	0.0733	0.0681	0.0497	0.0655	0.0673	0.0584	0.0505	0.0755	0.0549	0.0619
115.m00131_x_at	115.m00131	XM_647429	hypothetical protein	1	-1.11607	1	1.077	0.0622	0.0632	0.0795	0.0746	0.078	0.077	0.0834	0.107	0.0808	0.0731	0.0764	0.106	0.0775	0.0957
115.m00132_at	115.m00132	XM_647430	ribosomal RNA methyltransferase, putative	1	-1.32626	1	-1.28205	0.802	0.673	0.484	0.624	0.851	1.028	0.488	0.666	0.674	0.834	0.297	0.827	0.399	0.559
115.m00132_x_at	115.m00132	XM_647430	ribosomal RNA methyltransferase, putative	1	-1.37174	1	-1.26582	1.486	1.119	0.807	1.098	1.358	1.305	0.82	1.294	1	1.32	0.471	1.271	0.865	0.72
115.m00133_x_at	115.m00133	XM_647431	hypothetical protein	1	-1.02987	1	1.058	0.0448	0.0423	0.0424	0.0425	0.045	0.0451	0.0424	0.0424	0.0424	0.0424	0.0424	0.0424	0.0548	0.0424
115.m00138_x_at	115.m00138	XM_647436	hypothetical protein	1	1.019	1	1.087	0.0511	0.0488	0.0635	0.0484	0.0589	0.0502	0.0524	0.0507	0.0576	0.0587	0.0464	0.0675	0.0551	0.0513
115.m00139_at	115.m00139	XM_647437	ABC transporter, putative	1	1.112	1	1.421	0.406	0.278	0.315	0.495	0.392	0.509	0.546	0.408	0.527	0.544	0.465	0.808	0.696	0.494
115.m00140_at	115.m00140	XM_647438	hypothetical protein	1	-1.21655	1	1.185	0.388	0.409	0.378	0.285	0.357	0.328	0.405	0.52	0.397	0.371	0.234	0.439	0.385	0.612
115.m00140_x_at	115.m00140	XM_647438	hypothetical protein	1	-1.31234	1	1.09	2.325	2.268	1.923	1.935	1.962	1.787	2.477	2.924	1.74	2.065	1.393	2.203	2.341	2.843
115.m00141_at	115.m00141	XM_647439	BspA-related protein, putative	1	1.38	1	1.126	0.606	0.443	0.748	0.772	0.65	0.781	0.791	0.818	1.159	0.934	1.054	0.693	0.854	1.046
115.m00141_x_at	115.m00141	XM_647439	BspA-related protein, putative	1	1.417	1	1.211	0.451	0.483	0.749	0.796	0.624	0.742	0.838	0.747	1.096	1.059	0.968	0.814	0.807	1.068
115.m00142_at	115.m00142	XM_647440	hypothetical protein	0.605129	2.092	1	1.457	1.138	1.391	0.874	1.266	1.599	1.823	2.05	2.821	4.34	4.504	3.895	3.867	2.338	2.845
115.m00143_at	115.m00143	XM_647441	transcription initiation factor TFIID, putative	1	-1.04603	1	-1.03093	0.235	0.227	0.233	0.233	0.258	0.218	0.263	0.317	0.308	0.233	0.218	0.226	0.299	0.243
115.m00144_at	115.m00144	XM_647442	DNA mismatch repair protein mutS, putative	1	-1.02249	1	1.374	1.345	0.995	1.316	1.75	1.082	1.406	2.175	2.408	1.687	1.517	1.735	2.477	2.39	2.077
115.m00146_at	115.m00146	XM_647423	hypothetical protein	1	-1.65563	1	1.207	0.637	0.472	0.628	0.562	1.707	1.637	2.862	2.544	1.146	0.96	1.915	1.104	3.588	4.253
115.m00146_x_at	115.m00146	XM_647423	hypothetical protein	1	-1.51057	1	1.215	0.646	0.477	0.691	0.664	1.852	1.611	2.905	2.35	1.134	1.144	2.14	1.117	3.804	4.047
116.m00103_at	116.m00103	XM_647419	major facilitator superfamily protein	0.26102	1.688	1	1.851	0.39	0.237	0.435	0.43	0.45	0.19	0.39	0.452	1.254	1.234	0.134	0.816	0.542	0.617
116.m00104_x_at	116.m00104	XM_647420	hypothetical protein	1	1.081	1	-1.00301	0.1	0.0851	0.0851	0.0851	0.0851	0.0851	0.0851	0.0876	0.0851	0.11	0.0851	0.0851	0.0851	0.0861
116.m00108_at	116.m00108	XM_647397	dTDP-D-glucose 4,6-dehydratase, putative	0.223419	2.348	1	1.488	0.41	0.33	0.229	0.266	0.498	0.325	0.638	0.387	2.028	1.326	0.43	0.71	0.755	0.549
116.m00108_s_at	116.m00108	XM_647397	dTDP-D-glucose 4,6-dehydratase, putative	0.916276	1.969	1	1.218	0.685	0.742	0.514	1.16	0.891	0.894	1.211	1.208	2.231	2.011	1.907	1.551	1.143	1.144
116.m00109_at	116.m00109	XM_647398	protein kinase, putative	1	-1.15741	1	1.22	0.482	0.408	0.295	0.34	0.343	0.257	0.413	0.517	0.268	0.311	0.393	0.395	0.482	0.485
116.m00109_x_at	116.m00109	XM_647398	protein kinase, putative	1	-1.42248	1	1.011	0.844	0.815	0.567	0.728	0.549	0.517	0.554	0.987	0.258	0.454	0.733	0.455	0.877	0.641
116.m00110_at	116.m00110	XM_647399	conserved hypothetical protein	1	1.014	1	-1.15473	0.95	0.851	0.877	1.017	0.673	0.776	0.589	0.49	0.578	0.748	0.583	0.768	0.474	0.431
116.m00110_x_at	116.m00110	XM_647399	conserved hypothetical protein	1	1.172	1	-1.05263	1.306	1.154	1.213	1.488	0.961	0.988	0.746	0.507	1.022	1.028	0.71	1.239	0.731	0.439
116.m00111_at	116.m00111	XM_647400	protein kinase, putative	1	-1.21212	1	-1.07875	0.912	0.722	0.635	0.577	0.517	0.487	0.346	0.394	0.332	0.307	0.44	0.399	0.375	0.424
116.m00111_x_at	116.m00111	XM_647400	protein kinase, putative	1	-1.09051	1	-1.00705	1.189	0.82	0.772	0.837	0.555	0.529	0.431	0.295	0.374	0.368	0.478	0.441	0.411	0.46
116.m00112_at	116.m00112	XM_647401	RNA-binding protein, putative	1	1.026	1	1.002	0.607	0.647	0.49	0.499	0.365	0.626	0.382	0.442	0.435	0.484	0.447	0.447	0.441	0.444
116.m00112_x_at	116.m00112	XM_647401	RNA-binding protein, putative	1	1.043	1	-1.10619	0.788	0.722	0.679	0.77	0.677	0.873	0.597	0.688	0.718	0.805	0.679	0.63	0.61	0.664
116.m00113_at	116.m00113	XM_647402	hypothetical protein	1	1.473	1	1.204	1.97	1.601	1.41	1.997	1.208	1.215	1.14	0.786	1.49	1.427	1.847	1.814	1.176	1.005
116.m00116_at	116.m00116	XM_647405	hypothetical protein	0.55874	-2.61097	1	1.161	1.294	0.808	0.796	0.834	0.577	0.587	0.387	0.443	0.233	0.194	0.147	1.008	0.307	0.599
116.m00116_x_at	116.m00116	XM_647405	hypothetical protein	1	-1.88324	1	-1.04712	0.742	0.68	0.577	0.642	0.519	0.43	0.254	0.367	0.253	0.228	0.142	0.311	0.322	0.478
116.m00119_at	116.m00119	XM_647408	hypothetical protein	1	1.051	1	1.054	0.214	0.246	0.16	0.161	0.154	0.153	0.153	0.15	0.22	0.15	0.124	0.188	0.154	0.143
116.m00119_x_at	116.m00119	XM_647408	hypothetical protein	1	1.011	1	1.061	0.251	0.299	0.144	0.129	0.129	0.172	0.118	0.131	0.18	0.126	0.115	0.185	0.123	0.132
116.m00120_at	116.m00120	XM_647409	hypothetical protein	0.386655	-2.11416	1	-1.78253	30.88	35.95	25.71	24	9.579	8.066	5.648	2.262	2.759	4.676	1.448	3.923	4.104	1.933
116.m00120_x_at	116.m00120	XM_647409	hypothetical protein	1	-1.68067	1	-1.9305	7.95	8.396	6.818	5.446	2.024	1.818	1.386	0.643	1.294	1.066	0.372	0.876	1.055	0.367
116.m00121_at	116.m00121	XM_647410	protein kinase, putative	0.339324	2.736	1	1.258	4.595	4.545	4.008	3.074	1.072	0.568	1.385	2.905	4.908	3.227	2.531	1.06	1.487	2.47
116.m00121_x_at	116.m00121	XM_647410	protein kinase, putative	0.844438	2.018	1	1.131	2.461	2.463	2.435	1.409	0.846	0.357	0.82	1.369	2.2	1.688	0.983	0.678	0.842	1.124
116.m00122_at	116.m00122	XM_647411	hypothetical protein	1	-1.01729	1	1.038	44.43	27.15	33.51	26.14	34.76	30.06	33.91	28.01	29.03	39.68	25.91	31.25	36.83	30.56
116.m00124_s_at	116.m00124	XM_647413	hypothetical protein	1	1.362	1	1.064	0.0456	0.0487	0.0498	0.0498	0.0492	0.0508	0.0495	0.0509	0.083	0.0744	0.0515	0.0487	0.0546	0.057
116.m00129_s_at	116.m00129	XM_647418	hypothetical protein	0.176556	-2.20264	1	1.32	0.0995	0.12	0.269	0.402	0.238	0.23	0.33	0.383	0.0447	0.0796	0.631	0.391	0.262	0.539
116.m00130_at	116.m00130	XM_647404	Ras GTPase activating protein, putative	1	1.005	1	-1.03199	4.947	5.795	3.792	3.741	3.582	3.616	3.7	3.669	2.704	3.486	5.201	2.966	4.435	3.337
116.m00130_x_at	116.m00130	XM_647404	Ras GTPase activating protein, putative	1	-1.08814	1	-1.02564	4.96	5.378	5.721	4.023	3.796	4.076	4.096	3.62	2.694	3.435	4.941	2.829	5.329	3.627
116.m00131_at	116.m00131	XM_647406	hypothetical protein	1	1.916	1	1.335	2.803	2.603	1.49	2.641	3.013	2.521	2.493	0.87	4.975	3.408	3.392	4.702	2.803	1.477
116.m00132_s_at	116.m00132	XM_647422	hypothetical protein	1	-1.10619	1	-1.13507	0.309	0.46	0.308	0.289	0.321	0.309	0.309	0.429	0.341	0.276	0.305	0.258	0.307	0.336
117.m00148_s_at	117.m00148	XM_647385	hypothetical protein	1	-1.02145	1	1.121	0.048	0.048	0.0481	0.048	0.0597	0.048	0.048	0.048	0.048	0.0544	0.0467	0.0794	0.048	0.048
117.m00159_s_at	117.m00159	XM_647368	conserved hypothetical protein	1	-1.11982	1	-1.02041	0.0923	0.105	0.0623	0.107	0.0619	0.0552	0.0904	0.0544	0.0623	0.0614	0.0489	0.0621	0.0682	0.0583
117.m00164_at	117.m00164	XM_647374	hypothetical protein	1	2.22	1	1.658	0.127	0.149	0.0732	0.0876	0.0836	0.127	0.116	0.141	0.171	0.215	0.45	0.207	0.207	0.161
117.m00164_x_at	117.m00164	XM_647374	hypothetical protein	1	2.344	1	1.641	0.225	0.216	0.163	0.161	0.169	0.187	0.132	0.191	0.295	0.319	0.65	0.375	0.238	0.235
117.m00167_at	117.m00167	XM_647377	hypothetical protein	0.576001	2.927	1	1.493	0.0423	0.0422	0.0428	0.0423	0.0422	0.0422	0.0421	0.0421	0.236	0.109	0.0734	0.137	0.0423	0.0431
117.m00167_x_at	117.m00167	XM_647377	hypothetical protein	0.0869118	3.263	1	1.375	0.0437	0.0397	0.057	0.0441	0.044	0.0433	0.0429	0.0422	0.215	0.174	0.0742	0.0807	0.044	0.0586
117.m00169_at	117.m00169	XM_647379	zinc finger protein, putative	1	-1.68634	1	-1.15875	1.541	1.751	1.007	0.851	1.243	0.675	0.58	0.871	0.643	0.925	0.184	0.709	0.565	0.842
117.m00169_x_at	117.m00169	XM_647379	zinc finger protein, putative	1	-1.63934	1	-1.15875	2.628	2.459	1.011	1.4	1.426	1.244	0.837	1.364	0.794	1.707	0.284	1.118	0.936	1.042
117.m00170_s_at	117.m00170	XM_647380	hypothetical protein	1	1.131	1	1.026	1.082	1.013	0.907	0.902	0.986	1.017	1.143	1.016	1.089	1.006	1.481	1.032	1.07	1.098
117.m00179_at	117.m00179	XM_647361	pre-mRNA splicing factor PRP17, putative	1	1.716	1	-1.05708	0.305	0.497	0.453	0.554	0.283	0.28	0.369	0.22	0.297	0.258	1.492	0.204	0.268	0.35
117.m00180_at	117.m00180	XM_647362	Ras GTPase activating protein, putative	1	1.427	1	-1.41243	8.668	12.76	8.698	8.623	6.572	8.695	9.307	9.148	10.26	5.538	29.76	2.951	7.309	9.567
117.m00180_x_at	117.m00180	XM_647362	Ras GTPase activating protein, putative	1	1.481	1	-1.18203	2.472	3.753	2.22	2.343	1.799	2.344	2.912	2.37	3.235	1.597	7.885	1.046	2.344	3.094
117.m00181_at	117.m00181	XM_647363	conserved hypothetical protein	1	-1.25945	1	-1.31926	1.475	1.548	0.73	0.859	1.339	1.009	0.903	1.019	1.13	1.086	0.481	1.238	0.824	0.503
117.m00182_at	117.m00182	XM_647364	hypothetical protein	1	-1.33333	1	1.016	1.365	1.076	1.018	1.254	0.921	0.956	0.859	0.83	0.69	0.874	0.494	0.98	0.865	0.873
117.m00182_x_at	117.m00182	XM_647364	hypothetical protein	1	-1.5528	1	-1.18483	1.428	1.62	1.241	1.604	1.409	1.279	1.078	1.182	0.825	0.967	0.624	1.122	0.948	1.053
117.m00183_at	117.m00183	XM_647365	Rho family GTPase	1	-1.05152	1	1.022	3.245	3.789	2.568	3.298	5.993	6.147	7.276	8.603	5.72	6.701	7.477	6.088	6.738	8.669
117.m00184_at	117.m00184	XM_647366	hypothetical protein	1	-1.05485	1	-1.19904	0.335	0.648	0.466	0.272	0.213	0.257	0.248	0.294	0.229	0.233	0.255	0.188	0.222	0.221
117.m00184_x_at	117.m00184	XM_647366	hypothetical protein	1	1.038	1	1.036	0.0872	0.124	0.103	0.0823	0.0559	0.0702	0.0653	0.0733	0.0683	0.0672	0.0695	0.0677	0.0688	0.0681
117.m00190_s_at	117.m00190	XM_647372	DNA excision repair protein, putative	1	1.736	1	1.237	0.128	0.147	0.14	0.204	0.149	0.342	0.243	0.299	0.243	0.311	1.036	0.409	0.222	0.313
118.m00148_at	118.m00148	XM_647323	conserved hypothetical protein	1	1.065	1	1.064	0.0774	0.0438	0.0564	0.0425	0.0447	0.0447	0.0448	0.045	0.0454	0.0447	0.0535	0.0519	0.0447	0.0469
118.m00148_x_at	118.m00148	XM_647323	conserved hypothetical protein	1	-1.04058	1	-1.001	0.0508	0.0508	0.0571	0.0512	0.0624	0.0508	0.0508	0.0508	0.0532	0.0508	0.0502	0.0598	0.0508	0.0502
118.m00149_at	118.m00149	XM_647324	hypothetical protein	1	1.177	1	1.097	0.0488	0.0442	0.0934	0.046	0.0463	0.0445	0.0452	0.0442	0.0528	0.0628	0.0449	0.0558	0.046	0.0472
118.m00150_at	118.m00150	XM_647325	hypothetical protein	1	-1.4881	1	1.117	2.158	1.817	1.32	1.537	1.669	1.186	1	0.874	0.957	0.781	0.611	1.732	0.982	1.235
118.m00150_x_at	118.m00150	XM_647325	hypothetical protein	1	-1.72712	1	1.041	2.238	1.924	1.88	1.599	1.561	1.477	0.942	0.944	0.791	0.696	0.606	1.446	1.03	1.3
118.m00151_at	118.m00151	XM_647326	conserved hypothetical protein	1	-1.41443	1	-1.43678	1.365	1.593	1.101	1.33	1.554	1.291	1.273	1.03	0.743	1.333	0.736	0.701	1.221	0.813
118.m00151_x_at	118.m00151	XM_647326	conserved hypothetical protein	1	-1.45349	1	-1.40252	2.337	1.907	1.917	1.779	2.214	2.132	1.953	1.455	1.259	1.975	0.919	1.314	2.04	0.946
118.m00152_at	118.m00152	XM_647327	actin binding protein, putative	1	-1.31062	1	-1.08696	0.593	0.466	0.387	0.38	0.224	0.224	0.347	0.375	0.224	0.203	0.224	0.228	0.29	0.27
118.m00152_x_at	118.m00152	XM_647327	actin binding protein, putative	1	-1.18064	1	-1.14155	2.377	2.506	1.32	1.635	1.114	0.989	1.497	1.579	1.162	1.01	1.061	0.834	1.283	1.289
118.m00153_s_at	118.m00153	XM_647328	hypothetical protein	1	-1.04603	1	-1.01729	23.48	25.58	26.82	20.76	20.99	20.5	23.58	24.85	21.54	20.04	22.74	15.35	24.92	27.93
118.m00156_at	118.m00156	XM_647331	WD repeat protein	1	1.079	1	1.219	23.13	20.43	19.29	18.78	21.4	22.01	22.12	5.253	25.22	18.1	9.849	31.52	25.26	8.147
118.m00157_at	118.m00157	XM_647332	hypothetical protein	1	1.06	1	1.145	0.417	0.523	0.358	0.436	0.233	0.194	0.272	0.305	0.243	0.3	0.247	0.322	0.2	0.353
118.m00157_x_at	118.m00157	XM_647332	hypothetical protein	1	1.075	1	1.123	0.403	0.518	0.443	0.441	0.259	0.282	0.29	0.422	0.285	0.304	0.415	0.545	0.199	0.378
118.m00158_at	118.m00158	XM_647333	hypothetical protein	1	1.566	1	-1.21065	2.306	2.012	3.093	2.703	1.449	1.444	1.336	1.203	2.115	1.797	2.508	1.234	1.048	1.083
118.m00158_x_at	118.m00158	XM_647333	hypothetical protein	1	1.318	1	-1.18064	0.963	0.92	1.467	1.383	0.793	0.7	0.639	0.623	0.833	0.824	1.075	0.71	0.503	0.549
118.m00159_at	118.m00159	XM_647334	hypothetical protein	1	1.107	1	-1	0.0437	0.0421	0.0488	0.042	0.0421	0.0421	0.0421	0.0421	0.0535	0.0449	0.0421	0.0421	0.0421	0.0421
118.m00159_x_at	118.m00159	XM_647334	hypothetical protein	1	1.005	1	1.022	0.0421	0.0421	0.0421	0.0427	0.0421	0.0421	0.0421	0.0421	0.0421	0.0427	0.0421	0.045	0.0421	0.0421
118.m00160_at	118.m00160	XM_647335	hypothetical protein	0.925444	1.871	1	-1.16279	2.364	1.321	2.199	1.933	2.212	1.997	1.772	0.953	3.566	2.013	4.121	2.295	1.351	0.928
118.m00161_at	118.m00161	XM_647336	hypothetical protein	1	-1.02145	1	1.094	0.0508	0.0473	0.0714	0.0474	0.0474	0.0482	0.0507	0.0474	0.0474	0.0474	0.0474	0.0662	0.0474	0.0474
118.m00161_x_at	118.m00161	XM_647336	hypothetical protein	1	1.045	1	-1.00503	0.0586	0.0533	0.0716	0.0536	0.0536	0.0536	0.0536	0.0536	0.0552	0.0539	0.0591	0.0536	0.0529	0.0536
118.m00162_at	118.m00162	XM_647337	hypothetical protein	1	-1.60772	1	-1.02354	0.344	0.162	0.45	0.32	0.293	0.418	0.482	0.435	0.223	0.287	0.241	0.408	0.38	0.386
118.m00163_at	118.m00163	XM_647338	hypothetical protein	1	-1.7301	1	-1.37552	1.12	0.994	0.659	0.667	0.673	0.822	0.664	0.679	0.343	0.361	0.55	0.502	0.401	0.673
118.m00163_x_at	118.m00163	XM_647338	hypothetical protein	1	-1.6835	1	-1.69492	0.572	0.449	0.385	0.381	0.487	0.483	0.354	0.394	0.249	0.234	0.278	0.241	0.229	0.287
118.m00166_at	118.m00166	XM_647341	translation initiation factor eIF-1A, putative	1	-1.44092	1	-1.1534	42.55	50.5	39.53	37.09	43.79	43.91	37.91	50.13	23.48	43.53	27.36	33.69	38.65	41.87
118.m00167_at	118.m00167	XM_647342	protein kinase, putative	1	1.173	1	-1.01317	2.673	2.108	1.845	2.156	1.856	2.486	2.207	1.07	3.057	1.969	1.607	2.459	1.763	1.329
118.m00167_x_at	118.m00167	XM_647342	protein kinase, putative	1	1.279	1	-1.07181	1.767	1.395	0.961	1.308	1.249	1.33	1.256	0.673	2.394	1.094	1.029	1.252	1.23	0.68
118.m00168_at	118.m00168	XM_647343	hypothetical protein	1	-1.02249	1	1.01	1.361	1.511	2.199	1.425	1.199	1.396	1.126	1.259	1.219	1.055	1.39	1.244	1.091	1.452
118.m00168_x_at	118.m00168	XM_647343	hypothetical protein	1	-1.12994	1	-1.11982	1.462	1.522	2.328	1.463	1.216	1.553	1.031	1.082	1.075	0.984	1.145	1.159	0.913	1.177
118.m00169_at	118.m00169	XM_647344	T-complex protein 1 beta subunit, putative	1	-1.08696	1	-1.04384	11.08	8.282	9.765	8.323	12.05	8.808	7.628	5.494	5.457	8.644	8.99	8.498	9.408	5.999
119.m00114_at	119.m00114	XM_647298	hypothetical protein	1	-1.10132	1	-1.07066	0.616	0.624	0.619	0.914	0.612	0.811	0.628	0.659	0.616	0.556	0.666	0.623	0.642	0.62
119.m00114_x_at	119.m00114	XM_647298	hypothetical protein	1	-1.00301	1	-1.03734	0.379	0.456	0.437	0.61	0.331	0.623	0.35	0.362	0.366	0.366	0.481	0.36	0.346	0.468
119.m00115_at	119.m00115	XM_647299	hypothetical protein	1	1.007	1	-1.02987	0.198	0.178	0.263	0.184	0.232	0.194	0.177	0.136	0.263	0.174	0.133	0.177	0.175	0.177
119.m00115_x_at	119.m00115	XM_647299	hypothetical protein	1	-1.0661	1	-1.11857	0.24	0.157	0.185	0.149	0.169	0.141	0.146	0.123	0.149	0.138	0.119	0.117	0.123	0.147
119.m00116_at	119.m00116	XM_647300	START domain protein	1	-1.35135	1	-1.0929	2.622	3.789	2.746	2.846	3.46	3.296	3.941	5.675	2.003	2.626	4.92	2.746	4.516	3.941
119.m00117_at	119.m00117	XM_647301	hypothetical protein	0.000520519	5.91	1	2.085	1.644	2.178	1.868	3.313	1.109	0.773	1.733	0.905	11.84	3.356	6.483	2.205	2.31	2.222
119.m00121_at	119.m00121	XM_647306	cell division protein kinase 2 homolog	1	-1.64474	1	-1.05597	0.31	0.268	0.173	0.263	0.291	0.4	0.159	0.265	0.105	0.143	0.277	0.397	0.173	0.229
119.m00123_at	119.m00123	XM_647308	hypothetical protein	1	1.025	1	1.076	0.0421	0.0421	0.0437	0.0421	0.0421	0.0421	0.0423	0.0421	0.0421	0.0455	0.0421	0.0526	0.0421	0.0421
119.m00123_x_at	119.m00123	XM_647308	hypothetical protein	1	-1.05597	1	1.028	0.0439	0.0421	0.0421	0.0421	0.0433	0.0536	0.0421	0.0421	0.0421	0.0435	0.0423	0.0559	0.0421	0.0421
119.m00124_at	119.m00124	XM_647309	hypothetical protein	0.718079	1.279	1	1.753	0.0816	0.0796	0.0741	0.0628	0.0818	0.0798	0.208	0.464	0.31	0.311	0.086	0.136	0.381	0.413
119.m00125_at	119.m00125	XM_647310	Lecithin:cholesterol acyltransferase, putative	1	-1.10865	1	1.202	5.173	4.575	4.24	2.521	2.877	4.82	3.774	5.65	3.679	4.782	2.97	4.781	5.153	5.034
119.m00125_x_at	119.m00125	XM_647310	Lecithin:cholesterol acyltransferase, putative	1	1.246	1	1.317	17.37	11.26	13.07	9.899	9.631	18.32	12.46	21.35	25.9	21.08	11.3	26.04	16.88	16.58
119.m00126_at	119.m00126	XM_647311	receptor protein kinase, putative	1	1.145	1	-1.01112	0.424	0.547	0.617	0.566	0.552	0.511	0.586	0.567	0.321	0.373	2.122	0.466	0.64	0.55
119.m00127_at	119.m00127	XM_647312	hypothetical protein	1	-1.14416	1	1.014	0.34	0.513	0.347	0.253	0.21	0.22	0.206	0.201	0.2	0.194	0.158	0.199	0.222	0.216
119.m00128_s_at	119.m00128	XM_647313	hypothetical protein	1	-1.0101	1	-1.05263	0.0721	0.142	0.0721	0.0943	0.0726	0.0728	0.0713	0.0758	0.0721	0.0731	0.0719	0.0721	0.0721	0.0645
119.m00129_at	119.m00129	XM_647314	hypothetical protein	1	1.216	1	-1.13766	0.305	0.417	0.261	0.312	0.269	0.278	0.201	0.176	0.264	0.395	0.2	0.273	0.225	0.129
119.m00138_s_at	119.m00138	XM_647295	hypothetical protein	1	1.116	1	1.346	0.0749	0.104	0.0734	0.0611	0.0622	0.0525	0.0622	0.0553	0.0723	0.0622	0.0599	0.0853	0.0864	0.0642
119.m00138_x_at	119.m00138	XM_647295	hypothetical protein	1	-1.01317	1	-1.03734	0.0529	0.055	0.0529	0.0529	0.0612	0.0539	0.0529	0.0472	0.0529	0.0529	0.0529	0.0529	0.0529	0.0493
119.m00144_at	119.m00144	XM_647305	acetyltransferase, putative	1	1.221	1	1.095	0.215	0.186	0.138	0.201	0.155	0.177	0.119	0.16	0.224	0.157	0.178	0.236	0.125	0.153
119.m00144_x_at	119.m00144	XM_647305	acetyltransferase, putative	1	1.105	1	1.051	0.119	0.0906	0.0881	0.0937	0.0893	0.0916	0.0741	0.0947	0.0908	0.0969	0.101	0.126	0.0674	0.09
119.m00145_at	119.m00145	XM_647304	predicted protein	1	-1.13636	1	-1.38889	0.678	0.606	0.501	0.529	0.466	0.46	0.325	0.44	0.359	0.373	0.373	0.317	0.256	0.337
119.m00146_at	119.m00146	NA	pseudogene, predicted protein	1	1.19	1	-1.03842	14.33	12.26	13.21	11.16	13.03	12.85	10.09	18.43	16.62	12.93	18.41	11.2	11.77	15.89
12.m00272_s_at	12.m00272	XM_651360	hypothetical protein	1	-1.36612	1	-1.13766	2.909	3.493	2.061	1.416	1.982	2.048	2.673	3.296	1.696	2.203	1.534	1.069	2.968	3.135
12.m00274_at	12.m00274	XM_651389	hypothetical protein	1	1.125	1	-1.10497	0.391	0.343	0.343	0.379	0.526	0.508	0.33	0.558	0.751	0.6	0.33	0.682	0.327	0.347
12.m00274_x_at	12.m00274	XM_651389	hypothetical protein	1	1.14	1	1.091	0.474	0.345	0.42	0.459	0.461	0.769	0.383	0.566	0.68	0.769	0.415	0.796	0.436	0.547
12.m00275_at	12.m00275	XM_651388	Rab GTPase activating protein, putative	1	-1.27551	1	-1.12486	1.114	1.15	1.07	1.14	0.959	1.095	1.352	0.76	1.16	1.246	0.354	1.076	1.371	0.505
12.m00275_x_at	12.m00275	XM_651388	Rab GTPase activating protein, putative	1	-1.25471	1	-1.26904	0.898	1.027	0.705	0.685	0.608	0.738	1.109	0.557	0.644	0.846	0.356	0.563	0.834	0.398
12.m00276_at	12.m00276	XM_651374	CAAX prenyl protease, putative	1	1.29	1	1.217	0.602	0.395	0.447	0.533	0.843	0.755	0.479	0.92	0.912	1.144	0.794	1.65	0.597	0.705
12.m00277_at	12.m00277	XM_651373	hypothetical protein	1	-1.23001	1	-1.14155	0.155	0.165	0.159	0.154	0.188	0.207	0.153	0.185	0.155	0.154	0.136	0.174	0.146	0.16
12.m00277_x_at	12.m00277	XM_651373	hypothetical protein	1	-1.14943	1	1.04	0.211	0.196	0.235	0.179	0.193	0.228	0.188	0.274	0.2	0.202	0.17	0.29	0.188	0.215
12.m00278_at	12.m00278	XM_651358	hypothetical protein	1	1.214	1	-1.07527	3.498	4.171	3.621	3.556	4.469	4.907	3.497	2.647	5.421	5.612	3.166	4.217	3.911	2.621
12.m00279_at	12.m00279	XM_651359	hypothetical protein	0.00142281	3.102	1	1.732	0.255	0.173	0.561	0.384	0.276	0.312	0.564	0.904	2.64	0.454	2.394	0.49	0.847	1.204
12.m00279_x_at	12.m00279	XM_651359	hypothetical protein	0.365194	2.529	1	1.532	0.175	0.0706	0.237	0.184	0.186	0.2	0.247	0.249	0.655	0.234	1.107	0.286	0.366	0.36
12.m00281_s_at	12.m00281	XM_651361	hypothetical protein	1	-1.19332	1	-1.10619	0.163	0.356	0.117	0.114	0.112	0.124	0.195	0.182	0.127	0.128	0.119	0.117	0.143	0.145
12.m00285_at	12.m00285	XM_651364	hypothetical protein	1	-1.32626	1	-1.27877	0.0553	0.057	0.0532	0.0525	0.0697	0.096	0.064	0.0838	0.0548	0.0656	0.0552	0.0664	0.0578	0.0578
12.m00285_x_at	12.m00285	XM_651364	hypothetical protein	1	-1.31579	1	-1.24533	0.0702	0.084	0.0629	0.0701	0.0841	0.129	0.0703	0.0981	0.0709	0.0717	0.0694	0.0733	0.0777	0.0728
12.m00286_at	12.m00286	XM_651365	hypothetical protein	1	1.032	1	-1.01626	0.0434	0.0421	0.0468	0.0421	0.0419	0.0448	0.0421	0.0423	0.0458	0.0444	0.0423	0.0421	0.0421	0.0421
12.m00287_at	12.m00287	XM_651366	transcription initiation factor SPT5, putative	1	1.851	1	1.203	4.211	2.409	2.693	3.023	3.181	2.689	3.137	1.353	7.273	4.243	3.039	4.902	3.293	1.595
12.m00288_at	12.m00288	XM_651367	hypothetical protein	1	1.056	1	-1.0627	3.944	4.031	3.975	4.438	4.218	3.758	3.815	5.919	4.575	4.465	4.747	4.378	3.245	4.833
12.m00288_x_at	12.m00288	XM_651367	hypothetical protein	1	-1.06383	1	-1.10742	4.834	4.941	5.05	5.093	4.95	4.356	4.09	6.199	4.135	4.471	5.074	4.197	3.638	5.451
12.m00289_at	12.m00289	XM_651368	cell cycle control protein cwf12, putative	1	-1.10497	1	-1.13636	0.0526	0.0526	0.0526	0.0483	0.0646	0.0582	0.0528	0.0609	0.0526	0.0526	0.0551	0.0508	0.0523	0.0526
12.m00289_x_at	12.m00289	XM_651368	cell cycle control protein cwf12, putative	1	-1.0395	1	-1.06952	0.0762	0.0753	0.0753	0.0707	0.0832	0.0762	0.0765	0.0937	0.076	0.0769	0.0844	0.0756	0.0773	0.0773
12.m00290_at	12.m00290	XM_651369	PQ loop repeat protein	1	1.693	1	1.144	0.063	0.0621	0.0858	0.0616	0.0605	0.0612	0.0613	0.0629	0.1	0.0703	0.16	0.0872	0.0631	0.0633
12.m00290_x_at	12.m00290	XM_651369	PQ loop repeat protein	1	1.472	1	1.15	0.0425	0.0421	0.0507	0.0421	0.0422	0.0421	0.0421	0.0451	0.0694	0.0511	0.0708	0.0537	0.0529	0.0421
12.m00291_at	12.m00291	XM_651370	AAA family ATPase, putative	1	1.505	1	1.202	0.47	0.372	0.234	0.377	0.498	0.374	0.412	0.472	0.699	0.63	0.643	0.534	0.484	0.558
12.m00292_at	12.m00292	XM_651371	ceramide synthase, putative	1	1.003	1	1.266	9.222	8.844	5.858	7.65	7.888	5.526	12.75	19.76	11.49	9.551	9.877	10.49	14.11	14.71
12.m00293_at	12.m00293	XM_651372	hypothetical protein	1	-1.25313	1	-1.04058	0.751	0.781	0.857	0.913	1.007	0.907	1.125	1.347	0.783	0.884	0.936	0.656	1.393	1.241
12.m00293_x_at	12.m00293	XM_651372	hypothetical protein	1	-1.27226	1	-1.14025	1.535	1.673	1.82	1.743	2.067	1.784	2.32	2.288	1.348	1.707	1.965	1.341	2.372	1.972
12.m00295_at	12.m00295	XM_651375	hypothetical protein	1	1.155	1	1.625	0.0693	0.0749	0.093	0.137	0.093	0.0874	0.0757	0.096	0.0834	0.121	0.103	0.149	0.093	0.209
12.m00295_x_at	12.m00295	XM_651375	hypothetical protein	1	1.106	1	1.191	0.0557	0.0698	0.0818	0.133	0.0733	0.0744	0.0733	0.0976	0.102	0.0672	0.0974	0.0721	0.0752	0.154
12.m00296_at	12.m00296	XM_651376	ubiquitin-protein ligase, putative	1	1.264	1	1.028	4.48	5.171	3.435	3.207	3.736	3.434	3.75	5.058	5.151	4.536	5.319	3.804	3.794	4.637
12.m00297_at	12.m00297	XM_651377	hypothetical protein	1	1.385	1	1.36	0.139	0.128	0.113	0.134	0.132	0.161	0.2	0.223	0.241	0.203	0.293	0.227	0.248	0.241
12.m00298_at	12.m00298	XM_651378	hypothetical protein	1	1.297	1	1.038	0.731	0.788	2.409	1.415	1.301	1.547	0.97	0.884	1.994	0.981	1.681	1.995	0.863	0.979
12.m00298_x_at	12.m00298	XM_651378	hypothetical protein	1	-1.08932	1	-1.23001	2.115	1.499	3.862	4.126	4.281	5.359	3.076	2.573	3.254	2.852	4.128	3.776	2.561	2.745
12.m00300_at	12.m00300	XM_651380	SPRY domain protein	1	-1.37174	1	-1.23305	2.858	3.226	2.498	2.44	2.57	3.239	2.639	5.032	2.52	2.948	1.774	2.384	2.543	3.003
12.m00300_x_at	12.m00300	XM_651380	SPRY domain protein	1	-1.42857	1	-1.30208	3.758	3.469	3.28	2.849	3.406	3.817	3.031	7.234	2.854	3.722	2.242	2.779	3.036	3.727
12.m00301_at	12.m00301	XM_651381	hypothetical protein	1	-1.02041	1	1.096	0.114	0.133	0.0891	0.0873	0.104	0.0826	0.101	0.092	0.0948	0.102	0.0826	0.135	0.0918	0.0902
12.m00301_x_at	12.m00301	XM_651381	hypothetical protein	1	1.074	1	1.074	0.0803	0.0926	0.0744	0.0775	0.0764	0.0781	0.0781	0.0805	0.0781	0.103	0.0737	0.0975	0.0781	0.0781
12.m00302_at	12.m00302	XM_651382	hypothetical protein	1	-1.54083	1	-1.38889	0.973	1.035	0.792	0.856	1.824	1.85	1.206	0.789	0.486	0.932	1.45	1.549	1.286	0.449
12.m00302_x_at	12.m00302	XM_651382	hypothetical protein	1	-1.50376	1	-1.22549	0.597	0.68	0.483	0.618	0.958	1.247	0.808	0.596	0.317	0.577	1.062	0.927	0.968	0.399
12.m00303_at	12.m00303	XM_651383	Rho GTPase activating protein, putative	1	-1.43062	1	-1.03306	15.7	20.86	16.89	13.03	19.74	15.44	15.16	15.27	8.734	13.15	12.86	15.4	16.8	15.17
12.m00304_at	12.m00304	XM_651384	hypothetical protein	1	-1.79533	1	-1.11607	0.81	0.369	1.867	2.311	1.545	2.512	1.499	1.384	0.607	0.869	1.563	2.925	1.112	1.058
12.m00304_x_at	12.m00304	XM_651384	hypothetical protein	1	-2.04918	1	-1.12994	0.879	0.345	1.969	2.422	1.738	2.711	1.639	1.51	0.502	0.886	1.644	3.119	1.207	1.163
12.m00305_at	12.m00305	XM_651385	Rab family GTPase	1	-1.03627	1	1.036	4.537	4.237	5.397	5.589	5.428	5.905	5.514	7.218	5.615	4.742	7.215	6.255	5.596	6.776
12.m00305_x_at	12.m00305	XM_651385	Rab family GTPase	1	-1.10865	1	-1.02041	4.179	3.579	4.726	4.611	5.011	5.584	4.863	7.337	4.414	4.8	6.151	5.37	5.091	6.122
12.m00306_at	12.m00306	XM_651386	hypothetical protein	1.6369e-05	13.25	0.835336	3.673	0.361	0.359	0.267	0.32	0.141	0.223	0.283	0.189	1.795	1.343	8.033	1.349	0.713	0.429
12.m00307_at	12.m00307	XM_651387	Rap Ran GTPase activating protein, putative	1	1.333	1	-1.21951	1.251	1.258	1.273	1.187	1.548	1.808	1.476	0.94	1.992	1.595	2.064	1.443	1.505	0.702
12.m00307_x_at	12.m00307	XM_651387	Rap Ran GTPase activating protein, putative	1	1.56	1	-1.10254	1.551	1.776	1.608	1.813	1.808	2.445	1.824	1.438	3.028	2.48	3.176	1.849	2.057	1.231
12.m00310_at	12.m00310	XM_651326	hypothetical protein	1	1.064	1	1.119	0.043	0.041	0.0472	0.0421	0.0421	0.0421	0.0432	0.0421	0.0474	0.0459	0.0421	0.0589	0.0421	0.043
12.m00310_x_at	12.m00310	XM_651326	hypothetical protein	1	1.021	1	1.225	0.0421	0.0421	0.0421	0.0421	0.0421	0.0421	0.0421	0.0421	0.0442	0.0425	0.0422	0.0774	0.0421	0.0421
12.m00312_at	12.m00312	XM_651328	phosphatase, putative	1	1.098	1	1.072	0.0942	0.0921	0.165	0.117	0.102	0.1	0.174	0.0828	0.0901	0.0954	0.206	0.205	0.1	0.0799
12.m00313_at	12.m00313	XM_651329	DnaJ family protein	1	1.108	1	1.207	0.0857	0.0948	0.0922	0.0773	0.123	0.0793	0.0786	0.0873	0.115	0.119	0.073	0.0856	0.116	0.131
12.m00313_x_at	12.m00313	XM_651329	DnaJ family protein	1	-1.05374	1	1.012	0.0738	0.0735	0.0694	0.0656	0.0688	0.0694	0.0748	0.0939	0.0937	0.0805	0.0499	0.0726	0.0865	0.0726
12.m00314_at	12.m00314	XM_651330	protein kinase, putative	0.916196	-1.71821	1	-1.10865	2.242	2.36	2.178	2.12	5.084	3.691	5.48	5.914	2.739	2.822	3.12	3.696	5.456	4.461
12.m00315_at	12.m00315	XM_651331	hypothetical protein	1	-1.10254	1	-1.15741	1.098	1.055	1.259	1.102	1.186	1.184	1.082	1.149	1.243	1.096	0.833	1.067	0.842	1.091
12.m00315_x_at	12.m00315	XM_651331	hypothetical protein	1	1.079	1	-1.10865	0.673	0.619	0.86	0.662	0.664	0.677	0.608	0.659	1.049	0.64	0.517	0.648	0.488	0.642
12.m00316_at	12.m00316	XM_651332	conserved hypothetical protein	1	-1.4556	1	-1.04932	0.781	1.387	0.691	1.078	0.935	1.054	0.9	1.451	1.119	0.762	0.46	1.285	0.695	1.17
12.m00317_at	12.m00317	XM_651333	hypothetical protein	1	-1.37174	1	-1.05263	1.401	1.324	1.162	0.914	1.122	1.193	1.127	1.242	0.841	0.869	0.848	0.883	0.917	1.699
12.m00317_x_at	12.m00317	XM_651333	hypothetical protein	1	-1.3245	1	-1.15473	0.302	0.298	0.362	0.253	0.349	0.264	0.259	0.402	0.234	0.216	0.26	0.26	0.276	0.277
12.m00318_at	12.m00318	XM_651334	protein phosphatase, putative	1	-1.04167	1	-1.13636	17.7	19.43	22.9	20.53	22.89	25.11	21.98	23.64	19.21	20.87	28.17	17.18	23.82	21.24
12.m00319_at	12.m00319	XM_651335	hypothetical protein	1	1.032	1	1.04	0.0686	0.059	0.064	0.0616	0.0597	0.0597	0.0595	0.0577	0.061	0.0597	0.0624	0.0653	0.0597	0.0597
12.m00319_x_at	12.m00319	XM_651335	hypothetical protein	1	1.048	1	-1.0101	0.0468	0.0468	0.0468	0.0537	0.0468	0.0468	0.0509	0.0468	0.0468	0.0563	0.0478	0.0482	0.047	0.0468
12.m00320_at	12.m00320	XM_651336	peptidase T, putative	1	-1.0395	1	1.133	0.0579	0.0594	0.0572	0.0594	0.0607	0.0599	0.0625	0.0579	0.0579	0.0579	0.0579	0.0579	0.0868	0.0633
12.m00320_x_at	12.m00320	XM_651336	peptidase T, putative	1	-1.00604	1	1.046	0.492	0.621	0.489	0.526	0.56	0.539	0.551	0.468	0.427	0.527	0.643	0.617	0.507	0.539
12.m00321_at	12.m00321	XM_651337	3-oxoacyl-(acyl-carrier protein) reductase, putative	1	-1.27714	1	-1.18203	1.461	1.775	1.166	1.429	1.85	2.611	2.179	2.268	1.33	1.66	2.353	1.636	1.828	2.187
12.m00321_x_at	12.m00321	XM_651337	3-oxoacyl-(acyl-carrier protein) reductase, putative	1	-1.14025	1	-1.25471	1.777	1.985	1.738	1.669	1.94	3.05	2.086	2.507	1.597	1.89	2.928	1.729	1.733	2.216
12.m00322_at	12.m00322	XM_651338	protein phosphatase, putative	1	-1.98413	1	-1.1274	2.894	2.648	2.511	2.422	2.063	2.401	3.053	2.513	1.451	1.857	0.727	1.469	2.997	2.424
12.m00322_x_at	12.m00322	XM_651338	protein phosphatase, putative	1	-1.96078	1	1.011	2.54	2.168	2.291	2.308	1.914	2.094	2.807	2.279	1.441	1.574	0.665	1.571	2.953	2.537
12.m00323_s_at	12.m00323	XM_651339	hypothetical protein	1	-1.48368	1	-1.10132	33.47	44.47	40.23	42.43	56.18	48.04	54.1	73.28	36.74	30.83	50.48	40.24	54.59	63.84
12.m00324_at	12.m00324	XM_651340	hypothetical protein	1	1.358	1	-1.11359	0.391	0.433	0.433	0.392	0.639	0.515	0.428	0.526	0.794	0.641	0.7	0.482	0.459	0.466
12.m00324_x_at	12.m00324	XM_651340	hypothetical protein	1	-1.03842	1	-1.31752	0.406	0.626	0.431	0.327	0.681	0.59	0.412	0.476	0.465	0.496	0.576	0.409	0.403	0.394
12.m00325_at	12.m00325	XM_651341	hypothetical protein	1	-1.02564	1	1.006	2.308	1.789	2.298	2.354	2.352	2.311	2.743	2.436	2.257	1.961	3.1	2.125	2.449	2.892
12.m00326_at	12.m00326	XM_651342	hypothetical protein	0.00041023	6.415	1	2.149	0.331	0.167	0.481	0.364	0.363	0.338	0.448	0.313	4.014	2.259	1.381	0.879	0.762	0.703
12.m00327_at	12.m00327	XM_651343	chloride channel protein 2, putative	1	-1.00908	1	-1.49477	0.695	0.694	0.665	0.752	0.863	0.815	0.468	0.529	0.422	0.645	0.966	0.884	0.54	0.169
12.m00328_at	12.m00328	XM_651344	PIWI domain protein	1	-1.03306	1	-1.04275	0.0625	0.0596	0.107	0.0946	0.0603	0.066	0.0585	0.0587	0.0589	0.059	0.0586	0.0623	0.0553	0.0575
12.m00328_x_at	12.m00328	XM_651344	PIWI domain protein	1	1.172	1	-1.0142	0.0645	0.0697	0.0968	0.0962	0.0651	0.086	0.06	0.0559	0.0848	0.0878	0.0617	0.0733	0.0653	0.057
12.m00329_at	12.m00329	XM_651345	conserved hypothetical protein	0.923725	-1.8315	1	-1.23153	29.8	28.23	32.02	22.91	23.57	24.41	29.56	37.16	14.73	16.72	14.81	12.35	30.5	31.91
12.m00329_x_at	12.m00329	XM_651345	conserved hypothetical protein	1	-1.73611	1	-1.22549	30.55	28.2	31.62	24.88	26.23	25.83	33.43	38.91	17.67	20.14	15.46	14.82	30.93	34.05
12.m00330_x_at	12.m00330	XM_651346	hypothetical protein	1	1.297	1	-1.01112	144.1	126.9	137.4	141.5	123.6	136.6	123.6	51.69	132.5	136	128.3	132.9	115.5	66.75
12.m00331_at	12.m00331	XM_651347	protein kinase, putative	1	1.438	1	1.068	43.6	40.12	30.35	31.95	29.92	28.76	27.63	18.55	29.53	35.28	48.8	31.07	34.54	19.43
12.m00332_at	12.m00332	XM_651348	major facilitator superfamily protein	1	1.211	1	1.054	0.21	0.195	0.242	0.263	0.12	0.0708	0.12	0.138	0.301	0.18	0.0421	0.115	0.107	0.123
12.m00333_at	12.m00333	XM_651349	conserved hypothetical protein	1	-1.29534	1	-1.04822	37.34	40.4	40.79	30.82	49.85	39.51	49.59	60.46	29.57	41.77	44.68	38.17	50.38	54.07
12.m00334_at	12.m00334	XM_651350	conserved hypothetical protein	1	1.104	1	-1.06157	12.52	11.28	8.118	7.613	10.43	9.325	12.41	8.859	10.71	13.41	9.84	9.436	12.7	7.34
12.m00335_at	12.m00335	XM_651351	hypothetical protein	0.217863	3.639	1	1.605	0.155	0.103	0.311	0.29	0.113	0.126	0.122	0.137	0.704	0.42	0.31	0.192	0.215	0.19
12.m00336_at	12.m00336	XM_651352	actin binding protein, putative	1	-1.25628	1	1.059	6.477	6.299	5.874	6.805	9.251	8.756	7.551	7.167	6.9	7.055	5.584	10.77	8.241	7.2
12.m00337_at	12.m00337	XM_651353	hypothetical protein	1	1.634	1	-1.29534	0.183	0.174	0.172	0.256	0.211	0.248	0.23	0.131	0.551	0.237	0.264	0.176	0.213	0.0969
12.m00337_x_at	12.m00337	XM_651353	hypothetical protein	1	1.723	1	-1.21655	0.277	0.298	0.244	0.322	0.385	0.462	0.29	0.171	0.846	0.346	0.504	0.302	0.305	0.174
12.m00338_at	12.m00338	XM_651354	hypothetical protein	1	1.666	1	1.178	0.76	0.804	0.516	0.61	0.991	1.135	1.117	0.3	1.264	0.854	2.063	1.138	1.426	0.484
12.m00343_at	12.m00343	NA	pseudogene, hypothetical protein	1	1.044	1	-1	0.0424	0.0421	0.0466	0.0421	0.0421	0.0421	0.0421	0.0421	0.0421	0.0479	0.0421	0.0421	0.0421	0.0421
12.m00343_x_at	12.m00343	NA	pseudogene, hypothetical protein	1	1.009	1	1.057	0.0421	0.042	0.0553	0.0421	0.0421	0.0421	0.0421	0.0437	0.0425	0.0439	0.0421	0.0506	0.0421	0.0424
120.m00095_at	120.m00095	XM_647292	hypothetical protein	0.218305	3.456	1	1.32	0.534	0.555	0.39	0.428	0.429	0.534	0.354	0.517	1.42	1.024	2.635	1.019	0.478	0.437
120.m00096_x_at	120.m00096	XM_647286	hypothetical protein	0.602817	3.066	1	1.505	0.165	0.15	0.0623	0.105	0.193	0.137	0.2	0.167	0.397	0.456	0.815	0.208	0.261	0.322
120.m00098_x_at	120.m00098	XM_647288	hypothetical protein	1	1.314	1	1.158	0.128	0.0583	0.129	0.129	0.146	0.12	0.13	0.123	0.257	0.139	0.138	0.175	0.142	0.136
120.m00099_at	120.m00099	XM_647289	conserved hypothetical protein	1	-1.06383	1	1.045	31.2	33.6	28.66	29.86	26.37	25.99	25.68	16.02	9.641	24.83	42.48	25.32	30.15	18.31
120.m00100_at	120.m00100	XM_647290	hypothetical protein	1	-1.04712	1	1.071	11.86	9.65	8.714	8.39	5.809	4.877	5.928	11.68	6.427	11.48	3.478	8.147	6.585	6.751
120.m00101_at	120.m00101	XM_647291	hypothetical protein	1	1.025	1	1.002	0.0558	0.0529	0.0432	0.0432	0.0432	0.0432	0.0432	0.0432	0.0466	0.0432	0.0432	0.0432	0.0435	0.0432
120.m00101_x_at	120.m00101	XM_647291	hypothetical protein	1	1.04	1	-1.00402	0.0423	0.0531	0.0423	0.0423	0.043	0.0423	0.0423	0.0423	0.0447	0.0455	0.0423	0.0423	0.0423	0.0423
120.m00102_at	120.m00102	XM_647278	conserved hypothetical protein	1	-1.00402	1	1.192	0.306	0.417	0.183	0.289	0.304	0.286	0.319	0.327	0.311	0.419	0.222	0.422	0.341	0.345
120.m00103_at	120.m00103	XM_647279	elongation factor-1alpha, putative	1	1.412	1	1.39	2.5	1.764	1.599	1.703	1.097	0.977	1.145	0.6	1.342	1.847	0.903	2.026	1.387	0.76
120.m00103_x_at	120.m00103	XM_647279	elongation factor-1alpha, putative	1	1.423	1	1.261	1.265	1.07	0.995	0.925	0.731	0.536	0.692	0.352	0.818	1.019	0.594	0.845	0.799	0.51
120.m00104_at	120.m00104	XM_647280	hypothetical protein	1	-1.00604	1	1.042	17.26	18.57	15.41	14.71	10.4	8.879	9.747	13.79	7.761	6.332	23.53	12.58	7.642	13.84
120.m00104_x_at	120.m00104	XM_647280	hypothetical protein	1	-1.19474	1	-1.03093	4.008	5.942	3.597	3.635	2.37	2.35	2.417	3.246	1.587	1.35	4.648	2.509	1.822	3.395
120.m00105_at	120.m00105	XM_647281	lysophospholipase, putative	0.805394	1.975	1	1.433	4.609	4.427	3.739	3.912	1.989	1.836	2.263	3.208	4.143	5.058	4.294	3.87	2.991	2.968
120.m00106_at	120.m00106	XM_647282	hypothetical protein	1	-1.11732	1	-1.19332	0.992	1.267	1.489	0.948	0.799	0.773	0.727	0.52	0.401	0.445	1.349	0.51	0.587	0.659
120.m00107_at	120.m00107	XM_647283	protein kinase with WD repeats	1	1.688	1	1.425	2.644	3.107	2.323	2.266	1.839	2.081	2.064	1.359	2.248	3.141	4.039	3.944	2.224	1.956
120.m00107_x_at	120.m00107	XM_647283	protein kinase with WD repeats	1	1.829	1	1.364	3.255	4.098	2.52	2.661	1.975	2.144	2.278	1.616	2.878	3.132	5.327	3.666	2.346	2.315
120.m00108_at	120.m00108	XM_647284	conserved hypothetical protein	1	1.348	1	1.005	0.479	0.542	0.511	0.549	0.368	0.332	0.327	0.421	0.443	0.558	0.463	0.335	0.326	0.434
120.m00109_at	120.m00109	XM_647285	leucine rich repeat protein	1	1.053	1	1.022	0.0615	0.0519	0.0585	0.0869	0.0617	0.0525	0.0531	0.0527	0.0651	0.0558	0.0531	0.062	0.0534	0.0533
120.m00109_x_at	120.m00109	XM_647285	leucine rich repeat protein	1	1.029	1	-1	0.0497	0.0421	0.061	0.0421	0.0421	0.0422	0.0421	0.0421	0.0421	0.0459	0.0421	0.0421	0.0421	0.0422
120.m00112_at	120.m00112	XM_647277	hypothetical protein	0.82337	1.934	1	1.126	0.0866	0.0848	0.0934	0.104	0.0988	0.0961	0.0824	0.12	0.217	0.136	0.235	0.0956	0.143	0.0996
120.m00112_x_at	120.m00112	XM_647277	hypothetical protein	1	1.094	1	-1.04384	0.0472	0.0466	0.0536	0.0474	0.0473	0.0472	0.0564	0.047	0.0473	0.0579	0.0575	0.0473	0.0472	0.0473
120.m00113_at	120.m00113	XM_647276	ubiquitin carboxyl-terminal hydrolase, putative	1	1.571	1	1.387	0.21	0.232	0.22	0.305	0.192	0.21	0.194	0.159	0.291	0.22	0.4	0.483	0.194	0.188
120.m00113_x_at	120.m00113	XM_647276	ubiquitin carboxyl-terminal hydrolase, putative	0.748499	2.258	1	1.289	0.103	0.103	0.097	0.178	0.0691	0.0973	0.0848	0.0705	0.18	0.0986	0.328	0.136	0.0888	0.0895
121.m00109_x_at	121.m00109	XM_647275	hypothetical protein	1	1.076	1	1.004	0.0426	0.0426	0.0426	0.0426	0.043	0.0426	0.0426	0.0426	0.0426	0.0528	0.0431	0.0426	0.0426	0.0434
121.m00110_at	121.m00110	XM_647255	DNA-directed RNA polymerase subunit, putative	1	-1.58479	1	-1.21507	10.99	13.49	10.91	7.626	7.554	7.985	6.642	9.213	3.146	7.359	5.131	6.477	6.324	6.444
121.m00110_x_at	121.m00110	XM_647255	DNA-directed RNA polymerase subunit, putative	1	-1.53139	1	-1.24378	15.13	14.49	13.58	9.172	9.881	9.788	9.041	11.43	4.353	9.642	6.626	7.387	8.162	8.606
121.m00112_x_at	121.m00112	XM_647257	hypothetical protein	1	1.29	1	1.015	0.0716	0.0471	0.0421	0.0421	0.0421	0.0421	0.0421	0.0421	0.056	0.0676	0.0422	0.0421	0.0421	0.0441
121.m00113_at	121.m00113	XM_647258	hypothetical protein	1	-1.09769	1	-1.17925	0.104	0.103	0.0898	0.0847	0.0611	0.0955	0.147	0.162	0.142	0.0962	0.0706	0.0729	0.0955	0.112
121.m00114_at	121.m00114	XM_647259	hypothetical protein	0.534917	-2.1978	1	-1.23457	2.068	1.679	2.542	2.731	2.936	2.66	3.908	1.617	1.166	1.129	1.336	2.761	2.872	1.248
121.m00115_at	121.m00115	XM_647260	Rab family GTPase	1	-1.34953	1	-1.07296	42.69	47.44	45.14	41.22	60.15	53.51	57.82	68.68	40.13	44.82	48.38	45.61	59.86	63.43
121.m00116_at	121.m00116	XM_647261	hypothetical protein	1	1.086	1	1.064	1.974	2.333	1.73	2.173	1.923	1.659	2.126	1.472	1.916	1.446	2.598	2.146	2.06	1.529
121.m00117_at	121.m00117	XM_647262	hypothetical protein	1	1.239	1	-1.02881	1.352	1.231	2.601	3.068	1.814	2.559	4.478	4.129	2.001	1.763	15.18	2.299	3.019	3.732
121.m00118_at	121.m00118	XM_647263	hypothetical protein	1	1.286	1	1.198	2.709	2.898	3.162	2.236	2.983	2.624	4.526	0.654	2.936	3	2.552	3.44	4.212	1.254
121.m00119_at	121.m00119	XM_647264	hypothetical protein	1	1.111	1	-1	0.0497	0.0478	0.0478	0.0478	0.0478	0.0478	0.0478	0.0478	0.0597	0.0532	0.0474	0.0478	0.0478	0.0478
121.m00119_x_at	121.m00119	XM_647264	hypothetical protein	1	1.012	1	1.056	0.075	0.0713	0.0706	0.0667	0.0708	0.07	0.0717	0.073	0.0705	0.0802	0.0666	0.0766	0.0707	0.079
121.m00120_at	121.m00120	XM_647265	hypothetical protein	1	-1.16009	1	-1.21655	0.215	0.157	0.374	0.751	0.229	0.248	0.506	0.444	0.234	0.155	0.668	0.248	0.267	0.319
121.m00120_x_at	121.m00120	XM_647265	hypothetical protein	1	1.042	1	-1.04603	0.081	0.0863	0.0923	0.207	0.0877	0.0902	0.11	0.116	0.0863	0.0655	0.203	0.0888	0.0864	0.115
121.m00121_at	121.m00121	XM_647266	hypothetical protein	1	-1.35135	1	-1.48148	1.018	0.809	1.232	1.328	1.48	1.588	1.508	1.609	1.344	1.061	1.05	1	1.01	1.124
121.m00122_at	121.m00122	XM_647267	UMP-CMP kinase, putative	1	-1.5674	1	1.083	2.078	2.019	3.508	3.446	2.299	2.196	2.124	2.322	1.887	2.097	0.732	1.84	2.247	3.423
121.m00122_x_at	121.m00122	XM_647267	UMP-CMP kinase, putative	1	-1.64204	1	-1.01112	2.623	2.689	4.656	3.98	3.271	2.962	2.89	3.254	2.708	3.093	0.797	2.132	3.124	4.284
121.m00123_at	121.m00123	XM_647268	conserved hypothetical protein	1	-1.05597	1	1.076	2.494	1.836	3.436	3.573	4.31	3.226	2.65	2.084	2.841	3.049	2.544	3.319	2.823	3.448
121.m00124_at	121.m00124	XM_647269	tartrate dehydrogenase, putative	1	-1.5748	1	1.086	0.367	0.306	0.261	0.317	0.311	0.336	0.422	0.475	0.184	0.318	0.241	0.342	0.508	0.405
121.m00125_at	121.m00125	XM_647270	hypothetical protein	1	1.047	1	-1.12108	8.097	5.21	8.146	6.89	8.585	6.531	6.941	5.188	8.087	9.041	4.729	7.73	6.652	4.153
121.m00131_s_at	121.m00131	XM_647271	hypothetical protein	1	-1.287	1	1.045	1.46	1.196	1.439	1.254	1.523	1.446	2.394	2.63	1.378	1.525	1.603	1.586	2.119	2.44
122.m00119_at	122.m00119	XM_647250	conserved hypothetical protein	0.393405	-2.54453	1	-1.41844	8.6	8.887	14.27	11.25	8.143	9.4	5.533	7.185	1.557	3.145	5.095	4.537	6.375	4.954
122.m00119_x_at	122.m00119	XM_647250	conserved hypothetical protein	0.551676	-2.36407	1	-1.36986	4.089	4.234	7.84	5.969	3.299	4.278	2.604	3.304	0.868	1.429	2.224	2.234	2.789	2.283
122.m00120_at	122.m00120	XM_647251	hypothetical protein	1	1.032	1	-1.0142	0.087	0.117	0.137	0.092	0.0924	0.0924	0.112	0.0877	0.0955	0.0855	0.118	0.0887	0.118	0.0801
122.m00129_s_at	122.m00129	XM_647228	hypothetical protein	1	1.586	1	1.337	0.66	0.944	0.495	0.825	0.932	0.846	1.058	0.496	1.751	1.134	1.036	1.32	1.406	0.665
122.m00130_s_at	122.m00130	XM_647229	hypothetical protein	1	-1.001	1	-1.01729	1.181	0.997	0.932	1.002	0.836	0.803	0.932	1.107	0.722	1.109	0.945	0.704	0.973	1.053
122.m00131_s_at	122.m00131	XM_647230	hypothetical protein	1	-1.02775	1	1.076	0.268	0.383	0.225	0.233	0.21	0.254	0.266	0.23	0.32	0.262	0.151	0.338	0.231	0.219
122.m00132_at	122.m00132	XM_647231	hypothetical protein	1	-1.05485	1	-1.01523	0.677	0.737	0.597	0.512	0.469	0.642	0.537	0.624	0.516	0.662	0.447	0.506	0.655	0.517
122.m00132_x_at	122.m00132	XM_647231	hypothetical protein	1	1.028	1	1.035	0.642	0.715	0.55	0.507	0.494	0.492	0.562	0.627	0.624	0.594	0.464	0.471	0.612	0.609
122.m00133_x_at	122.m00133	XM_647232	hypothetical protein	1	1.1	1	1.153	0.0493	0.0475	0.0475	0.0475	0.0475	0.0479	0.048	0.0462	0.0475	0.0631	0.0472	0.0514	0.0467	0.0679
122.m00135_at	122.m00135	XM_647234	hypothetical protein	1	-1.29032	1	-1.26904	0.0431	0.0428	0.0428	0.0441	0.0568	0.072	0.0458	0.0841	0.046	0.0555	0.0457	0.043	0.0618	0.0462
122.m00135_x_at	122.m00135	XM_647234	hypothetical protein	1	1.129	1	1.026	0.0433	0.0395	0.0592	0.0434	0.0434	0.0433	0.0434	0.0437	0.0433	0.063	0.0433	0.0433	0.0461	0.0445
122.m00136_at	122.m00136	XM_647235	hypothetical protein	0.99301	-1.88324	1	-1.13895	24.97	28.03	34.52	30.12	36.76	33.57	28.97	41.96	20.48	22.33	14.03	27.17	29.91	35.68
122.m00136_x_at	122.m00136	XM_647235	hypothetical protein	0.798049	-1.83824	1	-1.18343	40.16	40.98	60.21	51.14	63.2	61.46	51.53	66.71	35.8	43.64	22.74	42.17	50.75	62.28
122.m00137_at	122.m00137	XM_647236	60S ribosomal protein L34, putative	1	1.084	1	-1.05708	27.59	48.89	58.69	41.59	22.96	27.33	30.55	37.67	33.33	19.56	48.38	22.12	24.18	39.24
122.m00137_x_at	122.m00137	XM_647236	60S ribosomal protein L34, putative	1	-1.00604	1	-1.06724	32.64	51.53	49.52	46.65	29.27	32.31	36.74	45.12	38.75	27.25	41.24	25.95	31.09	45.12
122.m00138_at	122.m00138	XM_647237	TPR repeat protein	0.0481831	2.95	1	1.004	4.189	3.799	3.606	4.119	4.179	6.088	2.914	5.781	16.88	17.51	8.186	8.671	3.468	3.167
122.m00139_at	122.m00139	XM_647238	ADP-ribosylation factor, putative	1.13894e-06	5.58	0.0197051	2.107	1.389	1.47	1.012	1.487	10	15.99	3.692	43.97	81.88	63.97	67.83	52.56	8.142	44.73
122.m00139_x_at	122.m00139	XM_647238	ADP-ribosylation factor, putative	2.55537e-06	6.623	0.0064202	2.326	0.766	0.818	0.538	0.701	5.39	8.39	1.526	28.18	43.63	38.39	50.79	31.68	4.092	28.43
122.m00140_at	122.m00140	XM_647239	amino acid permease, putative	1	1.007	1	-1.27551	1.845	1.346	0.985	1.573	2.934	2.37	2.045	1.807	2.276	1.803	2.842	2.033	1.473	1.833
122.m00141_at	122.m00141	XM_647240	hypothetical protein	0.54049	2.187	1	1.212	0.108	0.236	0.263	0.279	0.255	0.286	0.318	0.367	0.917	0.777	0.412	0.35	0.299	0.477
122.m00142_at	122.m00142	XM_647241	hypothetical protein	1	-1.0846	1	1.052	0.053	0.0443	0.117	0.066	0.0506	0.0591	0.0602	0.0572	0.0525	0.0517	0.0525	0.0706	0.053	0.0566
122.m00143_at	122.m00143	XM_647242	Rab family GTPase	1	-1.0395	1	1.143	0.127	0.048	5.062	4.051	5.372	4.495	5.774	8.649	4.875	6.062	6.174	5.783	6.564	8.053
122.m00146_x_at	122.m00146	XM_647244	hypothetical protein	1	-1.08225	1	-1.0395	0.0421	0.0421	0.0421	0.0421	0.0567	0.0429	0.0421	0.0421	0.0421	0.0421	0.0421	0.0421	0.0475	0.0421
122.m00147_s_at	122.m00147	NA	pseudogene, V-type ATPase, B subunit	1	-1.1655	1	-1.14943	22.53	31.28	14.99	19.6	35.09	32.04	29.87	24.92	22.83	28.39	26.94	27.81	31.8	20.6
122.m00148_at	122.m00148	XM_647243	ribophorin I, putative	1	-1.5748	1	-1.21359	0.414	0.522	0.556	0.503	0.866	0.664	0.908	1	0.489	0.563	0.57	0.621	0.809	0.685
123.m00108_at	123.m00108	XM_647213	60S ribosomal protein L17, putative	1	1.03	1	-1.04712	84.02	101.3	89.37	83.53	81.22	67.03	62.92	72.88	75.4	63.5	80.51	74.2	64.8	63.91
123.m00108_x_at	123.m00108	XM_647213	60S ribosomal protein L17, putative	1	1.096	1	-1.01833	185.3	219.9	194	189.4	169.9	157.9	145.5	164	166.4	168.8	188.7	170.4	149.9	149.4
123.m00109_at	123.m00109	XM_647214	translation initiation factor IF-2, putative	1	-1.11857	1	-1.19048	27.44	33.5	18.44	15.84	18.89	17.14	14.05	15.9	14.18	16.89	13.13	14.56	13.92	12.91
123.m00110_at	123.m00110	XM_647215	hypothetical protein	1	-1.02145	1	1.027	0.197	0.313	0.199	0.185	0.18	0.157	0.176	0.176	0.168	0.176	0.161	0.178	0.176	0.176
123.m00110_x_at	123.m00110	XM_647215	hypothetical protein	1	-1.09529	1	1.05	0.0695	0.134	0.0674	0.0775	0.0698	0.0603	0.058	0.0591	0.0563	0.0562	0.0563	0.0941	0.0467	0.0617
123.m00111_at	123.m00111	XM_647216	anti-silencing protein, putative	1	1.121	1	-1.05042	1.512	2.332	1.316	1.443	1.418	1.376	1.309	1.803	1.486	1.742	1.71	1.362	1.276	1.561
123.m00111_x_at	123.m00111	XM_647216	anti-silencing protein, putative	1	1.197	1	-1.05042	2.737	3.938	2.515	2.559	2.841	2.611	2.32	3.117	2.84	3.876	3.088	2.828	2.42	2.502
123.m00112_at	123.m00112	XM_647217	Rab family GTPase	1	-1.07181	1	-1.16279	3.632	4.338	3.649	3.887	5.522	4.956	3.639	5.787	3.628	3.822	6.891	4.732	3.795	4.162
123.m00113_at	123.m00113	XM_647218	hypothetical protein	0.0127732	3.471	1	-1.79856	0.811	0.669	0.749	0.691	0.747	0.365	0.442	1.328	3.033	2.552	1.368	0.285	0.416	0.367
123.m00114_at	123.m00114	XM_647219	hypothetical protein	0.989909	1.809	1	-1.79211	0.314	0.332	0.837	0.427	0.407	0.487	0.097	0.0703	0.445	0.234	0.401	0.224	0.0544	0.101
123.m00114_x_at	123.m00114	XM_647219	hypothetical protein	1	1.611	1	-2.39234	0.514	0.553	1.245	0.864	0.735	0.652	0.15	0.0973	0.843	0.214	0.561	0.222	0.0826	0.0962
123.m00115_at	123.m00115	XM_647220	hypothetical protein	0.916276	-1.47059	1	-1.18906	24.43	25.13	39.52	28.07	28.67	22.84	20.64	27.35	13.62	11.84	29.22	23.35	15.24	25.08
123.m00116_at	123.m00116	XM_647221	hypothetical protein	1	1.112	1	1.076	0.0621	0.0565	0.0672	0.0617	0.0621	0.0621	0.0679	0.061	0.085	0.0663	0.0617	0.0816	0.0621	0.0621
123.m00116_x_at	123.m00116	XM_647221	hypothetical protein	1	1.046	1	1.151	0.0469	0.0422	0.0462	0.0424	0.0424	0.0424	0.0424	0.0421	0.0425	0.0481	0.0424	0.064	0.0424	0.0426
123.m00117_at	123.m00117	XM_647222	protein kinase, putative	1	1.426	1	1.331	0.534	0.273	0.385	0.445	0.226	0.269	0.304	0.304	0.484	0.314	0.391	0.457	0.334	0.317
123.m00117_x_at	123.m00117	XM_647222	protein kinase, putative	1	1.489	1	1.274	1.755	1.091	1.367	2.056	1.002	1.39	1.292	0.961	2.431	1.442	1.419	1.967	1.434	1.105
123.m00118_at	123.m00118	XM_647223	cell division control protein CDC24, putative	1	1.315	1	1.142	2.007	2.044	1.948	1.646	1.887	1.956	1.929	1.823	2.597	1.948	3.071	2.402	1.869	2.265
123.m00118_x_at	123.m00118	XM_647223	cell division control protein CDC24, putative	1	1.31	1	1.219	2.014	2.816	2.039	2.131	1.965	2.075	2.176	2.181	2.913	1.815	3.922	2.271	2.543	2.892
123.m00119_at	123.m00119	XM_647224	hypothetical protein	1	1.058	1	1.238	3.591	4.39	2.275	2.724	1.942	1.817	2.332	3.127	2.482	3.047	1.791	2.612	2.818	2.947
123.m00120_at	123.m00120	XM_647225	protein kinase, putative	1	1.089	1	1.121	0.0428	0.0421	0.0433	0.0435	0.0443	0.0433	0.0447	0.0431	0.0581	0.0433	0.0433	0.0612	0.0432	0.045
123.m00120_x_at	123.m00120	XM_647225	protein kinase, putative	1	1.051	1	1.065	0.0438	0.0421	0.046	0.045	0.046	0.0471	0.046	0.0461	0.046	0.0508	0.0492	0.0566	0.046	0.046
123.m00121_at	123.m00121	XM_647226	Vacuolar sorting protein VPS9, putative	1	-1.24224	1	-1.06045	0.648	0.639	0.597	0.963	0.452	0.674	0.457	0.316	0.421	0.33	0.362	0.601	0.376	0.358
123.m00122_at	123.m00122	XM_647227	hypothetical protein	0.0388378	3.039	1	1.573	1.143	0.682	0.637	0.994	1.315	1.458	1.442	1.399	5.526	2.11	6.642	2.07	1.817	2.854
123.m00122_x_at	123.m00122	XM_647227	hypothetical protein	0.0820507	2.872	1	1.42	1.163	0.8	0.681	1.129	1.442	1.55	1.828	1.448	5.209	2.163	7.982	2.102	1.728	2.995
123.m00123_x_at	123.m00123	XM_647209	conserved hypothetical protein	3.84041e-05	7.483	0.333828	4.267	0.215	0.185	0.184	0.171	0.194	0.207	0.307	0.318	2.03	1.4	2.306	1.045	0.924	1.258
124.m00111_x_at	124.m00111	XM_647187	hypothetical protein	1	-1.01937	1	-1.03734	0.0497	0.0421	0.0421	0.0421	0.0461	0.0421	0.0421	0.0473	0.0455	0.0429	0.0421	0.0421	0.0434	0.0427
124.m00112_at	124.m00112	XM_647188	hypothetical protein	0.258063	3.649	1	1.281	0.0513	0.0336	0.0513	0.0513	0.103	0.0864	0.101	0.0744	0.467	0.305	0.252	0.144	0.101	0.107
124.m00112_x_at	124.m00112	XM_647188	hypothetical protein	0.97444	2.83	1	1.541	0.0751	0.0338	0.0647	0.0762	0.0811	0.0787	0.0803	0.054	0.375	0.143	0.162	0.146	0.089	0.107
124.m00113_at	124.m00113	XM_647189	conserved hypothetical protein	1	-1.26263	1	-1.11857	0.126	0.14	0.122	0.134	0.139	0.2	0.154	0.158	0.129	0.136	0.119	0.149	0.145	0.139
124.m00113_x_at	124.m00113	XM_647189	conserved hypothetical protein	1	-1.287	1	-1.08108	0.178	0.2	0.177	0.184	0.208	0.278	0.209	0.271	0.168	0.218	0.176	0.221	0.213	0.23
124.m00114_at	124.m00114	XM_647190	hypothetical protein	1	-1.25628	1	-1.17509	37.2	30.77	34.12	28.12	56.89	46.77	49.39	49.28	34.73	43.16	43.19	39.97	50.42	39.29
124.m00115_at	124.m00115	XM_647191	hypothetical protein	1	1.205	1	1.129	0.0479	0.0446	0.0607	0.0459	0.0479	0.0449	0.0448	0.0442	0.063	0.0579	0.0449	0.0669	0.0449	0.0449
124.m00115_x_at	124.m00115	XM_647191	hypothetical protein	1	1.099	1	1.009	0.0421	0.0421	0.0473	0.0421	0.0421	0.042	0.0421	0.0411	0.0421	0.0536	0.0431	0.0421	0.0421	0.0424
124.m00116_at	124.m00116	XM_647192	hypothetical protein	1	1.143	1	-1.01215	0.156	0.104	0.134	0.155	0.15	0.277	0.143	0.153	0.159	0.28	0.175	0.252	0.12	0.167
124.m00116_x_at	124.m00116	XM_647192	hypothetical protein	1	1.186	1	-1.1534	0.0753	0.0618	0.0728	0.0674	0.0714	0.143	0.0829	0.0908	0.092	0.134	0.111	0.0951	0.0734	0.0768
124.m00117_at	124.m00117	XM_647193	hypothetical protein	0.718079	1.641	1	1.151	1.402	1.732	1.094	1.133	3.177	2.136	2.043	2.412	4.814	5.554	2.3	2.945	2.44	2.952
124.m00117_x_at	124.m00117	XM_647193	hypothetical protein	0.670801	1.758	1	1.19	1.455	1.396	1.092	0.927	2.503	1.786	2.033	2.193	6.224	4.582	1.796	2.636	2.199	2.741
124.m00118_at	124.m00118	XM_647194	hypothetical protein	1	-1.1325	1	-1.13636	0.0692	0.0592	0.0611	0.0643	0.0772	0.0984	0.0693	0.0761	0.0782	0.063	0.0704	0.0691	0.0667	0.0744
124.m00118_x_at	124.m00118	XM_647194	hypothetical protein	1	-1.04603	1	-1.30039	0.09	0.08	0.0981	0.0948	0.197	0.136	0.122	0.0985	0.104	0.1	0.201	0.0917	0.0972	0.123
124.m00119_at	124.m00119	XM_647195	BspA-like leucine rich repeat protein, putative	1	-1.02041	1	1.05	0.543	0.622	0.576	0.695	0.962	1.201	0.998	1.082	1.129	1.127	0.875	0.906	1.131	1.335
124.m00120_at	124.m00120	XM_647196	Sec7 domain protein	1	1.125	1	1.026	2.694	3.039	1.786	1.851	3.948	4.07	4.89	3.337	4.228	4.722	4.65	3.285	5.342	4.012
124.m00120_x_at	124.m00120	XM_647196	Sec7 domain protein	1	1.271	1	1.12	4.129	4.293	2.819	2.728	5.375	5.623	6.342	4.412	7.442	6.36	6.798	4.966	7.264	6.113
124.m00121_at	124.m00121	XM_647197	hypothetical protein	1	1.199	1	1.179	0.39	0.393	0.387	0.342	0.485	0.631	0.745	0.892	0.778	0.699	0.96	0.753	0.75	0.878
124.m00121_x_at	124.m00121	XM_647197	hypothetical protein	1	1.213	1	1.288	0.569	0.59	0.637	0.489	0.684	1.027	1.132	1.668	1.371	1.069	1.504	1.361	1.305	1.486
124.m00122_at	124.m00122	XM_647198	conserved hypothetical protein	1	-1.29702	1	1.031	0.761	0.742	0.497	0.492	0.976	1.169	1.196	1.121	0.607	1.138	0.912	0.943	1.309	1.223
124.m00122_x_at	124.m00122	XM_647198	conserved hypothetical protein	1	-1.04058	1	1.186	0.638	0.645	0.362	0.427	0.747	0.797	1.173	1.036	0.895	0.912	0.854	0.812	1.198	1.346
124.m00123_at	124.m00123	XM_647199	hypothetical protein	0.844438	-2.46914	1	-1.7762	0.17	0.137	0.124	0.157	0.235	0.354	0.235	0.188	0.107	0.127	0.0735	0.121	0.159	0.138
124.m00124_at	124.m00124	XM_647200	glycoprotein endopeptidase, putative	1	-1.67224	1	-1.03199	2.723	2.473	2.802	2.582	3.554	3.286	4.546	5.418	1.767	3.076	2.754	4.242	3.858	3.879
124.m00125_at	124.m00125	XM_647201	leucine rich repeat protein	1	1.334	1	-1.10132	7.852	8.803	6.289	5.781	7.991	7.149	7.001	5.333	10.21	10.2	7.153	6.373	7.122	5.176
124.m00126_at	124.m00126	XM_647202	actin binding protein, putative	1	-1.03306	1	-1.02041	0.0426	0.0426	0.0555	0.0428	0.0459	0.0423	0.0423	0.0423	0.0423	0.0435	0.0397	0.0423	0.0423	0.0423
124.m00126_x_at	124.m00126	XM_647202	actin binding protein, putative	1	-1.08696	1	-1.08696	0.0518	0.0457	0.0522	0.0453	0.0634	0.0453	0.0453	0.0453	0.0453	0.0453	0.0453	0.0453	0.0453	0.0453
124.m00127_x_at	124.m00127	XM_647203	hypothetical protein	0.547437	-1.92308	1	-1.33333	9.253	7.637	17.45	14.85	15.41	12.67	9.288	12.6	5.5	5.599	8.477	8.032	6.594	14.78
124.m00128_at	124.m00128	XM_647204	chitinase Jessie, putative	1	-1.29534	1	-2.38663	0.298	0.13	0.782	1.074	0.288	0.381	0.308	0.258	0.152	0.138	0.625	0.21	0.0961	0.104
124.m00129_at	124.m00129	XM_647205	conserved hypothetical protein	1	-1.45138	1	-1.35318	1.766	1.589	2.121	2.329	5.696	3.374	3.133	2.128	2.223	2.695	2.083	3.059	2.81	1.789
124.m00130_at	124.m00130	XM_647206	Rab family GTPase	1	-1.61551	1	-1.0917	3.014	3.502	2.929	2.812	3.919	4.252	4.842	5.64	2.543	2.713	3.382	3.245	4.44	5.254
124.m00130_x_at	124.m00130	XM_647206	Rab family GTPase	1	-1.64474	1	-1.17233	3.157	3.471	2.514	2.835	3.869	4.097	4.979	6.071	2.639	2.634	3.309	2.739	4.297	5.399
124.m00131_at	124.m00131	XM_647207	hypothetical protein	1	1.285	1	1.041	0.725	0.765	0.821	1.18	1.758	1.5	0.994	0.659	0.915	0.986	3.543	2.367	0.962	0.745
125.m00085_at	125.m00085	XM_647183	hypothetical protein	0.406015	1.657	1	1.244	0.726	1.49	1.073	1.466	1.489	1.627	3.308	7.082	6.136	5.853	2.618	1.418	5.285	5.307
125.m00085_x_at	125.m00085	XM_647183	hypothetical protein	0.39707	1.744	1	1.369	0.876	1.78	1.8	1.472	1.763	1.814	3.065	6.685	7.197	5.969	2.845	2.283	5.235	4.943
125.m00088_s_at	125.m00088	XM_647172	hypothetical protein	0.718079	2.04	1	1.094	3.016	2.56	6.664	9.245	3.301	2.071	2.499	3.945	12.52	2.633	6.056	3.861	2.275	3.505
125.m00089_s_at	125.m00089	XM_647173	hypothetical protein	1	1.086	1	-1.17509	9.074	8.288	10.69	11.1	11.35	8.324	12.05	18.39	10.82	10.5	19.65	7.414	9.06	15.97
125.m00090_at	125.m00090	XM_647174	hypothetical protein	0.949607	-1.1919	1	-1.75439	2.442	2.642	1.599	1.576	4	3.312	2.065	3.49	1.833	1.576	6.249	1.431	1.751	2.254
125.m00090_x_at	125.m00090	XM_647174	hypothetical protein	1	-1.10742	1	-1.67224	4.059	3.238	2.553	2.933	6.733	5.396	3.627	4.874	3.788	2.564	9.685	2.642	2.663	3.872
125.m00091_at	125.m00091	XM_647175	cyclin, putative	1	-1.06838	1	-1.26422	0.459	0.511	0.531	0.98	0.658	0.642	1.035	1.175	1.006	0.657	0.752	0.444	0.712	0.949
125.m00092_at	125.m00092	XM_647176	hypothetical protein	1	-1.88679	1	-1.44928	0.885	1.209	0.873	0.708	1.269	0.907	0.995	1.149	0.636	0.663	0.435	0.48	0.91	0.922
125.m00092_x_at	125.m00092	XM_647176	hypothetical protein	1	-1.5674	1	-1.48368	1.263	1.607	1.44	1.118	1.649	1.558	1.467	2.036	1.367	1.014	0.863	0.727	1.392	1.392
125.m00093_at	125.m00093	XM_647177	hypothetical protein	1	1.663	1	1.179	2.348	2.029	1.598	1.624	5.004	5.375	3.972	5.217	10.11	7.397	7.055	9.76	3.352	5.741
125.m00094_at	125.m00094	XM_647178	hypothetical protein	1	-1.68067	1	-1.17509	0.139	0.228	0.142	0.146	0.261	0.32	0.144	0.138	0.17	0.123	0.0831	0.225	0.151	0.149
125.m00094_x_at	125.m00094	XM_647178	hypothetical protein	1	-1.76991	1	-1.57233	0.122	0.189	0.0996	0.19	0.205	0.201	0.156	0.157	0.134	0.115	0.0662	0.109	0.105	0.127
125.m00095_at	125.m00095	XM_647179	hypothetical protein	1	1.134	1	1.205	0.0421	0.0421	0.0421	0.0421	0.0441	0.0421	0.0421	0.0426	0.057	0.045	0.0443	0.0698	0.0421	0.0464
125.m00095_x_at	125.m00095	XM_647179	hypothetical protein	1	1.489	1	1.127	0.0431	0.0431	0.0431	0.0431	0.0431	0.0431	0.0431	0.0438	0.104	0.0589	0.0438	0.0431	0.0431	0.0624
125.m00097_at	125.m00097	XM_647181	hypothetical protein	1	1.262	1	1.126	3.573	2.936	3.669	4.056	3.61	3.152	4.046	2.804	5.947	3.61	3.583	3.646	3.91	3.832
125.m00097_x_at	125.m00097	XM_647181	hypothetical protein	1	1.269	1	1.032	3.673	4.261	4.322	4.134	3.758	3.104	4.156	2.875	6.34	3.872	3.375	2.379	4.353	4.309
125.m00098_s_at	125.m00098	XM_647168	protein kinase, putative	1	-1.64204	1	-1.08932	2.421	2.536	2.396	2.795	3.506	3.813	4.104	2.476	3.102	3.903	0.743	4.13	3.352	2.22
125.m00099_s_at	125.m00099	XM_647169	hypothetical protein	1	-1.03734	1	1.026	1.486	3.518	1.142	2.166	2.081	2.179	2.068	2.045	2.017	2.239	1.815	1.854	2.76	1.932
125.m00100_at	125.m00100	XM_647170	alcohol dehydrogenase, putative	1	-2.34192	1	-1.00604	53.91	53.7	37.98	33.61	44.03	44.71	36.99	38.44	28.42	46.37	4.036	47.57	42.25	33.44
125.m00102_at	125.m00102	XM_647166	Rab family GTPase	1	-1.10375	1	-1.03413	0.386	0.498	0.418	0.482	1.438	1.026	0.776	0.645	0.646	0.826	1.111	1.116	0.794	0.813
125.m00102_x_at	125.m00102	XM_647166	Rab family GTPase	1	-1.24688	1	-1.09649	1.277	1.566	1.152	1.312	3.908	3.541	2.748	2.105	1.664	2.64	3.142	3.472	2.92	2.003
125.m00104_at	125.m00104	XM_647182	predicted protein	0.192816	-2.73973	1	-1.62602	10.41	17.16	14.57	13.67	19.98	18.08	17.02	15.8	6.183	11.65	3.718	7.442	14.56	11.8
126.m00104_at	126.m00104	XM_647151	conserved hypothetical protein	1	1.08	1	1.212	2.642	3.396	2.578	2.505	3.584	2.682	3.559	2.503	2.665	2.725	4.876	2.335	5.23	4.108
126.m00107_at	126.m00107	XM_647153	conserved hypothetical protein	1	1.151	1	-2.80112	0.399	0.287	0.997	1.132	1.451	1.583	0.588	0.534	0.554	0.613	3.512	0.365	0.252	0.386
126.m00107_x_at	126.m00107	XM_647153	conserved hypothetical protein	1	1.244	1	-2.45098	0.168	0.116	0.58	0.659	0.788	0.798	0.373	0.339	0.387	0.355	2.099	0.213	0.221	0.216
126.m00110_at	126.m00110	XM_647155	hypothetical protein	1	1.424	1	-1.14943	0.383	0.349	0.408	0.629	0.497	0.356	0.44	0.161	1.529	0.405	0.175	0.483	0.465	0.11
126.m00111_at	126.m00111	XM_647156	hypothetical protein	1	-1.18624	1	-1.1919	3.148	3.689	3.07	2.81	4.056	3.731	3.788	4.837	3.132	3.523	3.69	2.42	4.238	3.907
126.m00111_x_at	126.m00111	XM_647156	hypothetical protein	1	-1.27877	1	-1.15875	1.966	2.489	1.901	1.653	2.625	2.245	2.343	2.471	2.042	1.703	1.946	1.422	2.493	2.561
126.m00112_at	126.m00112	XM_647157	hypothetical protein	1	1.58	1	1.164	2.431	2.267	2.681	3.31	3.79	4.163	4.214	1.612	6.132	5.34	4.017	6.359	4.275	1.93
126.m00113_at	126.m00113	XM_647158	hypothetical protein	1	-1.18765	1	-1.14679	0.213	0.214	0.231	0.214	0.215	0.218	0.225	0.304	0.203	0.205	0.193	0.175	0.238	0.215
126.m00113_x_at	126.m00113	XM_647158	hypothetical protein	1	-1.29199	1	-1.06383	0.336	0.332	0.405	0.408	0.336	0.335	0.461	0.458	0.335	0.336	0.25	0.336	0.431	0.348
126.m00114_s_at	126.m00114	XM_647159	hypothetical protein	1	1.105	1	-1	0.0476	0.0476	0.0476	0.0523	0.0476	0.0476	0.0476	0.0476	0.0623	0.0492	0.0476	0.0476	0.0476	0.0476
126.m00115_s_at	126.m00115	XM_647160	calcium-dependent protein kinase, putative	0.274055	2.244	1	1.011	0.529	0.567	0.586	1.099	0.755	1.128	0.514	0.577	2.375	1.85	0.915	1.564	0.449	0.524
126.m00116_at	126.m00116	XM_647161	Rab family GTPase	1	-1.20048	1	-1.27877	4.03	4.965	5.48	5.55	8.887	6.962	6.618	7.288	6.243	4.635	8.055	4.986	5.885	6.593
126.m00117_at	126.m00117	XM_647162	hypothetical protein	1	-1.62602	1	1.037	34.47	34.99	40.85	32.53	36.26	35.43	47.04	34.96	35.02	31.9	11.55	29.23	45.22	46.79
126.m00118_at	126.m00118	XM_647163	BspA-like leucine rich repeat protein, putative	1	1.179	1	1.216	0.13	0.113	0.139	0.11	0.126	0.114	0.115	0.0754	0.134	0.165	0.087	0.152	0.107	0.13
126.m00118_x_at	126.m00118	XM_647163	BspA-like leucine rich repeat protein, putative	1	1.241	1	1.245	0.116	0.09	0.148	0.103	0.0847	0.0886	0.0896	0.0874	0.121	0.124	0.0859	0.13	0.0939	0.106
126.m00119_at	126.m00119	XM_647164	hypothetical protein	1	1.372	1	-1.02987	0.812	0.981	0.732	0.764	0.971	1.036	0.696	0.336	1.175	0.91	0.816	1.018	0.715	0.426
126.m00119_x_at	126.m00119	XM_647164	hypothetical protein	1	1.085	1	-1.07991	0.28	0.518	0.247	0.23	0.375	0.362	0.248	0.127	0.288	0.324	0.229	0.34	0.246	0.158
126.m00121_at	126.m00121	XM_647152	protein phosphatase, putative	1	-1.20337	1	-1.03199	2.474	2.019	3.5	2.888	1.917	1.986	2.588	1.136	1.568	1.649	1.359	1.858	2.577	1.163
126.m00121_x_at	126.m00121	XM_647152	protein phosphatase, putative	1	-1.0395	1	1.07	4.259	3.396	6.578	5.19	2.989	3.235	4.453	1.902	3.234	2.955	2.54	3.179	4.864	2.158
127.m00119_at	127.m00119	XM_647141	hypothetical protein	1	1.522	1	-1.06383	0.0742	0.0617	0.0716	0.061	0.074	0.0647	0.0714	0.0766	0.0962	0.105	0.128	0.0616	0.0696	0.071
127.m00119_x_at	127.m00119	XM_647141	hypothetical protein	1	1.222	1	-1.0917	0.142	0.141	0.136	0.121	0.142	0.195	0.142	0.142	0.169	0.173	0.227	0.141	0.141	0.141
127.m00120_at	127.m00120	XM_647142	hypothetical protein	1	1.038	1	1.074	0.354	0.398	0.354	0.352	0.376	0.391	0.391	0.442	0.391	0.464	0.391	0.473	0.402	0.415
127.m00120_x_at	127.m00120	XM_647142	hypothetical protein	1	1.07	1	-1.02145	0.271	0.325	0.257	0.29	0.293	0.283	0.355	0.463	0.315	0.356	0.435	0.313	0.305	0.391
127.m00125_s_at	127.m00125	XM_647124	Hsp70 family protein	1	1.444	1	1.132	4.94	5.101	3.415	3.056	4.276	4.476	2.257	7.624	7.253	6.019	5.326	7.039	2.881	5.529
127.m00126_at	127.m00126	XM_647125	conserved hypothetical protein	1	1.133	1	-1.02354	0.0494	0.0511	0.0494	0.0494	0.0505	0.0494	0.0516	0.0494	0.0755	0.0495	0.0494	0.0494	0.0478	0.0501
127.m00126_x_at	127.m00126	XM_647125	conserved hypothetical protein	1	-1.08108	1	-1.00604	0.139	0.185	0.115	0.118	0.115	0.113	0.115	0.128	0.113	0.112	0.101	0.116	0.11	0.124
127.m00127_at	127.m00127	XM_647126	short chain dehydrogenase family protein	0.852597	-1.66113	1	-1.16144	9.354	9.307	10.97	8.118	7.419	6.489	6.883	8.403	3.718	6.481	3.478	4.752	7.778	6.626
127.m00127_x_at	127.m00127	XM_647126	short chain dehydrogenase family protein	1	-1.63934	1	-1.04932	12.09	10.83	13.41	10.29	9.232	8.362	9.147	10.15	5.388	8.191	4.013	7.496	9.502	9.468
127.m00128_at	127.m00128	XM_647127	hypothetical protein	1	1.007	1	-1.06496	0.383	0.326	0.202	0.263	0.267	0.283	0.245	0.426	0.287	0.29	0.326	0.265	0.258	0.32
127.m00128_x_at	127.m00128	XM_647127	hypothetical protein	1	-1.20773	1	-1.24069	0.268	0.296	0.224	0.249	0.254	0.278	0.261	0.382	0.169	0.292	0.279	0.221	0.207	0.277
127.m00129_at	127.m00129	XM_647128	amino acid transporter, putative	1	1.609	1	1.332	0.685	0.401	0.636	1.04	0.651	0.613	0.616	0.481	0.895	0.834	1.126	0.95	0.802	0.626
127.m00129_x_at	127.m00129	XM_647128	amino acid transporter, putative	1	1.445	1	1.176	1.002	1.034	1.173	1.862	1.016	0.977	1.034	0.779	1.397	1.123	1.625	1.159	1.324	0.897
127.m00130_at	127.m00130	XM_647129	hypothetical protein	1	1.643	1	1.184	0.165	0.217	1.005	1.189	0.434	0.461	0.344	0.924	0.762	0.51	1.446	0.779	0.402	0.671
127.m00131_at	127.m00131	XM_647130	DEAD DEAH box helicase, putative	1	-1.5083	1	-1.11982	0.626	0.912	0.951	0.892	0.713	1.115	0.489	0.732	0.54	0.739	0.285	0.756	0.592	0.62
127.m00131_x_at	127.m00131	XM_647130	DEAD DEAH box helicase, putative	1	-1.36612	1	-1.1919	0.539	0.729	0.788	0.711	0.51	0.875	0.493	0.632	0.475	0.65	0.29	0.517	0.521	0.498
127.m00132_at	127.m00132	XM_647131	zinc finger protein, putative	1	1.326	1	1.239	0.25	0.321	0.295	0.32	0.257	0.216	0.298	0.317	0.29	0.265	0.591	0.325	0.266	0.428
127.m00132_x_at	127.m00132	XM_647131	zinc finger protein, putative	1	1.636	1	1.085	0.492	0.65	0.629	0.728	0.521	0.413	0.545	0.73	0.688	0.643	1.567	0.434	0.587	0.794
127.m00133_at	127.m00133	XM_647132	hypothetical protein	1	1.138	1	1.115	0.515	0.399	0.719	0.667	0.433	0.369	0.449	0.451	0.703	0.473	0.339	0.49	0.478	0.452
127.m00133_x_at	127.m00133	XM_647132	hypothetical protein	1	-1.02669	1	1.182	0.285	0.275	0.446	0.493	0.243	0.235	0.361	0.275	0.374	0.235	0.217	0.269	0.356	0.355
127.m00134_at	127.m00134	XM_647133	hypothetical protein	0.719132	-2.63852	1	1.057	0.514	0.271	0.565	0.484	0.201	0.18	0.179	0.27	0.0803	0.111	0.052	0.236	0.195	0.219
127.m00134_x_at	127.m00134	XM_647133	hypothetical protein	0.593459	-2.90698	1	-1.12233	0.528	0.329	0.685	0.675	0.296	0.398	0.28	0.328	0.122	0.191	0.0586	0.286	0.279	0.298
127.m00135_at	127.m00135	XM_647134	hypothetical protein	1	-1.0929	1	-1.25313	0.557	0.631	0.645	0.559	0.648	0.555	0.481	0.217	0.277	0.485	0.487	0.389	0.486	0.23
127.m00135_x_at	127.m00135	XM_647134	hypothetical protein	1	1.359	1	-1.20919	0.479	0.921	0.746	0.675	0.501	0.569	0.612	0.209	0.481	0.736	0.592	0.356	0.605	0.219
127.m00136_at	127.m00136	XM_647135	dual specificity protein phosphatase, putative	1	-1.32802	1	-1.11359	3.466	3.581	4.361	4.358	3.419	3.39	3.683	4.317	2.816	2.634	2.875	3.078	3.428	3.427
127.m00137_at	127.m00137	XM_647136	hypothetical protein	1	1.552	1	-1.30719	2.504	1.985	2.383	4.202	3.171	4.535	1.963	3.873	4.665	3.016	8.986	3.905	1.751	2.213
127.m00137_x_at	127.m00137	XM_647136	hypothetical protein	1	1.582	1	-1.28535	2.228	1.436	2.697	2.947	2.745	3.832	1.546	2.925	4.303	2.59	6.432	3.371	1.388	1.823
127.m00138_at	127.m00138	XM_647137	hypothetical protein	0.438368	2.67	1	1.548	0.0686	0.0707	0.08	0.174	0.278	0.273	0.264	0.612	0.557	0.759	1.658	0.622	0.274	0.801
127.m00138_x_at	127.m00138	XM_647137	hypothetical protein	0.152075	3.231	1	1.539	0.045	0.0433	0.127	0.0459	0.253	0.266	0.249	0.93	0.766	0.894	2.168	0.755	0.268	0.792
127.m00139_at	127.m00139	XM_647138	hypothetical protein	0.732968	2.016	1	1.092	0.0502	0.0429	0.0688	0.0473	0.0483	0.0477	0.0479	0.0482	0.137	0.0587	0.113	0.0569	0.0475	0.0533
127.m00140_at	127.m00140	XM_647139	hypothetical protein	1	-1.1236	1	-1.03199	0.141	0.147	0.105	0.0962	0.105	0.0969	0.096	0.0974	0.1	0.0931	0.0725	0.0961	0.0957	0.0949
127.m00140_x_at	127.m00140	XM_647139	hypothetical protein	1	-1.82149	1	-1.30719	0.278	0.359	0.222	0.215	0.288	0.282	0.173	0.219	0.116	0.139	0.135	0.206	0.168	0.17
127.m00141_at	127.m00141	XM_647140	hypothetical protein	1	1.182	1	1.229	2.238	1.696	1.692	1.884	1.445	1.251	1.742	0.754	1.481	1.31	1.63	2.203	1.668	0.966
127.m00146_s_at	127.m00146	XM_647144	40S ribosomal protein S27	0.844438	1.327	1	1.062	169.4	165.8	160.2	152.8	135.5	106	101.8	84.53	125.4	136.2	160.5	167.5	101.2	82.87
127.m00147_at	127.m00147	XM_647143	predicted protein	1	-1.57729	1	1.123	1.069	1.285	0.564	0.928	0.718	1.128	0.849	0.833	0.62	0.81	0.334	1.015	0.873	1.051
127.m00147_x_at	127.m00147	XM_647143	predicted protein	1	-1.44928	1	1.111	0.807	0.956	0.628	0.644	0.505	0.752	0.593	0.643	0.563	0.514	0.267	0.642	0.644	0.778
128.m00111_at	128.m00111	XM_647103	hypothetical protein	1	-1.51976	1	-2.69542	17.27	13.18	41.81	29.9	26.53	25.23	11.01	8.399	10.93	10.37	9.851	6.599	4.517	6.706
128.m00112_at	128.m00112	XM_647104	hypothetical protein	1	-1.28205	1	-1.77305	14.77	14.59	26.98	19.32	19.67	19.57	17.69	13.37	17.53	16.52	8.606	6.573	10.76	13.27
128.m00113_at	128.m00113	XM_647105	hypothetical protein	1	-1.01833	1	1.09	0.104	0.104	0.113	0.104	0.0862	0.104	0.106	0.143	0.114	0.104	0.101	0.104	0.119	0.131
128.m00113_x_at	128.m00113	XM_647105	hypothetical protein	1	-1.06157	1	1.042	0.105	0.101	0.146	0.11	0.101	0.0997	0.124	0.135	0.108	0.123	0.0935	0.101	0.154	0.108
128.m00114_at	128.m00114	XM_647106	protein kinase, putative	1	-1.08108	1	-1.09409	0.953	0.62	1.017	1.231	1.281	1.147	1.514	1.644	1.477	1.391	1.019	0.991	1.579	1.288
128.m00114_x_at	128.m00114	XM_647106	protein kinase, putative	1	-1.09769	1	1.023	1.114	0.84	1.491	1.208	1.039	1.34	1.412	1.872	1.372	1.272	1.151	1.098	1.439	1.799
128.m00115_at	128.m00115	XM_647107	Rho guanine nucleotide exchange factor, putative	1	-1.29702	1	-1.13122	0.583	0.519	0.81	0.51	0.755	0.561	0.53	0.514	0.513	0.514	0.344	0.512	0.52	0.514
128.m00115_x_at	128.m00115	XM_647107	Rho guanine nucleotide exchange factor, putative	1	-1.14025	1	-1.12994	0.642	0.585	0.681	0.401	0.832	0.628	0.553	0.543	0.545	0.633	0.487	0.554	0.563	0.554
128.m00116_at	128.m00116	XM_647108	protein kinase, putative	1	-1.49925	1	-1.08814	0.487	0.466	0.726	0.961	0.689	0.691	1.156	0.591	0.506	0.431	0.586	0.596	0.87	0.644
128.m00116_x_at	128.m00116	XM_647108	protein kinase, putative	1	-1.36612	1	-1.27065	0.147	0.139	0.186	0.265	0.177	0.218	0.361	0.165	0.164	0.152	0.165	0.167	0.186	0.165
128.m00117_at	128.m00117	XM_647109	mRNA capping enzyme, putative	1	-1.19332	1	1.008	0.202	0.227	0.185	0.184	0.217	0.184	0.208	0.262	0.185	0.192	0.168	0.195	0.24	0.222
128.m00118_at	128.m00118	XM_647110	hypothetical protein	0.438368	-2.26244	1	-1.38696	35.65	42.7	38.92	37.08	36.13	32.16	45.36	23.87	14.91	16.72	13.02	16.19	40.79	21.28
128.m00118_x_at	128.m00118	XM_647110	hypothetical protein	0.258612	-2.2779	1	-1.40252	70.47	84.35	74.14	65.81	65.82	65.67	86.32	49.56	24.56	34.13	28.51	30.84	79.98	41.39
128.m00119_at	128.m00119	XM_647111	hypothetical protein	1	-1.6	1	-1.52439	0.495	0.439	1.203	0.616	0.795	0.827	0.813	0.5	0.45	0.455	0.443	0.436	0.45	0.534
128.m00119_x_at	128.m00119	XM_647111	hypothetical protein	1	-1.17371	1	-1.51515	0.476	0.38	0.904	0.599	0.494	0.597	0.689	0.367	0.468	0.408	0.462	0.322	0.344	0.37
128.m00120_at	128.m00120	XM_647112	profilin, putative	1	1.186	1	1.032	3.525	3.911	4.17	5.6	3.569	4.062	3.152	4.859	2.459	3.149	12.39	4.059	3.385	4.596
128.m00120_x_at	128.m00120	XM_647112	profilin, putative	1	1.175	1	-1.0582	3.927	3.706	5.321	5.401	4.309	3.952	3.433	4.792	3.216	3.254	10.63	3.863	3.133	4.777
128.m00121_at	128.m00121	XM_647113	chitinase, putative	1	1.585	1	-1.15075	0.344	0.339	0.452	0.619	0.53	0.51	0.386	0.35	0.641	0.389	1.335	0.417	0.352	0.373
128.m00122_at	128.m00122	XM_647114	hypothetical protein	1	-1.53846	1	-1.60514	0.474	0.499	0.422	0.425	0.566	0.512	0.261	0.146	0.208	0.146	0.31	0.2	0.245	0.169
128.m00123_at	128.m00123	XM_647115	hypothetical protein	1	1.258	1	-1.04932	5.461	6.283	6.736	6.407	4.627	4.478	2.634	4.421	6.249	4.625	4.219	5.103	2.503	4.151
128.m00124_at	128.m00124	XM_647116	chromatin-specific transcription elongation factor, putative	1	1.719	1	1.079	2.557	3.473	2.02	2.72	2.683	2.819	2.672	1.846	3.521	3.236	6.735	3	2.832	2.234
128.m00124_x_at	128.m00124	XM_647116	chromatin-specific transcription elongation factor, putative	1	1.509	1	1.059	2.469	3.301	2.031	3.004	2.915	2.932	2.88	1.878	3.239	2.876	6.543	2.736	3.227	2.382
128.m00125_at	128.m00125	XM_647117	hypothetical protein	0.975587	-2.00803	1	-1.08696	0.271	0.393	0.421	0.586	0.549	0.654	0.648	0.92	0.297	0.411	0.319	0.763	0.405	0.793
128.m00128_at	128.m00128	XM_647121	hypothetical protein	1	-1.07991	1	1.04	0.297	0.298	0.302	0.297	0.38	0.299	0.297	0.271	0.297	0.281	0.282	0.374	0.299	0.297
128.m00128_x_at	128.m00128	XM_647121	hypothetical protein	1	-1.24844	1	-1.14155	0.442	0.545	0.523	0.56	0.548	0.516	0.581	0.41	0.435	0.372	0.42	0.45	0.477	0.414
128.m00129_at	128.m00129	XM_647122	hypothetical protein	1	-1.0352	1	1.093	0.086	0.107	0.0784	0.0717	0.0796	0.0809	0.0842	0.0832	0.0811	0.0965	0.0634	0.0793	0.0948	0.0956
128.m00129_x_at	128.m00129	XM_647122	hypothetical protein	1	-1.14811	1	1.013	0.302	0.312	0.266	0.285	0.265	0.266	0.266	0.324	0.233	0.249	0.249	0.266	0.294	0.29
128.m00130_at	128.m00130	XM_647097	protein kinase, putative	1	-1.04493	1	1.03	0.141	0.0806	0.141	0.141	0.141	0.141	0.141	0.18	0.141	0.202	0.104	0.158	0.162	0.145
128.m00130_x_at	128.m00130	XM_647097	protein kinase, putative	1	1.077	1	1.104	0.198	0.11	0.178	0.207	0.191	0.178	0.195	0.277	0.243	0.313	0.146	0.203	0.223	0.264
128.m00131_at	128.m00131	XM_647098	conserved hypothetical protein	0.417645	1.355	1	1.209	1.322	1.09	0.865	1.195	0.78	1.249	2.06	2.687	4.503	4.046	0.483	2.076	1.662	1.813
128.m00132_at	128.m00132	XM_647099	START domain protein	1	-1.34953	1	1.097	11.96	15.52	16.26	16.55	14.07	11.94	16.63	18.53	10.33	10.88	12.44	14	17.92	18.08
128.m00134_s_at	128.m00134	XM_647100	calcineurin, putative	1	-1.05932	1	1.069	2.666	2.079	3.229	3.179	1.741	2.132	3.031	1.354	1.719	1.961	1.922	2.027	3.261	1.424
128.m00134_x_at	128.m00134	XM_647100	calcineurin, putative	1	-1.17786	1	1.241	3.283	4.776	5.304	5.559	4.288	3.025	4.541	1.835	3.165	2.633	2.463	6.464	4.21	2.351
128.m00135_at	128.m00135	XM_647119	Ras family GTPase	0.829348	2.187	1	1.102	0.812	0.993	0.965	1.7	1.794	2.029	1.092	1.829	3.182	4.017	3.625	2.628	1.279	1.762
128.m00136_at	128.m00136	XM_647118	ferredoxin, putative	0.949607	-2.23714	1	-1.06952	7.87	8.103	9.84	12.61	8.25	9.416	4.624	3.979	3.371	3.99	1.547	8.549	4.692	4.742
128.m00136_x_at	128.m00136	XM_647118	ferredoxin, putative	0.997428	-2.06186	1	1.004	10.25	9.286	11.37	13.79	10.47	11.68	5.287	4.753	4.165	5.56	2.029	11.04	5.723	6.619
129.m00129_s_at	129.m00129	XM_647067	hypothetical protein	1	-1.38696	1	1.1	4.489	3.804	6.014	4.383	4.697	3.151	4.108	9.545	2.792	4.215	3.761	3.72	5.89	7.183
129.m00130_s_at	129.m00130	XM_647068	hypothetical protein	1	1.579	1	1.129	22.92	22.26	20.02	21.62	12.6	12.7	11.01	26.38	29.4	20.62	20.56	14.8	13.84	22.22
129.m00131_at	129.m00131	XM_647069	hypothetical protein	1	1.669	1	1.165	0.118	0.106	0.12	0.114	0.118	0.113	0.113	0.114	0.296	0.157	0.15	0.178	0.115	0.115
129.m00131_x_at	129.m00131	XM_647069	hypothetical protein	1	1.421	1	-1.06952	0.174	0.169	0.194	0.189	0.231	0.146	0.16	0.198	0.317	0.221	0.241	0.183	0.151	0.175
129.m00132_at	129.m00132	XM_647070	protein kinase, putative	1	1.134	1	1.195	0.203	0.258	0.233	0.344	0.198	0.171	0.221	0.279	0.214	0.195	0.341	0.231	0.217	0.333
129.m00132_x_at	129.m00132	XM_647070	protein kinase, putative	1	1.171	1	1.087	0.231	0.203	0.146	0.212	0.159	0.169	0.165	0.225	0.19	0.167	0.285	0.205	0.126	0.281
129.m00133_at	129.m00133	XM_647071	aminoacyl-histidine dipeptidase, putative	1	-1.18765	1	1.138	9.389	10.03	6.755	8.638	10.54	11.09	10.04	7.131	8.08	9.283	6.951	14.03	13.2	6.959
129.m00134_at	129.m00134	XM_647072	hypothetical protein	1	-1.10254	1	1.138	0.353	0.372	0.344	0.369	0.388	0.384	0.358	0.483	0.352	0.369	0.37	0.414	0.471	0.487
129.m00134_x_at	129.m00134	XM_647072	hypothetical protein	1	1.073	1	1.053	0.769	0.675	0.653	0.857	0.675	0.799	0.981	1.092	1.104	0.955	0.776	0.946	0.908	0.9
129.m00135_at	129.m00135	XM_647073	PH domain protein	1	-1.27226	1	1.156	4.076	3.434	3.238	3.196	2.781	2.982	2.298	5.639	2.192	3.134	2.362	5.687	2.308	3.923
129.m00136_at	129.m00136	XM_647074	diphthine synthase, putative	1	-1.41243	1	-1.02041	16.54	13.26	11.71	11.46	10.27	8.468	6.537	7.687	4.505	7.192	5.893	8.888	7.087	8.028
129.m00137_at	129.m00137	XM_647075	hypothetical protein	1	-1.10375	1	-1.01215	0.189	0.297	0.331	0.375	0.197	0.348	0.166	0.278	0.191	0.176	0.295	0.336	0.21	0.182
129.m00141_at	129.m00141	XM_647079	synapsin, putative	1	-1.01317	1	1.05	0.653	0.611	0.721	0.836	1.127	1.388	1.548	2.072	1.03	1.261	2.484	1.354	1.868	1.536
129.m00141_x_at	129.m00141	XM_647079	synapsin, putative	1	1.163	1	1.026	1.5	1.153	1.611	2.307	2.777	3.646	3.327	4.531	3.468	3.554	5.548	3.332	3.93	3.586
129.m00142_at	129.m00142	XM_647080	long-chain-fatty-acid--CoA ligase, putative	1	-1.3089	1	-1.19617	0.346	0.396	0.451	0.514	0.294	0.584	0.319	0.224	0.209	0.266	0.295	0.507	0.254	0.167
129.m00144_at	129.m00144	XM_647082	hypothetical protein	1	1.047	1	1.108	0.0423	0.0423	0.0423	0.0423	0.0423	0.0423	0.0423	0.0423	0.0479	0.043	0.0423	0.0576	0.0423	0.0423
129.m00144_x_at	129.m00144	XM_647082	hypothetical protein	1	1.068	1	1.197	0.0423	0.0421	0.0423	0.0423	0.0423	0.0423	0.0423	0.0457	0.0423	0.0449	0.0515	0.0759	0.0423	0.0428
129.m00145_at	129.m00145	XM_647083	nuclear LIM interactor-interacting factor 3	1	-1.42857	1	-1.07643	0.094	0.0937	0.0784	0.0937	0.101	0.145	0.0831	0.138	0.0937	0.0959	0.0562	0.135	0.0937	0.0937
129.m00146_at	129.m00146	XM_647084	vacuolar protein sorting 26, putative	1	1.074	1	-1.05152	0.941	1.209	1.37	1.288	0.982	1.265	1.448	1.853	1.301	1.013	2.32	1.078	1.283	1.536
129.m00146_x_at	129.m00146	XM_647084	vacuolar protein sorting 26, putative	1	1.229	1	1.006	0.614	0.634	0.715	0.617	0.551	0.874	0.661	0.894	0.983	0.594	1.237	0.745	0.744	0.715
129.m00147_at	129.m00147	XM_647085	elongation factor-2 kinase, putative	0.514505	2.127	1	1.286	0.463	0.41	0.53	0.898	1.121	1.129	1.232	1.941	3.65	2.147	2.817	1.643	1.854	1.603
129.m00148_at	129.m00148	XM_647086	ribonuclease, putative	0.737513	-2.46914	1	-1.18906	12.33	10.49	12.19	17.48	22.36	31.27	17.69	19.95	5.862	12	10.45	26.13	19.71	12.77
129.m00149_at	129.m00149	XM_647087	hypothetical protein	1	-1.02459	1	-1.01937	0.328	0.42	0.413	0.544	0.499	0.61	0.435	0.258	0.42	0.42	0.419	0.638	0.458	0.257
129.m00149_x_at	129.m00149	XM_647087	hypothetical protein	1	-1.01317	1	-1.05152	0.126	0.142	0.154	0.231	0.174	0.261	0.18	0.0892	0.185	0.149	0.155	0.199	0.177	0.108
129.m00150_at	129.m00150	XM_647088	hypothetical protein	1	1.666	1	1.085	0.177	0.189	0.136	0.129	0.149	0.174	0.185	0.176	0.232	0.234	0.423	0.201	0.185	0.17
129.m00150_x_at	129.m00150	XM_647088	hypothetical protein	1	1.551	1	-1.07066	0.278	0.227	0.232	0.21	0.262	0.226	0.31	0.21	0.375	0.248	0.621	0.213	0.262	0.226
129.m00151_at	129.m00151	XM_647089	hypothetical protein	1	1.083	1	1.256	0.143	0.123	0.165	0.218	0.099	0.122	0.213	0.129	0.212	0.116	0.126	0.136	0.144	0.246
129.m00151_x_at	129.m00151	XM_647089	hypothetical protein	1	1.047	1	1.197	0.127	0.111	0.221	0.195	0.0944	0.163	0.203	0.159	0.202	0.14	0.135	0.154	0.147	0.253
129.m00152_at	129.m00152	XM_647090	hypothetical protein	1	-1.0582	1	-1.25628	0.702	0.736	0.455	0.503	0.765	0.977	0.632	1.041	0.791	0.946	0.662	0.806	0.632	0.582
129.m00152_x_at	129.m00152	XM_647090	hypothetical protein	1	-1.1274	1	-1.32802	0.922	1.326	0.992	0.833	1.723	2.038	1.122	1.963	1.626	1.792	1.11	1.28	1.154	1.343
13.m00288_at	13.m00288	XM_651290	40S ribosomal protein S12, putative	1	-1.01937	1	1.028	72.41	60.61	85.36	80.72	67.71	71.77	50.71	56.85	58.27	70.28	52.83	84.75	52.92	55.44
13.m00288_x_at	13.m00288	XM_651290	40S ribosomal protein S12, putative	1	1.115	1	1.045	64.42	54.95	73.42	65.51	58	53.11	44.88	42.12	63.55	60.52	42.68	71.43	42.38	44.69
13.m00289_at	13.m00289	XM_651291	hypothetical protein	1	-1.08225	1	-1.23762	0.247	0.165	0.131	0.141	0.321	0.136	0.175	0.132	0.169	0.204	0.13	0.112	0.197	0.135
13.m00289_x_at	13.m00289	XM_651291	hypothetical protein	1	1.124	1	1.003	0.22	0.197	0.154	0.171	0.154	0.176	0.149	0.175	0.281	0.154	0.141	0.154	0.242	0.116
13.m00290_at	13.m00290	XM_651322	hypothetical protein	1	-1.30548	1	-1.18483	3.779	3.935	3.565	2.957	3.193	2.748	2.067	3.662	1.836	2.373	2.398	2.093	2.067	3.226
13.m00290_x_at	13.m00290	XM_651322	hypothetical protein	1	-1.11607	1	-1.21359	3.517	4.42	3.642	3.828	2.885	2.963	2.393	3.989	2.63	2.738	2.714	2.233	2.078	3.281
13.m00291_at	13.m00291	XM_651323	hypothetical protein	1	-1.02564	1	-1.07296	0.578	0.57	0.688	0.831	1.307	0.943	1.032	0.752	1.098	0.73	1.117	0.772	1.326	0.764
13.m00292_at	13.m00292	XM_651324	hypothetical protein	1	1.918	1	-1.0142	28.24	22.63	31.63	34.56	49.87	45.15	39.75	3.526	59.33	36.15	43.83	51.54	34.77	7.133
13.m00293_at	13.m00293	XM_651325	U2 snRNP auxiliary factor small subunit, putative	1	-1.40845	1	-1.05485	1.446	1.69	1.065	0.864	2.135	1.678	1.896	1.492	1.234	1.696	0.972	1.417	2.483	1.377
13.m00295_at	13.m00295	XM_651257	phosphatidylinositol-4-phosphate 5-kinase, putative	1	-1.06838	1	1.177	3.831	3.069	3.058	2.597	4.476	3.488	4.867	4.192	4.296	3.588	4.01	3.697	5.447	6.102
13.m00296_at	13.m00296	XM_651258	hypothetical protein	0.152937	2.91	1	1.937	0.249	0.239	0.457	0.754	0.379	0.537	0.327	0.579	0.762	1.942	1.447	2.554	0.429	0.577
13.m00297_at	13.m00297	XM_651259	hypothetical protein	0.776197	1.881	1	1.199	0.84	1.336	0.645	0.684	0.696	0.715	0.83	1.198	1.667	1.621	1.453	1.004	0.904	1.12
13.m00297_x_at	13.m00297	XM_651259	hypothetical protein	0.732732	2.04	1	1.243	1.661	2.195	1.213	1.685	1.435	1.462	1.868	2.658	4.532	3.484	3.117	2.246	1.984	2.496
13.m00298_at	13.m00298	XM_651260	hypothetical protein	1	1.06	1	1.04	0.0478	0.0465	0.0461	0.0473	0.0453	0.0477	0.0514	0.046	0.0623	0.0454	0.0452	0.0475	0.0495	0.0513
13.m00298_x_at	13.m00298	XM_651260	hypothetical protein	1	-1.06045	1	-1.04822	0.219	0.199	0.182	0.188	0.193	0.221	0.178	0.243	0.221	0.206	0.164	0.224	0.192	0.179
13.m00299_at	13.m00299	XM_651261	hypothetical protein	1	-1.37931	1	-1.13122	26.02	21.82	22	21.47	20.37	25.86	25.97	28.39	14.12	19.29	21.74	20.46	24	21.88
13.m00299_x_at	13.m00299	XM_651261	hypothetical protein	1	-1.3986	1	-1.15207	25.09	20.62	21.13	22.5	22.61	26.05	25.86	29.59	15.89	19.71	20.3	20.24	23.57	23.87
13.m00300_at	13.m00300	XM_651262	acyl-CoA synthetase, putative	1	-1.71821	1	1.045	5.475	6.234	6.712	5.171	4.914	5.327	7.149	5.044	3.601	5.121	1.822	4.831	8.08	4.972
13.m00300_x_at	13.m00300	XM_651262	acyl-CoA synthetase, putative	1	-1.65017	1	1.042	6.033	6.723	7.047	5.624	5.94	5.587	7.264	5.265	5.599	5.355	1.581	5.556	7.801	5.557
13.m00301_at	13.m00301	XM_651263	Rab family GTPase	1	1.1	1	1.162	19.45	22.82	21.58	22.2	19.9	17.93	22.68	29.19	20.52	16.71	41.66	19.81	25.82	32.88
13.m00302_at	13.m00302	XM_651264	carbohydrate degrading enzyme, putative	0.262086	-2.80899	1	-1.63399	0.867	1.167	0.742	0.911	0.85	0.641	0.807	1.439	0.238	0.256	0.526	0.358	0.482	0.945
13.m00303_at	13.m00303	XM_651265	U1 small nuclear ribonucleoprotein subunit, putative	1	1.278	1	1.176	2.498	3.176	1.787	2.891	2.278	2.288	3.388	1.565	2.382	2.831	3.73	3.495	3.52	1.593
13.m00304_at	13.m00304	XM_651266	TPR repeat protein	1	-1.17647	1	-1.18203	2.799	2.571	3.584	3.111	3.836	2.496	2.469	3.973	1.984	2.43	3.839	2.367	2.4	3.211
13.m00304_x_at	13.m00304	XM_651266	TPR repeat protein	1	-1.16686	1	-1.19332	2.209	2.621	3.484	2.516	3.235	2.364	2.358	3.259	1.875	2.184	3.262	2.302	2.18	2.493
13.m00307_at	13.m00307	XM_651269	hypothetical protein	1	-1.10132	1	1.032	0.156	0.178	0.138	0.138	0.133	0.138	0.148	0.172	0.141	0.134	0.126	0.143	0.183	0.133
13.m00308_at	13.m00308	XM_651270	hypothetical protein	1	-1.46413	1	-1.10619	47.29	40.1	57.24	37.43	44.16	35.68	37.76	41.7	24.21	31.85	25.8	35.7	31.26	41.4
13.m00308_x_at	13.m00308	XM_651270	hypothetical protein	1	-1.46628	1	-1.06496	40.96	32.74	44.29	32.06	35.97	31.71	31.59	34.61	21.31	24.96	22.29	32.1	26.16	36.8
13.m00309_s_at	13.m00309	XM_651271	WD repeat protein	1	1.068	1	1.113	0.598	0.566	0.477	0.931	1.065	0.757	0.886	0.873	0.795	0.741	1.45	1.112	1.046	0.833
13.m00310_s_at	13.m00310	XM_651272	hypothetical protein	1	-1.24069	1	1.082	9.678	13.99	11.52	12.43	9.007	9.771	26.17	17.11	8.235	9.182	19.34	7.314	21.71	22.34
13.m00311_at	13.m00311	XM_651273	Rho guanine nucleotide exchange factor, putative	1	-1.25786	1	-1.23609	3.098	3.657	2.541	1.741	1.983	1.712	1.672	1.411	1.167	1.549	1.321	1.037	1.98	1.228
13.m00311_x_at	13.m00311	XM_651273	Rho guanine nucleotide exchange factor, putative	1	-1.14811	1	-1.14811	5.237	6.168	4.03	2.785	3.013	3.497	3.609	2.453	2.34	3.291	2.571	2.323	3.697	2.311
13.m00312_at	13.m00312	XM_651274	diacylglycerol kinase, putative	1	1.452	1	1.093	0.0909	0.0495	0.0538	0.0438	0.0435	0.043	0.0447	0.0426	0.0858	0.0508	0.0576	0.0511	0.0431	0.0486
13.m00313_at	13.m00313	XM_651275	inositol polyphosphate 5-phosphatase, putative	1	-1.30039	1	1.165	4.133	4.491	2.574	3.185	5.961	3.618	6.939	5.782	3.942	4.422	4.157	5.782	7.51	5.816
13.m00314_at	13.m00314	XM_651276	translation initiation factor 2 beta subunit, putative	1	1.084	1	-1.01729	7.431	8.499	6.283	6.073	5.624	5.444	5.771	5.846	7.848	6.222	4.751	4.807	5.684	6.342
13.m00314_x_at	13.m00314	XM_651276	translation initiation factor 2 beta subunit, putative	1	1.16	1	-1.12867	12.33	14.47	10.78	10.85	10.42	9.251	9.947	10.79	15.88	12.3	8.191	7.213	9.794	10.1
13.m00315_at	13.m00315	XM_651277	TatD family deoxyribonuclease, putative	1	1.18	1	1.033	0.0653	0.0634	0.0783	0.0703	0.0601	0.0825	0.0596	0.0617	0.112	0.0746	0.055	0.0874	0.0572	0.0616
13.m00315_x_at	13.m00315	XM_651277	TatD family deoxyribonuclease, putative	1	1.019	1	-1.01937	0.0421	0.0421	0.0421	0.0433	0.0421	0.0421	0.0431	0.0444	0.0491	0.0421	0.0404	0.0421	0.0421	0.0421
13.m00316_at	13.m00316	XM_651278	Rho family GTPase	1	1.067	1	1.121	1.109	1.328	1.38	1.311	0.672	0.73	0.827	1.665	0.682	0.871	1.522	0.921	0.897	1.27
13.m00316_x_at	13.m00316	XM_651278	Rho family GTPase	1	1.029	1	1.219	0.776	0.884	0.897	0.755	0.462	0.482	0.563	1.027	0.5	0.589	0.795	0.665	0.694	0.843
13.m00317_at	13.m00317	XM_651279	sucrose transporter, putative	1	1.407	1	1.96	13.47	9.394	10.74	11.13	6.598	4.094	8.274	15.58	7.878	10.99	14.58	17.89	13.89	13.72
13.m00318_at	13.m00318	XM_651280	diacylglycerol kinase, putative	0.294877	2.678	1	1.427	8.541	7.78	3.185	4.899	4.612	5.155	5.276	3.137	14.67	12.73	9.083	6.579	7.618	5.122
13.m00318_x_at	13.m00318	XM_651280	diacylglycerol kinase, putative	0.309414	2.603	1	1.398	8.732	7.376	3.367	4.995	5.233	4.869	5.635	2.864	14.22	13.03	8.696	6.538	7.113	5.37
13.m00319_at	13.m00319	XM_651281	serine acetyltransferase, putative	0.00663984	2.685	1	1.402	12.3	13.35	6.339	6.23	9.398	6.53	8.034	17.37	43.6	33.53	11.79	17.4	9.28	15.19
13.m00320_at	13.m00320	XM_651282	hypothetical protein	0.957472	-2.46305	1	-1.12108	1.115	0.627	0.844	0.798	0.364	0.368	0.371	0.398	0.179	0.248	0.0791	0.38	0.397	0.248
13.m00321_at	13.m00321	XM_651283	nitroreductase family protein	1	1.26	1	1.124	1.02	1.673	12	12.41	11.47	11	7.828	14.2	12.13	16.64	12.75	13.06	10.51	13.32
13.m00322_at	13.m00322	XM_651284	ubiquitin carboxyl-terminal hydrolase, putative	1	1.114	1	1.268	0.202	0.185	0.179	0.139	0.175	0.164	0.329	0.192	0.158	0.204	0.379	0.163	0.383	0.288
13.m00322_x_at	13.m00322	XM_651284	ubiquitin carboxyl-terminal hydrolase, putative	1	1.039	1	1.267	0.143	0.156	0.141	0.0958	0.131	0.122	0.21	0.132	0.13	0.139	0.19	0.141	0.216	0.206
13.m00323_at	13.m00323	XM_651285	hypothetical protein	1	1.36	1	1.452	0.437	0.34	0.391	0.347	0.263	0.352	0.833	0.566	0.797	0.52	0.58	0.564	0.78	0.667
13.m00323_x_at	13.m00323	XM_651285	hypothetical protein	1	1.556	1	1.717	0.813	0.636	0.557	0.694	0.324	0.466	1.086	0.864	1.033	0.974	0.864	0.89	1.256	1.045
13.m00324_at	13.m00324	XM_651286	membrane transporter, putative	0.738335	1.047	1	1.214	6.911	5.224	10.35	6.893	6.684	6.369	7.461	11.19	17.46	14.29	2.118	10.46	7.466	10.56
13.m00325_at	13.m00325	XM_651287	hypothetical protein	1	-1.04058	1	1.013	0.5	0.605	0.46	0.397	0.392	0.379	0.407	0.368	0.391	0.393	0.333	0.389	0.393	0.392
13.m00325_x_at	13.m00325	XM_651287	hypothetical protein	1	-1.10375	1	1.062	0.597	0.722	0.636	0.407	0.392	0.346	0.4	0.385	0.4	0.383	0.267	0.374	0.418	0.422
13.m00327_at	13.m00327	XM_651288	prolyl oligopeptidase family protein	0.584036	2.201	1	1.228	3.737	3.743	2.352	4.212	2.419	1.894	6.832	2.062	10.82	5.07	4.426	2.206	5.725	3.343
13.m00327_x_at	13.m00327	XM_651288	prolyl oligopeptidase family protein	0.587972	2.53	1	1.425	5.005	5.548	3.23	6.038	3.794	2.453	8.57	3.029	18.03	7.253	7.587	4.223	8.074	5.197
13.m00328_at	13.m00328	XM_651289	hypothetical protein	1	-1.19617	1	-1.17925	0.723	0.228	0.73	0.542	0.498	0.436	0.456	0.472	0.471	0.453	0.276	0.411	0.444	0.335
13.m00328_x_at	13.m00328	XM_651289	hypothetical protein	1	-1.37363	1	-1.34771	0.706	0.315	0.626	0.523	0.57	0.411	0.456	0.446	0.568	0.369	0.188	0.277	0.433	0.348
13.m00330_at	13.m00330	XM_651292	protein kinase, putative	1	1.069	1	1.303	0.0721	0.0557	0.0586	0.0584	0.0606	0.0591	0.0602	0.0944	0.0557	0.0483	0.137	0.0912	0.0784	0.0937
13.m00330_x_at	13.m00330	XM_651292	protein kinase, putative	1	1.032	1	1.2	0.0831	0.0862	0.0926	0.0751	0.122	0.104	0.126	0.0877	0.0809	0.0909	0.193	0.0975	0.155	0.147
13.m00331_at	13.m00331	XM_651293	hypothetical protein	1	-1.02881	1	1.079	0.0467	0.0532	0.0422	0.0422	0.047	0.0421	0.0422	0.0425	0.0422	0.0422	0.0421	0.0481	0.0423	0.0505
13.m00331_x_at	13.m00331	XM_651293	hypothetical protein	1	-1.00301	1	1.109	0.0468	0.0699	0.0552	0.0473	0.0443	0.0461	0.045	0.0465	0.046	0.0461	0.0438	0.0461	0.0461	0.0602
13.m00332_at	13.m00332	XM_651294	hypothetical protein	1	-1.10865	1	-1.07296	0.0996	0.0706	0.102	0.06	0.0626	0.0575	0.0717	0.0593	0.0562	0.0562	0.057	0.0582	0.0573	0.0593
13.m00332_x_at	13.m00332	XM_651294	hypothetical protein	1	-1.19048	1	-1.01523	0.148	0.13	0.182	0.117	0.0948	0.0978	0.12	0.148	0.0959	0.0979	0.092	0.0976	0.12	0.119
13.m00333_at	13.m00333	XM_651295	conserved hypothetical protein	1	-1.5674	1	-1.10254	7.178	6.363	10.06	8.995	10.59	8.381	9.767	12.69	4.976	6.746	8.302	7.527	9.367	11.36
13.m00334_at	13.m00334	XM_651296	conserved hypothetical protein	1	-1.09529	1	-1.11857	1.902	2.036	1.531	1.318	1.432	1.199	1.192	2.273	1.761	1.758	0.78	1.294	1.146	1.525
13.m00335_at	13.m00335	XM_651297	conserved hypothetical protein	1	1.125	1	1.161	2.892	3.841	0.991	2.359	2.976	2.976	3.263	4.971	3.291	5.054	3.549	3.557	3.396	5.373
13.m00335_x_at	13.m00335	XM_651297	conserved hypothetical protein	1	-1.0142	1	1.038	2.944	3.921	2.305	2.279	3.47	2.919	3.164	5.746	3.654	3.854	3.407	3.617	3.384	4.564
13.m00336_at	13.m00336	XM_651298	hypothetical protein	1	1.254	1	1.457	0.747	0.603	0.944	0.523	0.464	0.305	0.689	0.928	0.998	0.578	0.565	0.763	0.618	1.082
13.m00336_x_at	13.m00336	XM_651298	hypothetical protein	1	1.22	1	1.38	0.424	0.414	0.72	0.44	0.375	0.334	0.523	0.673	0.661	0.501	0.528	0.767	0.451	0.732
13.m00337_at	13.m00337	XM_651299	alpha-adaptin, putative	1	-1.21359	1	1.056	4.105	4.775	4.289	2.884	5.001	3.14	4.178	3.446	1.974	3.574	4.619	4.231	5.228	3.107
13.m00337_x_at	13.m00337	XM_651299	alpha-adaptin, putative	1	1.026	1	1.026	4.027	4.455	3.661	3.003	4.644	3.503	3.864	2.929	2.684	3.964	5.071	3.84	4.972	2.827
13.m00338_at	13.m00338	XM_651300	hypothetical protein	1	1.093	1	1.075	0.184	0.199	0.171	0.178	0.17	0.165	0.197	0.209	0.227	0.214	0.168	0.147	0.241	0.22
13.m00338_x_at	13.m00338	XM_651300	hypothetical protein	1	1.224	1	1.238	0.114	0.115	0.123	0.102	0.111	0.108	0.115	0.112	0.164	0.153	0.1	0.126	0.145	0.142
13.m00339_at	13.m00339	XM_651301	dual specificity protein phosphatase, putative	1	1.648	1	1.026	2.562	1.706	2.719	3.308	2.806	2.437	2.415	3.081	4.575	3.772	4.941	3.329	2.19	2.824
13.m00339_x_at	13.m00339	XM_651301	dual specificity protein phosphatase, putative	1	1.741	1	1.016	3.572	2.627	3.83	4.197	3.765	3.015	2.764	4.38	6.067	4.779	7.307	4.67	2.368	3.806
13.m00340_at	13.m00340	XM_651302	hypothetical protein	0.000510007	4.779	1	1.301	0.588	0.524	0.381	0.576	0.501	0.545	0.66	0.456	4.228	1.201	3.3	0.918	0.666	0.553
13.m00341_at	13.m00341	XM_651303	conserved hypothetical protein	1	-1.07066	1	1.111	2.54	2.254	2.03	2.018	1.858	1.572	2.349	3.11	2.293	2.684	1.315	2.031	2.533	2.649
13.m00342_at	13.m00342	XM_651304	proteasome alpha subunit, putative	1	1.285	1	1.115	10.69	10.79	8.724	7.927	10.69	7.66	10.68	16.03	12.59	12.61	17.2	11.23	10.39	15.32
13.m00343_at	13.m00343	XM_651305	hypothetical protein	1	1.586	1	1.181	3.283	1.698	2.484	3.233	2.411	1.743	2.688	1.339	4.148	3.351	2.203	2.803	2.513	1.792
13.m00344_at	13.m00344	XM_651306	hypothetical protein	1	-1	1	1.062	0.0538	0.0439	0.0423	0.0423	0.0423	0.0423	0.0423	0.0423	0.0423	0.0423	0.0423	0.0466	0.046	0.0423
13.m00344_x_at	13.m00344	XM_651306	hypothetical protein	1	1.007	1	1.013	0.0526	0.0567	0.0526	0.0528	0.0526	0.0526	0.0536	0.0526	0.0545	0.0526	0.0526	0.0554	0.0527	0.0526
13.m00346_at	13.m00346	XM_651308	conserved hypothetical protein	1	-1.14416	1	-1.07527	2.911	4.175	3.604	4.01	5.167	4.11	2.828	1.055	1.961	3.122	2.449	4.42	3.254	1.257
13.m00348_at	13.m00348	XM_651310	hypothetical protein	1	1.044	1	1.27	0.438	0.545	0.269	0.484	0.401	0.4	0.446	0.387	0.431	0.467	0.384	0.654	0.639	0.333
13.m00349_at	13.m00349	XM_651311	protein kinase, putative	1	1.176	1	1.143	1.991	1.261	0.943	1.801	1.364	2.276	2.359	1.067	4.628	2.387	0.688	1.858	2.329	1.611
13.m00350_at	13.m00350	XM_651312	hypothetical protein	1	1.435	1	1.119	0.0595	0.107	0.128	0.0606	0.0549	0.0525	0.0546	0.0503	0.108	0.0668	0.0614	0.0732	0.052	0.055
13.m00350_x_at	13.m00350	XM_651312	hypothetical protein	1	1.31	1	1.114	0.12	0.0964	0.102	0.0702	0.0524	0.0475	0.0426	0.0436	0.0734	0.0452	0.0675	0.0469	0.0463	0.0635
13.m00351_at	13.m00351	XM_651313	lipid phosphatase, putative	1	1.359	1	-1.1325	3.401	3.041	3.463	3.372	2.376	2.784	2.915	3.961	3.654	3.109	5.711	2.672	2.612	2.547
13.m00351_x_at	13.m00351	XM_651313	lipid phosphatase, putative	1	1.252	1	-1.07991	2.898	2.243	3.078	3.078	2.346	2.566	3.074	3.463	2.778	2.862	5.588	2.548	2.634	2.679
13.m00352_at	13.m00352	XM_651314	alpha-amylase, putative	1	1.37	0.924461	2.145	1.593	1.936	2.792	2.94	2.027	2.571	3.993	3.517	1.883	2.736	12.48	3.033	8.029	10.14
13.m00353_at	13.m00353	XM_651315	hypothetical protein	1	1.628	1	1.048	11.55	9.91	13.49	14.53	13.66	13.33	13.04	14.17	22.68	19.43	24.36	12.78	14.73	15.21
13.m00355_at	13.m00355	XM_651318	acyl-CoA synthetase, putative	1	1.245	1	1.14	12.16	11.98	11.64	16.7	11.78	11.98	16.66	7.654	11.62	10.96	23.51	16.98	17.08	7.941
13.m00356_at	13.m00356	XM_651319	hypothetical protein	1	1.413	1	1.179	0.0426	0.0427	0.0426	0.0437	0.0431	0.0426	0.0426	0.0427	0.054	0.0531	0.0767	0.0702	0.0427	0.0427
13.m00356_x_at	13.m00356	XM_651319	hypothetical protein	1	1.038	1	1.085	0.0478	0.0543	0.0452	0.0529	0.0467	0.0479	0.0468	0.0697	0.0468	0.0485	0.069	0.0868	0.0452	0.0456
13.m00357_at	13.m00357	XM_651320	hypothetical protein	1	1.009	1	-1.07296	0.126	0.126	0.108	0.128	0.116	0.128	0.126	0.171	0.17	0.147	0.0978	0.124	0.118	0.132
13.m00357_x_at	13.m00357	XM_651320	hypothetical protein	1	-1.06157	1	-1.0395	0.18	0.17	0.162	0.167	0.167	0.209	0.166	0.181	0.167	0.184	0.158	0.166	0.182	0.172
13.m00360_x_at	13.m00360	XM_651317	60S ribosomal protein L44, putative	0.750765	1.062	1	1.027	166.2	199.5	160.1	191.5	209.2	175.3	175.4	230.5	224	180.8	223.4	228.4	165.3	216.5
130.m00112_at	130.m00112	XM_647059	Beige BEACH domain protein, putative	1	1.128	1	1.002	0.0435	0.0435	0.0478	0.0498	0.0434	0.0435	0.0435	0.0435	0.0608	0.044	0.0442	0.0435	0.0435	0.0437
130.m00112_x_at	130.m00112	XM_647059	Beige BEACH domain protein, putative	1	-1.05263	1	-1.05708	0.0434	0.0435	0.0465	0.0434	0.0522	0.0434	0.0434	0.0448	0.0434	0.0434	0.0438	0.0434	0.0433	0.0434
130.m00113_at	130.m00113	XM_647060	hypothetical protein	1	1.076	1	1.035	0.0678	0.0689	0.0704	0.0799	0.074	0.069	0.0686	0.0695	0.0725	0.0792	0.0752	0.0807	0.0686	0.0694
130.m00113_x_at	130.m00113	XM_647060	hypothetical protein	1	-1.14679	1	-1.10865	0.0799	0.0803	0.0873	0.115	0.0959	0.104	0.082	0.0799	0.0798	0.0758	0.0799	0.0801	0.0799	0.0836
130.m00114_at	130.m00114	XM_647061	cullin, putative	1	1.169	1	1.057	0.208	0.302	0.298	0.323	0.202	0.176	0.186	0.19	0.224	0.232	0.205	0.146	0.191	0.282
130.m00115_at	130.m00115	XM_647062	importin beta subunit, putative	1	-1.08932	1	-1.11111	0.591	0.682	0.928	0.721	0.406	0.35	0.355	0.355	0.308	0.351	0.351	0.263	0.363	0.373
130.m00115_x_at	130.m00115	XM_647062	importin beta subunit, putative	1	-1.11235	1	-1.08342	0.577	0.605	0.996	0.795	0.443	0.44	0.444	0.47	0.442	0.423	0.352	0.347	0.461	0.446
130.m00119_s_at	130.m00119	XM_647046	conserved hypothetical protein	1	-1.52672	1	-1.14416	5.843	5.848	8.299	9.033	4.456	4.95	3.318	3.291	1.809	3.457	2.742	4.953	3.042	2.71
130.m00122_x_at	130.m00122	XM_647049	hypothetical protein	0.789446	2.029	1	1.089	0.215	0.187	0.0659	0.0715	0.153	0.247	0.304	0.433	0.677	0.373	0.619	0.121	0.358	0.556
130.m00123_at	130.m00123	XM_647050	hypothetical protein	1	-1.23916	1	-1.14943	16.18	18.12	22.05	18.11	14.06	12.85	11.62	11.26	7.945	13.13	9.595	9.788	12.34	10.39
130.m00123_x_at	130.m00123	XM_647050	hypothetical protein	1	-1.21803	1	-1.25313	17.33	17.75	23.53	17.77	15.57	14.5	12.41	11.45	10.21	14.16	9.176	9.47	11.85	10.84
130.m00124_at	130.m00124	XM_647051	conserved hypothetical protein	1	-1.3587	1	-1.27226	8.163	9.141	15.91	9.31	4.164	3.855	6.988	6.006	3.215	3.349	4.887	3.674	3.682	4.742
130.m00124_x_at	130.m00124	XM_647051	conserved hypothetical protein	1	-1.36612	1	-1.10254	11.81	15.35	21.89	14.46	6.385	5.055	9.138	7.986	4.756	4.283	6.502	5.126	5.545	8.889
130.m00125_at	130.m00125	XM_647052	hypothetical protein	1	-1.47493	1	1.246	0.174	0.265	0.197	0.171	0.103	0.102	0.134	0.172	0.0926	0.1	0.0649	0.127	0.157	0.187
130.m00125_x_at	130.m00125	XM_647052	hypothetical protein	1	-1.68919	1	1.34	0.145	0.183	0.231	0.176	0.0968	0.119	0.13	0.12	0.0638	0.079	0.0637	0.151	0.119	0.207
130.m00126_at	130.m00126	XM_647053	bromodomain protein, putative	1	1.047	1	1.01	0.407	0.417	0.501	0.567	0.323	0.342	0.284	0.42	0.36	0.325	0.382	0.397	0.288	0.352
130.m00127_at	130.m00127	XM_647054	hypothetical protein	1	1.905	1	1.291	0.852	0.895	0.945	1.018	0.564	0.628	1.039	0.963	1.816	1.273	1.371	0.931	1.118	0.949
130.m00127_x_at	130.m00127	XM_647054	hypothetical protein	0.923725	1.996	1	1.324	1.24	0.989	1.442	1.465	0.992	1.101	1.355	1.547	3.252	2.338	1.945	2.023	1.44	1.481
130.m00128_at	130.m00128	XM_647055	hypothetical protein	1	-1.36426	1	-1.1919	1.027	0.857	0.774	1.102	0.658	1.205	0.94	1.102	0.686	0.599	0.827	0.597	0.821	1.04
130.m00128_x_at	130.m00128	XM_647055	hypothetical protein	1	-1.38313	1	-1.18483	1.254	1.675	1.223	1.344	1.052	1.512	1.263	1.651	0.987	0.904	1.04	0.847	1.292	1.353
130.m00129_at	130.m00129	XM_647056	hypothetical protein	1	-1.25156	1	1.103	0.28	0.281	0.319	0.379	0.257	0.28	0.258	0.326	0.268	0.231	0.178	0.278	0.282	0.37
130.m00129_x_at	130.m00129	XM_647056	hypothetical protein	1	-1.34953	1	-1.03093	0.594	0.537	0.672	0.909	0.402	0.786	0.547	0.822	0.664	0.423	0.335	0.597	0.56	0.631
130.m00130_s_at	130.m00130	XM_647057	nicotinamide nucleotide adenylyltransferase, putative	1	1.123	1	-1.13766	1.473	1.311	1.622	1.722	1.407	1.754	0.612	0.948	1.282	1.292	1.12	1.563	0.802	0.71
130.m00131_s_at	130.m00131	XM_647058	hypothetical protein	0.436329	-1.94175	1	-1.16414	3.353	4.112	4.743	7.439	3.377	3.63	3.088	1.288	1.786	1.291	1.092	2.607	3.611	1.242
131.m00124_at	131.m00124	XM_647019	DEAD DEAH box helicase, putative	0.782644	-2.20264	1	-1.29199	4.894	4.619	2.745	3.329	2.541	4.215	2.495	2.483	1.199	2.163	0.838	1.621	2.549	2.609
131.m00124_x_at	131.m00124	XM_647019	DEAD DEAH box helicase, putative	1	-2.15054	1	-1.22249	5.839	5.918	3.277	4.437	3.068	5.719	2.969	3.01	1.907	2.45	0.956	2.593	3.114	3.009
131.m00128_at	131.m00128	XM_647023	hypothetical protein	1	-1.3947	1	-1.11607	3.42	3.562	2.076	1.986	1.707	1.804	1.681	1.416	1.377	1.53	0.778	1.402	1.513	1.508
131.m00128_x_at	131.m00128	XM_647023	hypothetical protein	1	-1.13766	1	-1.05263	2.17	2.474	1.284	1.395	1.197	1.341	1.195	0.968	1.352	1.172	0.682	1.342	1.165	0.872
131.m00129_at	131.m00129	XM_647024	hypothetical protein	1	-1.31234	1	-1.03093	4.946	4.406	3.707	3.652	3.926	4.19	4.159	4.786	2.896	3.596	3.271	3.829	4.001	4.584
131.m00129_x_at	131.m00129	XM_647024	hypothetical protein	1	-1.61812	1	-1.0352	5.341	4.373	3.922	3.898	4.492	5.168	4.613	5.282	2.216	3.812	3.247	3.965	4.952	5.329
131.m00130_at	131.m00130	XM_647025	hypothetical protein	1	-1.17786	1	1.163	0.957	0.765	0.727	0.902	0.453	0.528	0.417	0.558	0.751	0.456	0.205	0.842	0.392	0.547
131.m00130_x_at	131.m00130	XM_647025	hypothetical protein	1	-1.16279	1	1.167	0.887	0.624	0.719	0.834	0.415	0.486	0.385	0.537	0.661	0.495	0.18	0.628	0.481	0.487
131.m00131_at	131.m00131	XM_647026	hypothetical protein	1	-1.08108	1	-1.24844	0.863	1.311	0.786	0.6	0.59	0.536	0.489	0.548	0.447	0.513	0.542	0.379	0.465	0.458
131.m00131_x_at	131.m00131	XM_647026	hypothetical protein	1	-1.03093	1	-1.23916	1.417	2.168	1.234	1.101	0.838	0.782	0.688	0.85	0.74	0.839	0.716	0.514	0.756	0.657
131.m00132_at	131.m00132	XM_647027	hypothetical protein	1	1.213	1	-1.06496	0.382	0.554	0.27	0.439	0.223	0.267	0.314	0.319	0.266	0.319	0.452	0.272	0.246	0.265
131.m00132_x_at	131.m00132	XM_647027	hypothetical protein	1	1.048	1	-1.1655	0.353	0.617	0.285	0.335	0.292	0.262	0.322	0.352	0.29	0.285	0.396	0.217	0.276	0.301
131.m00133_at	131.m00133	XM_647028	hypothetical protein	1	1.232	1	1.032	1.344	1.162	1.404	1.374	0.535	0.575	0.384	0.469	0.645	0.498	0.664	0.446	0.545	0.518
131.m00134_at	131.m00134	XM_647029	hypothetical protein	1	1.167	1	1.05	0.0488	0.0442	0.0479	0.045	0.0472	0.0479	0.0479	0.0526	0.0613	0.0538	0.0563	0.053	0.0536	0.0476
131.m00134_x_at	131.m00134	XM_647029	hypothetical protein	1	2.184	1	1.027	0.0471	0.0441	0.044	0.044	0.044	0.0442	0.0451	0.0441	0.224	0.0738	0.0551	0.0489	0.0442	0.0438
131.m00135_at	131.m00135	XM_647030	hypothetical protein	1	-1.26582	1	-1.23001	15.53	14.01	11.82	12.67	12.99	13.43	8.984	4.056	7.495	6.145	7.623	8.516	9.862	4.562
131.m00135_x_at	131.m00135	XM_647030	hypothetical protein	1	-1.21951	1	-1.24224	23.16	21.6	18.93	19.74	20.6	22.54	13.56	6.108	12.26	10.13	12.18	13.67	15.57	6.743
131.m00136_at	131.m00136	XM_647031	hypothetical protein	1	1.011	1	-1.19474	0.786	1.016	0.615	0.758	0.938	0.811	0.49	0.522	0.562	0.466	1.157	0.567	0.469	0.646
131.m00137_at	131.m00137	XM_647032	iron-sulfur flavoprotein, putative	1	1.033	1	1.343	5.051	4.743	4.013	5.576	12.41	11.68	14.16	16.68	11.48	12.76	18.95	16.88	16.48	21.92
131.m00137_x_at	131.m00137	XM_647032	iron-sulfur flavoprotein, putative	1	-1.03413	1	1.209	5.693	6.261	4.67	5.988	14.19	15.02	16.29	20.6	12.29	15.11	21.31	17.81	18.69	23.2
131.m00138_at	131.m00138	XM_647033	protein kinase, putative	1	1.466	1	1.068	3.472	3.612	2.227	2.618	1.983	2.396	2.38	1.637	4.787	2.95	1.991	2.467	2.673	1.648
131.m00139_at	131.m00139	XM_647034	M-phase inducer phosphatase, putative	0.0236207	-4.71698	1	-1.3624	1.647	1.721	0.575	0.597	1.455	1.77	0.716	0.828	0.2	0.297	0.221	0.752	0.82	0.882
131.m00140_at	131.m00140	XM_647035	zinc finger protein, putative	1	-1.10865	1	-1.42857	0.176	0.251	0.176	0.206	0.131	0.294	0.143	0.286	0.286	0.155	0.131	0.256	0.0776	0.137
131.m00141_at	131.m00141	XM_647036	conserved hypothetical protein	1	-1.31579	1	-1.30208	3.094	3.007	2.881	2.873	4.199	4.227	2.863	1.152	1.619	2.255	2.547	3.512	3.176	0.861
131.m00142_at	131.m00142	XM_647037	zinc finger protein, putative	1	-1.21655	1	1.084	0.177	0.233	0.134	0.168	0.134	0.183	0.134	0.134	0.114	0.11	0.134	0.207	0.14	0.134
131.m00143_at	131.m00143	XM_647038	ankyrin repeat protein, putative	1	-1.1534	1	1.185	1.46	1.252	1.258	1.284	1.229	1.216	1.293	1.871	1.124	1.404	1.083	1.553	1.733	1.62
131.m00144_at	131.m00144	XM_647039	rubrerythrin, putative	1	1.366	1	1.791	20.69	20.08	40.04	44.58	19.96	14.35	18.78	40.4	32.05	37.03	21.6	37.24	35.97	43.18
131.m00145_at	131.m00145	XM_647040	hypothetical protein	1	1.336	1	1.112	2.109	2.093	1.757	1.516	1.735	2.166	1.898	2.716	2.311	2.319	4.112	2.683	2.103	2.248
131.m00148_at	131.m00148	XM_647043	NAD synthetase, putative	1	-1.24069	1	-1.08108	9.184	10.01	5.851	5.558	6.178	5.84	4.08	6.172	6.486	9.419	1.419	6.108	5.349	4.013
131.m00148_x_at	131.m00148	XM_647043	NAD synthetase, putative	1	-1.15207	1	-1.06724	11.44	9.644	7.018	6.467	8.531	7.247	4.429	7.096	9.076	11.83	1.78	7.653	6.173	5.092
131.m00149_at	131.m00149	XM_647044	ADP-ribosylation factor, putative	1	-1.41643	1	-1.1534	9.562	9.748	8.291	7.145	6.502	7.912	4.305	4.67	3.227	4.922	4.036	6.145	4.978	3.89
131.m00150_at	131.m00150	XM_647045	Fe-hydrogenase, putative	1	3.176	1	1.151	0.13	0.157	0.129	0.13	0.132	0.0907	0.235	0.104	0.136	0.114	4.589	0.183	0.142	0.131
131.m00150_x_at	131.m00150	XM_647045	Fe-hydrogenase, putative	1	3.457	1	1.23	0.311	0.315	0.328	0.325	0.321	0.181	0.651	0.229	0.405	0.325	8.914	0.325	0.469	0.347
131.m00151_s_at	131.m00151	XM_647018	Fe-hydrogenase, putative	1	3.414	1	1.638	1.354	1.818	1.05	1.638	0.923	0.235	2.172	0.561	0.471	0.547	56.96	0.849	1.538	1.244
132.m00089_s_at	132.m00089	XM_647006	hypothetical protein	1	-1.13636	1	1.085	0.102	0.102	0.0876	0.105	0.106	0.102	0.0867	0.0866	0.0907	0.0875	0.0735	0.17	0.0757	0.0847
132.m00091_s_at	132.m00091	XM_647008	hypothetical protein	1	-1.07411	1	-1.14155	4.547	4.588	4.655	4.365	5.776	4.931	4.657	4.31	4.896	4.46	4.327	3.407	5.073	4.548
132.m00092_s_at	132.m00092	XM_647009	dTDP-glucose 4,6-dehydratase, putative	1	-1.59236	1	-1.10865	6.356	8.52	8.639	6.77	5.827	5.775	8.961	9.134	3.949	4.546	5.258	3.956	8.596	8.2
132.m00093_s_at	132.m00093	XM_647010	ribosome biogenesis regulatory protein, putative	1	-1.34048	1	-1.01729	12.24	11.24	11.42	15.17	8.843	11.18	9.557	13.61	12.77	11.37	3.456	11.26	8.473	12.04
132.m00094_s_at	132.m00094	XM_647011	hypothetical protein	1	-1.04275	1	1.203	0.273	0.198	0.402	0.41	0.263	0.231	0.231	0.4	0.237	0.298	0.256	0.352	0.29	0.35
132.m00095_at	132.m00095	XM_647012	hypothetical protein	1	-1.06838	1	1.021	0.533	0.749	0.635	0.44	0.409	0.383	0.458	0.366	0.362	0.495	0.298	0.346	0.395	0.506
132.m00095_x_at	132.m00095	XM_647012	hypothetical protein	1	-1.19332	1	-1.01112	0.689	0.76	0.604	0.499	0.553	0.503	0.527	0.564	0.487	0.491	0.381	0.394	0.62	0.613
132.m00097_at	132.m00097	XM_647014	hypothetical protein	1	-1.36986	1	-1.14025	0.844	0.956	1.398	1.282	1.011	0.762	0.723	0.739	0.405	0.678	0.726	0.737	0.592	0.794
132.m00097_x_at	132.m00097	XM_647014	hypothetical protein	1	1.006	1	-1.01112	0.775	0.725	1.105	0.932	0.827	0.667	0.482	0.479	0.547	0.63	0.63	0.624	0.56	0.591
132.m00098_at	132.m00098	XM_647015	conserved hypothetical protein	1	-1.26904	1	-1.00503	3.711	5.087	6.641	4.738	3.102	3.297	3.041	5.07	2.928	2.374	3.134	3.877	3.037	3.726
132.m00099_at	132.m00099	XM_647016	hypothetical protein	1	1.198	1	1.23	0.505	0.417	0.284	0.588	0.396	0.49	0.447	0.712	0.589	0.525	0.689	0.747	0.469	0.658
132.m00099_x_at	132.m00099	XM_647016	hypothetical protein	1	1.037	1	-1.02881	0.245	0.234	0.157	0.263	0.201	0.23	0.336	0.511	0.323	0.265	0.347	0.319	0.233	0.329
132.m00100_at	132.m00100	XM_647017	hypothetical protein	1	1.086	1	1.162	0.114	0.0485	0.0996	0.0996	0.0996	0.0962	0.112	0.0996	0.129	0.119	0.0878	0.146	0.101	0.113
132.m00100_x_at	132.m00100	XM_647017	hypothetical protein	0.611068	2.571	1	1.517	0.0594	0.0493	0.0573	0.0733	0.0778	0.0783	0.0783	0.0764	0.54	0.197	0.0751	0.157	0.116	0.0904
132.m00101_at	132.m00101	XM_646999	hypothetical membrane-spanning protein	1	1.204	1	1.023	25.83	17.43	16.45	14.71	11.28	9.896	12.35	9.619	8.576	9.897	25.37	10.42	13.53	9.376
132.m00102_at	132.m00102	XM_647000	hypothetical protein	1	1.457	1	1.047	0.582	0.352	0.7	0.564	0.461	0.501	0.445	0.448	0.522	0.656	0.898	0.643	0.411	0.433
132.m00102_x_at	132.m00102	XM_647000	hypothetical protein	1	1.365	1	1.022	0.677	0.51	1.082	0.84	0.665	0.7	0.695	0.608	0.693	0.866	1.251	0.898	0.621	0.565
132.m00103_at	132.m00103	XM_647001	protein kinase, putative	1	-1.20192	1	-1.17371	0.0658	0.0545	0.198	0.0846	0.0656	0.0537	0.077	0.0513	0.051	0.0518	0.0495	0.0537	0.0537	0.0489
132.m00103_x_at	132.m00103	XM_647001	protein kinase, putative	0.109079	-2.68097	1	-1.51057	1.161	1.162	3.59	2.435	1.182	1.141	1.154	0.3	0.254	0.296	0.391	0.638	0.678	0.38
132.m00104_at	132.m00104	XM_647002	20 kDa antigen	0.950909	-1.10619	1	-1.07875	93.68	90.53	75.29	95.21	92.39	90.88	64.29	16.77	49.32	68.13	36.3	88.57	65	22.84
132.m00105_at	132.m00105	XM_647003	poly(ADP-ribose) glycohydrolase, putative	1	-1.66389	1	-1.17509	0.36	0.279	0.355	0.321	0.371	0.536	0.344	0.264	0.157	0.274	0.249	0.505	0.271	0.221
132.m00105_x_at	132.m00105	XM_647003	poly(ADP-ribose) glycohydrolase, putative	1	-1.69205	1	-1.1236	0.681	0.48	0.482	0.538	0.595	0.807	0.549	0.478	0.234	0.497	0.375	0.738	0.516	0.392
133.m00123_x_at	133.m00123	XM_646989	hypothetical protein	1	-1.01112	1	1.227	0.518	0.359	0.228	0.214	0.235	0.236	0.246	0.236	0.283	0.236	0.195	0.364	0.24	0.287
133.m00124_at	133.m00124	XM_646990	phosphatidylinositol-3,4,5-trisphosphate 3-phosphatase, putative	1	1.791	1	-1.39276	0.101	0.066	0.097	0.104	0.146	0.161	0.102	0.0731	0.22	0.132	0.302	0.108	0.0727	0.0716
133.m00125_at	133.m00125	XM_646991	hypothetical protein	0.957472	-1.94932	1	1.192	0.205	0.208	0.201	0.205	0.272	0.198	0.274	0.215	0.135	0.118	0.114	0.206	0.268	0.412
133.m00125_x_at	133.m00125	XM_646991	hypothetical protein	1	-1.65563	1	1.039	0.159	0.18	0.199	0.165	0.189	0.147	0.163	0.177	0.148	0.1	0.0711	0.156	0.173	0.199
133.m00126_at	133.m00126	XM_646992	hypothetical protein	0.261342	-1.68919	1	-1.12108	66.54	49.02	62.13	64.92	115.1	123.9	114.5	102.6	55.82	88.56	61.76	85.89	115	105.8
133.m00126_x_at	133.m00126	XM_646992	hypothetical protein	0.82337	-1.75747	1	-1.17371	23.25	17.57	23.45	20.42	40.17	42.53	40.25	36.8	18.89	28.33	21.81	27.46	38.86	36.83
133.m00127_at	133.m00127	XM_646993	hypothetical protein	1	-1.52672	1	-1.08932	11.14	9.246	11.23	9.133	17.1	18.74	17.88	17.4	9.251	13.35	12.76	15.75	15.02	18.32
133.m00127_x_at	133.m00127	XM_646993	hypothetical protein	1	-1.7094	1	-1.16279	16.81	12.83	15.83	11.96	27.58	26.07	24.71	24.05	12.06	18.81	14.71	19.57	21.35	25.48
133.m00128_at	133.m00128	XM_646994	zinc finger protein, putative	1	-1.7094	1	-1.22399	0.281	0.228	0.269	0.254	0.427	0.381	0.265	0.511	0.291	0.203	0.194	0.48	0.211	0.309
133.m00129_at	133.m00129	XM_646995	fructokinase, putative	1	-1.83486	1	1.054	2.121	1.973	1.895	1.975	2.936	3.243	2.094	3.091	0.884	1.94	2.077	2.487	2.944	3.513
133.m00129_x_at	133.m00129	XM_646995	fructokinase, putative	1	-1.76367	1	-1.02041	2.032	2.038	1.824	1.994	2.922	2.843	2.127	3.047	1.023	1.674	2.113	2.248	2.704	3.08
133.m00130_at	133.m00130	XM_646996	hypothetical protein	0.785597	-1.85529	1	1.13	2.269	4.808	3.953	3.283	1.018	1.866	3.142	4.901	1.149	1.086	1.577	1.765	2.533	4.057
133.m00130_x_at	133.m00130	XM_646996	hypothetical protein	0.785952	-2.84091	1	-1.02987	5.663	8.168	7.323	5.52	4.24	4.365	5.16	8.765	1.009	2.825	2.38	5.209	4.406	6.205
133.m00131_at	133.m00131	XM_646997	serine protease, putative	1	-1.27714	1	-1.00301	13.27	11.12	20.23	18.48	19.82	20.92	17.39	12.66	10.63	14.68	16.14	22.75	17.29	13.23
133.m00132_x_at	133.m00132	NA	hypothetical protein	1	-1.04384	1	-1.04058	0.276	0.236	0.276	0.271	0.288	0.272	0.464	0.516	0.344	0.282	0.461	0.277	0.343	0.474
133.m00133_at	133.m00133	XM_646970	apyrase, putative	1	1.044	1	-1.37552	0.0768	0.133	0.115	0.145	0.258	0.133	0.147	0.143	0.131	0.124	0.309	0.0927	0.136	0.134
133.m00133_x_at	133.m00133	XM_646970	apyrase, putative	1	1.25	1	1.015	0.114	0.188	0.145	0.163	0.2	0.163	0.207	0.169	0.177	0.154	0.445	0.167	0.216	0.179
133.m00134_at	133.m00134	XM_646971	hypothetical protein	1	-1.59236	1	-1.3587	9.997	14.24	8.775	8.219	13.24	15.3	10.61	13.03	5.225	11.93	8.586	7.473	10.03	11.54
133.m00135_at	133.m00135	XM_646972	hypothetical protein	1	-1.04712	1	-1.0917	0.0471	0.0464	0.0553	0.0725	0.0564	0.0632	0.0525	0.0471	0.0464	0.0472	0.0643	0.0464	0.0571	0.0469
133.m00135_x_at	133.m00135	XM_646972	hypothetical protein	1	1.436	1	-1.02881	0.048	0.0481	0.0677	0.0808	0.0474	0.056	0.0481	0.0482	0.0481	0.0506	0.15	0.0481	0.0491	0.0481
133.m00136_at	133.m00136	XM_646973	metal dependent hydrolase, putative	0.807375	1.905	1	-1.41044	8.272	8.61	31.52	32.47	22.01	15.89	7.691	5.098	21.24	14.47	28.52	8.489	8.11	6.549
133.m00137_at	133.m00137	XM_646974	conserved hypothetical protein	1	1.032	1	1.023	0.111	0.0969	0.136	0.149	0.126	0.126	0.133	0.126	0.126	0.126	0.144	0.126	0.125	0.141
133.m00137_x_at	133.m00137	XM_646974	conserved hypothetical protein	1	-1.002	1	1.051	0.0808	0.0633	0.115	0.101	0.0844	0.0842	0.0851	0.0856	0.0756	0.0836	0.096	0.095	0.0884	0.0842
133.m00139_s_at	133.m00139	XM_646976	aminoalcoholphosphotransferase, putative	1	-1.07066	1	-1.27226	0.15	0.137	0.137	0.142	0.295	0.14	0.135	0.137	0.0897	0.154	0.271	0.16	0.113	0.124
133.m00140_at	133.m00140	XM_646977	hypothetical protein	1	-1.03093	1	1.1	0.0912	0.0905	0.129	0.12	0.0994	0.117	0.0974	0.0717	0.0912	0.0917	0.0936	0.143	0.0774	0.103
133.m00141_at	133.m00141	XM_646978	60S ribosomal protein L17, putative	1	-1.38122	1	-1.03627	108.2	126.7	117.4	112.2	99.7	85.8	96.24	141	56.75	88.46	84.6	91.38	89.79	122.5
133.m00141_x_at	133.m00141	XM_646978	60S ribosomal protein L17, putative	1	-1.3369	1	-1.04167	100.6	102.3	106.9	94.71	109.5	89.86	88.29	120.9	66.16	86.26	75.95	101.4	80.46	112.5
133.m00142_at	133.m00142	XM_646979	phosphatidate cytidylyltransferase, putative	1	1.226	1	-1.3624	2.863	2.988	1.906	1.972	5.487	5.623	4.192	3.507	4.134	4.863	8.999	2.71	4.165	3.449
133.m00143_x_at	133.m00143	XM_646980	hypothetical protein	1	1.692	1	-1.05152	0.0468	0.0468	0.0468	0.0468	0.0476	0.0598	0.0473	0.0468	0.0468	0.0487	0.267	0.0493	0.0468	0.0468
133.m00145_x_at	133.m00145	XM_646982	hypothetical protein	0.092778	3.754	1	1.51	0.122	0.123	0.169	0.0826	0.124	0.155	0.213	0.168	0.635	0.321	1.102	0.285	0.175	0.292
133.m00146_at	133.m00146	XM_646983	hypothetical protein	1	1.022	1	1.299	0.0865	0.047	0.0858	0.0883	0.0924	0.0829	0.0866	0.0866	0.0866	0.0906	0.0898	0.143	0.0918	0.11
133.m00148_at	133.m00148	XM_646985	SH3 domain protein	1	-1.05263	1	-1.31062	23.52	24.92	18.57	19.1	37.46	35.84	27.69	13.24	20.68	23.26	33.17	20.59	29.1	13.77
133.m00148_x_at	133.m00148	XM_646985	SH3 domain protein	1	-1.001	1	-1.1534	24.66	21.39	20.21	20.77	41.35	37.57	31.72	15.21	26.83	25.98	36.47	33.09	32.82	15.31
133.m00149_at	133.m00149	XM_646986	hypothetical protein	1	1.277	1	1.059	0.0605	0.0582	0.0599	0.0583	0.0866	0.062	0.0578	0.0538	0.0815	0.0637	0.105	0.0798	0.0582	0.067
133.m00149_x_at	133.m00149	XM_646986	hypothetical protein	1	1.452	1	1.119	0.0522	0.0492	0.05	0.0499	0.0499	0.05	0.0499	0.0481	0.077	0.05	0.0962	0.0499	0.0671	0.0507
133.m00153_at	133.m00153	XM_646984	tRNA nucleotidyltransferase, putative	1	1.055	1	-1.51515	3.17	2.856	2.092	2.668	6.258	5.666	4.411	3.11	3.501	4.222	8.219	2.228	4.134	3.232
134.m00120_at	134.m00120	XM_646945	hypothetical protein	1	1.489	1	1.044	1.034	1.144	0.976	1.356	1.04	0.952	0.861	1.227	2.088	1.267	1.292	1.103	0.839	1.273
134.m00120_x_at	134.m00120	XM_646945	hypothetical protein	1	1.772	1	1.149	1.041	1.014	0.682	1.33	0.924	0.826	0.727	1.116	2.048	1.417	1.338	1.326	0.819	0.975
134.m00121_at	134.m00121	XM_646946	hypothetical protein	1	-1.14811	1	1.039	0.191	0.274	0.279	0.349	0.159	0.171	0.232	0.129	0.133	0.144	0.166	0.213	0.253	0.1
134.m00121_x_at	134.m00121	XM_646946	hypothetical protein	1	-1.02775	1	1.066	0.854	0.745	0.846	1.164	0.502	0.642	0.742	0.315	0.402	0.606	0.544	0.619	0.755	0.372
134.m00122_at	134.m00122	XM_646947	hypothetical protein	1	1.047	1	-1.26904	4.011	4.831	2.813	2.803	4.267	3.198	4.433	5.172	6.068	3.697	3.807	4.059	3.03	2.962
134.m00123_at	134.m00123	XM_646948	hypothetical protein	1	-1.08696	1	-1.287	5.525	6.534	6.783	7.293	5.746	5.148	3.769	2.827	3.482	3.575	4.674	4.169	3.28	2.571
134.m00124_at	134.m00124	XM_646949	heat shock protein, Hsp20 family, putative	0.420874	1.968	1	2.178	0.768	0.792	1.27	1.105	0.922	0.713	0.572	0.728	3.045	1.837	0.516	1.973	0.842	2.352
134.m00124_x_at	134.m00124	XM_646949	heat shock protein, Hsp20 family, putative	0.253898	2.047	1	2.301	0.627	0.715	1.265	0.926	0.879	0.733	0.421	0.662	2.754	1.984	0.433	1.702	0.911	2.169
134.m00126_at	134.m00126	XM_646952	alpha-amylase, putative	1	1.664	1	1.059	0.317	0.193	0.417	0.354	0.211	0.193	0.177	0.198	0.371	0.288	0.317	0.199	0.211	0.209
134.m00126_x_at	134.m00126	XM_646952	alpha-amylase, putative	1	2.168	1	1.106	0.65	0.545	1.539	1.054	0.498	0.503	0.353	0.378	1.226	0.817	0.795	0.539	0.412	0.476
134.m00127_at	134.m00127	XM_646953	zinc finger protein, putative	0.321825	-2.73973	1	-1.05932	4.289	5.251	4.618	4.218	3.265	3.213	2.149	3.156	0.673	1.513	1.171	3.27	2.332	2.703
134.m00127_x_at	134.m00127	XM_646953	zinc finger protein, putative	0.173146	-2.83286	1	-1.09051	3.61	5.229	4.912	3.805	3.533	3.237	2.148	3.122	0.661	1.72	1.006	3.569	2.143	2.614
134.m00133_at	134.m00133	XM_646957	hypothetical protein	1	1.085	1	1.08	0.0436	0.0539	0.0471	0.0455	0.0436	0.0436	0.043	0.0427	0.0479	0.0435	0.0495	0.0536	0.0436	0.0435
134.m00138_at	134.m00138	XM_646962	RNA-binding protein, putative	1	-1.39665	1	-1.0582	0.78	0.639	0.565	0.718	0.62	0.724	0.568	0.514	0.325	0.554	0.444	0.607	0.647	0.469
134.m00138_x_at	134.m00138	XM_646962	RNA-binding protein, putative	1	-1.37741	1	-1.03413	0.902	0.864	0.75	0.867	0.716	0.892	0.636	0.581	0.45	0.547	0.527	0.978	0.574	0.546
134.m00139_at	134.m00139	XM_646963	hypothetical protein	1	1.402	1	1.197	0.806	0.939	0.679	1.565	0.608	0.757	0.777	1.26	1.171	1.377	0.94	1.287	0.796	0.922
134.m00139_x_at	134.m00139	XM_646963	hypothetical protein	1	1.249	1	1.122	0.468	0.528	0.396	0.979	0.375	0.419	0.426	0.531	0.582	0.656	0.418	0.724	0.338	0.472
134.m00140_at	134.m00140	XM_646964	hypothetical protein	1	-1.63132	1	-1.19904	0.76	0.913	0.632	0.852	0.787	0.85	0.414	0.782	0.625	0.624	0.187	0.843	0.432	0.506
134.m00141_s_at	134.m00141	XM_646965	protein phosphatase, putative	1	-1.19332	1	-1.0142	8.015	6.541	7.047	6.432	8.886	7.666	6.638	5.278	5.352	6.653	5.653	9.883	6.905	4.802
134.m00147_at	134.m00147	XM_646951	hypothetical protein	0.0461324	4.053	1	-1.29366	0.295	0.467	0.486	0.655	0.207	0.261	0.188	0.214	2.424	0.311	0.888	0.232	0.158	0.127
135.m00094_at	135.m00094	XM_646923	hypothetical protein	2.38261e-08	10.98	1	1.228	0.0728	0.0454	0.0694	0.0738	0.0684	0.0645	0.0765	0.0768	2.003	0.213	1.129	0.065	0.112	0.0923
135.m00094_x_at	135.m00094	XM_646923	hypothetical protein	1.25004e-11	23.6	1	2.111	0.0603	0.0562	0.0728	0.0739	0.0728	0.072	0.104	0.0963	3.736	1.203	1.808	0.203	0.104	0.275
135.m00095_at	135.m00095	XM_646924	hypothetical protein	1	-1.54321	1	-1.14943	35.85	50.72	39.25	40.57	38.22	34.51	50.48	65.04	26.33	21.64	45.43	23.09	47.01	57.64
135.m00096_at	135.m00096	XM_646925	hypothetical protein	1	-1.22399	1	1.101	0.122	0.122	0.119	0.141	0.106	0.118	0.155	0.184	0.11	0.111	0.115	0.14	0.143	0.173
135.m00096_x_at	135.m00096	XM_646925	hypothetical protein	1	-1.21655	1	1.088	0.0784	0.0784	0.0783	0.115	0.0783	0.0755	0.124	0.0804	0.0784	0.0715	0.0665	0.0769	0.134	0.0842
135.m00097_at	135.m00097	XM_646926	hypothetical protein	1	1.269	1	-1.0142	11.02	13.25	11.16	8.841	7.788	7.907	13.98	12.52	12.36	10.85	16.11	6.79	11.04	13.54
135.m00097_x_at	135.m00097	XM_646926	hypothetical protein	1	1.24	1	1.044	2.273	2.284	2.333	1.915	1.928	1.736	2.982	2.612	2.448	2.295	3.912	1.748	2.507	2.999
135.m00098_at	135.m00098	XM_646927	Rab GTPase activating protein, putative	1	-1.2987	1	1.002	0.19	0.232	0.147	0.154	0.139	0.145	0.149	0.253	0.113	0.126	0.147	0.144	0.153	0.209
135.m00098_x_at	135.m00098	XM_646927	Rab GTPase activating protein, putative	1	-1.21065	1	-1.05374	0.0659	0.0807	0.0778	0.0679	0.0717	0.0705	0.07	0.0748	0.0614	0.0583	0.0583	0.0559	0.0704	0.0803
135.m00099_at	135.m00099	XM_646928	hypothetical protein	1	-1.16822	1	-1.42653	0.503	0.869	0.514	0.477	0.634	0.512	0.609	0.625	0.674	0.39	0.496	0.314	0.402	0.57
135.m00100_at	135.m00100	XM_646929	hypothetical protein	1	1.291	1	-1.14416	4.841	3.565	3.407	4.67	5.331	4.43	3.88	1.595	6.599	4.804	2.852	4.979	3.89	1.452
135.m00101_at	135.m00101	XM_646930	hypothetical protein	1	-1.40252	1	-1.23762	1.731	1.893	1.349	1.203	1.497	1.23	1.824	3.273	1.147	1.384	1.377	1.126	1.042	2.716
135.m00101_x_at	135.m00101	XM_646930	hypothetical protein	1	-1.64474	1	-1.18624	2.316	2.209	1.853	1.196	2.182	1.483	2.184	3.382	1.018	1.633	1.461	1.468	1.508	2.928
135.m00102_at	135.m00102	XM_646931	hypothetical protein	1	-1.21951	1	-1.01112	6.564	7.581	6.982	5.715	4.942	4.951	4.838	7.164	4.337	4.716	4.239	3.885	5.393	7.256
135.m00102_x_at	135.m00102	XM_646931	hypothetical protein	1	-1.19904	1	1.038	8.115	9.532	8.754	7.619	6.319	6.33	5.636	7.966	4.797	5.607	5.955	5.652	6.438	8.491
135.m00103_s_at	135.m00103	XM_646932	Leucine-rich repeat containing protein	1	-1.001	1	-1.001	0.0423	0.0423	0.057	0.0423	0.0425	0.0423	0.0423	0.0423	0.0423	0.0423	0.0423	0.0423	0.0423	0.0423
135.m00105_s_at	135.m00105	XM_646934	Activator 1 subunit 5, putative	1	-1.37931	1	-1.39276	0.337	0.301	0.241	0.233	0.378	0.329	0.243	0.252	0.231	0.177	0.239	0.208	0.214	0.214
135.m00106_at	135.m00106	XM_646935	lysozyme, putative	1	1.475	1	-1.3245	0.515	0.846	1.443	2.008	1.481	1.033	1.556	1.162	1.653	1.825	2.281	0.62	1.205	1.236
135.m00106_x_at	135.m00106	XM_646935	lysozyme, putative	1	1.606	1	-1.1655	0.615	0.654	1.281	1.886	1.279	0.948	1.41	0.958	1.52	1.595	2.474	0.734	1.1	1.132
135.m00107_at	135.m00107	XM_646936	cytosolic regulator pianissimo, putative	1	-1.00604	1	1.027	0.572	0.661	0.472	0.527	0.738	0.7	0.709	0.429	0.602	0.655	0.622	0.485	0.963	0.578
135.m00107_x_at	135.m00107	XM_646936	cytosolic regulator pianissimo, putative	1	1.227	1	1.089	0.99	1.188	0.859	0.845	0.974	0.768	1.247	0.859	1.258	0.997	1.246	0.745	1.462	1.003
135.m00108_at	135.m00108	XM_646937	conserved hypothetical protein	1	-1.00503	1	1.169	4.342	3.364	5.582	4.449	2.801	3.106	4.516	7.124	3.512	3.741	5.136	3.946	4.236	6.544
135.m00108_x_at	135.m00108	XM_646937	conserved hypothetical protein	1	-1.02564	1	1.116	4.48	4.112	7.51	5.674	3.493	3.54	5.99	8.132	4.563	4.071	6.069	4.64	4.948	7.354
135.m00109_at	135.m00109	XM_646938	hypothetical protein	1	-1.04932	1	1.229	0.548	0.467	0.539	0.519	0.467	0.451	0.598	0.612	0.488	0.467	0.558	0.581	0.774	0.606
135.m00110_at	135.m00110	XM_646939	protein kinase, putative	1	-1.41044	1	1.002	4.862	5.285	3.539	4.418	3.682	3.847	5.727	2.928	3.558	3.33	1.817	2.822	5.926	3.642
135.m00110_x_at	135.m00110	XM_646939	protein kinase, putative	1	-1.5949	1	-1.10132	2.196	2.7	1.758	1.743	1.803	1.673	2.664	1.204	1.192	1.335	0.85	1.059	2.482	1.561
135.m00111_at	135.m00111	XM_646940	zinc finger protein, putative	1	-1.03734	1	-1.02041	0.0922	0.0911	0.0911	0.0915	0.108	0.0923	0.0925	0.101	0.0935	0.104	0.087	0.0932	0.0925	0.103
135.m00111_x_at	135.m00111	XM_646940	zinc finger protein, putative	1	-1.25156	1	-1.02145	0.0436	0.0434	0.0436	0.0435	0.046	0.0433	0.0582	0.0899	0.0481	0.0447	0.0436	0.0441	0.0648	0.0603
135.m00112_at	135.m00112	XM_646941	phosphoesterase, putative	1	1.022	1	-1.01937	0.0479	0.0479	0.0479	0.0479	0.051	0.0491	0.0479	0.0478	0.0479	0.0491	0.0532	0.0482	0.048	0.0479
135.m00113_at	135.m00113	XM_646942	hypothetical protein	0.00425999	5.913	1	1.031	0.0697	0.0426	0.066	0.0675	0.0637	0.0754	0.05	0.0632	0.403	0.504	0.248	0.0645	0.0645	0.064
136.m00100_x_at	136.m00100	XM_646905	hypothetical protein	1	1.013	1	1.009	0.0748	0.0689	0.0689	0.0652	0.0689	0.0689	0.0888	0.0816	0.0984	0.0689	0.0689	0.0791	0.0823	0.0709
136.m00101_at	136.m00101	XM_646906	hypothetical protein	1	1.166	1	1.249	1.067	0.897	1.165	1.294	1.119	0.902	1.498	2.222	1.533	1.532	1.677	1.568	1.378	2.239
136.m00101_x_at	136.m00101	XM_646906	hypothetical protein	1	1.087	1	1.226	0.537	0.524	0.658	0.804	0.577	0.498	0.928	1.188	0.741	0.774	0.946	0.732	0.811	1.311
136.m00103_at	136.m00103	XM_646908	hypothetical protein	1	-1.17509	1	-1.18624	6.595	7.256	7.234	10.98	8.115	7.372	8.692	3.299	5.787	5.96	4.769	7.923	7.157	2.818
136.m00104_at	136.m00104	XM_646909	protein kinase, putative	1	-1.46628	1	1.184	2.964	4.83	4.376	3.335	2.733	1.869	2.115	3.213	1.656	1.92	1.428	1.854	4.218	3.036
136.m00104_x_at	136.m00104	XM_646909	protein kinase, putative	1	-1.20773	1	1.367	4.396	7.946	6.38	4.682	3.791	2.647	3.216	4.507	3.262	2.836	2.569	3.355	6.67	4.783
136.m00105_at	136.m00105	XM_646910	70 kDa heat shock protein, putative	0.0136608	3.975	1	2.507	0.407	0.419	0.544	0.794	0.719	0.389	0.974	1.005	5.483	3.695	1.174	1.584	1.646	2.287
136.m00105_x_at	136.m00105	XM_646910	70 kDa heat shock protein, putative	0.00841566	4.535	1	2.477	0.405	0.482	0.706	0.804	0.758	0.48	1.093	1.059	7.164	4.238	1.604	1.377	2.271	2.54
136.m00107_at	136.m00107	XM_646912	hypothetical protein	1	2.124	1	-1.2837	1.37	1.02	0.433	0.436	0.418	0.318	0.532	0.404	0.499	0.446	2.991	0.3	0.276	0.396
136.m00107_x_at	136.m00107	XM_646912	hypothetical protein	0.282948	3.318	1	-1.10132	2.165	1.294	0.807	0.731	0.63	0.608	0.91	0.578	1.731	1.397	4.548	0.583	0.473	0.815
136.m00108_at	136.m00108	XM_646913	hypothetical protein	1	1.079	1	-1.40845	9.29	12.7	2.016	1.536	2.969	2.757	3.338	6.651	5.378	5.856	1.975	2.088	2.421	3.498
136.m00108_x_at	136.m00108	XM_646913	hypothetical protein	1	1.069	1	-1.35318	11.58	16.62	2.656	1.925	4.107	3.305	4.111	8.334	7.637	6.617	2.421	2.743	3.192	4.611
136.m00112_at	136.m00112	XM_646916	hypothetical protein	1	-1.443	1	-1.52439	5.074	5.663	0.822	0.852	0.787	0.835	0.92	1.356	0.737	0.69	0.565	0.513	0.644	0.736
136.m00112_x_at	136.m00112	XM_646916	hypothetical protein	1	-1.35501	1	-1.65017	7.673	7.666	1.394	1.324	1.483	1.259	1.366	2.007	1.28	1.228	0.869	0.693	0.86	1.269
136.m00113_x_at	136.m00113	XM_646917	conserved hypothetical protein	1	1.192	1	1.114	0.0768	0.0684	0.104	0.086	0.0996	0.101	0.132	0.203	0.143	0.227	0.11	0.108	0.147	0.183
136.m00114_at	136.m00114	XM_646918	hypothetical protein	1	-1.27389	1	-1.36612	0.458	0.456	0.257	0.154	0.273	0.366	0.266	0.216	0.187	0.292	0.185	0.225	0.204	0.178
136.m00114_x_at	136.m00114	XM_646918	hypothetical protein	1	-1.09769	1	-1.26263	0.114	0.153	0.0874	0.0615	0.0744	0.114	0.0901	0.0778	0.0673	0.104	0.0727	0.0765	0.0569	0.0773
136.m00115_at	136.m00115	XM_646919	hypothetical protein	1	-1.01215	1	1.102	0.0767	0.0805	0.116	0.0747	0.0727	0.075	0.0754	0.075	0.0743	0.0782	0.0687	0.0968	0.0727	0.0786
136.m00115_x_at	136.m00115	XM_646919	hypothetical protein	1	-1.07991	1	1.189	0.185	0.124	0.192	0.134	0.153	0.119	0.162	0.126	0.139	0.141	0.109	0.181	0.178	0.14
136.m00116_at	136.m00116	XM_646920	hypothetical protein	1	1.011	1	1.02	0.0421	0.0421	0.0421	0.0421	0.0421	0.0438	0.0421	0.0421	0.0449	0.0421	0.0421	0.046	0.0421	0.0421
136.m00116_x_at	136.m00116	XM_646920	hypothetical protein	1	-1.001	1	1.02	0.044	0.0421	0.0447	0.0421	0.0423	0.0421	0.0421	0.0421	0.0421	0.0421	0.042	0.0428	0.044	0.0421
136.m00117_at	136.m00117	XM_646921	splicing factor 3B subunit 3, putative	1	1.149	1	1.098	1.448	1.367	0.977	1.031	1.255	1.031	1.342	1.343	1.148	1.236	2.016	1.248	1.602	1.251
136.m00118_s_at	136.m00118	XM_646922	hypothetical protein	0.81356	-1.66113	1	-1.12108	51.84	58.12	58.88	44.02	65.6	55.22	72.71	77.69	36.43	44.71	40.82	40.06	69.13	77.98
136.m00119_x_at	136.m00119	XM_646903	hypothetical protein	0.302881	-2.71739	1	-1.46199	0.656	2.461	0.695	0.524	0.919	0.54	0.841	1.832	0.236	0.281	0.614	0.299	0.807	1.083
136.m00121_x_at	136.m00121	XM_646915	Sir2 family transcriptional regulator, putative	1	1.271	1	1.199	5.515	2.673	2.487	1.989	2.061	1.875	2.202	2.847	4.129	2.382	2.277	2.932	2.314	2.771
136.m00122_at	136.m00122	XM_646907	predicted protein	1	-1.04822	1	1.029	0.505	0.485	0.538	0.915	0.481	0.469	0.58	0.512	0.488	0.477	0.491	0.488	0.602	0.488
136.m00122_x_at	136.m00122	XM_646907	predicted protein	1	-1.10254	1	1.068	0.638	0.661	0.891	1.183	0.573	0.629	0.872	0.8	0.505	0.762	0.689	0.611	0.883	0.8
137.m00087_at	137.m00087	XM_646890	hypothetical protein	1	1.063	1	-1.12486	0.451	0.489	0.227	0.257	0.405	0.495	0.495	0.677	0.721	0.493	0.445	0.324	0.491	0.582
137.m00087_x_at	137.m00087	XM_646890	hypothetical protein	1	1.064	1	-1.00402	0.249	0.255	0.155	0.229	0.239	0.269	0.257	0.351	0.302	0.299	0.282	0.243	0.302	0.283
137.m00088_at	137.m00088	XM_646891	hypothetical protein	1	-1.07296	1	1.085	1.107	1.059	1.015	0.939	1.076	1.09	1.133	1.069	1.036	1.074	0.949	1.512	1.429	0.771
137.m00089_at	137.m00089	XM_646892	translational activator GCN1, putative	1	1.265	1	1.224	9.457	8.421	8.444	9.417	7.046	7.797	7.152	5.44	10.33	12.6	4.882	6.928	9.88	8.415
137.m00089_x_at	137.m00089	XM_646892	translational activator GCN1, putative	1	1.327	1	1.115	6.069	6.008	5.296	5.67	4.905	4.579	5.033	3.667	7.36	8.595	3.398	4.132	6.091	5.054
137.m00090_at	137.m00090	XM_646893	vacuolar protein sorting 26, putative	1	1.278	1	1.15	0.15	0.106	0.406	0.238	0.111	0.111	0.0776	0.111	0.123	0.11	0.162	0.213	0.0577	0.13
137.m00090_x_at	137.m00090	XM_646893	vacuolar protein sorting 26, putative	1	1.506	1	1.278	0.134	0.0889	0.199	0.202	0.0938	0.0898	0.0562	0.0938	0.0938	0.0941	0.211	0.167	0.0707	0.096
137.m00092_at	137.m00092	XM_646895	phenylalanyl-tRNA synthetase alpha subunit, putative	1	-1.25156	1	-1.07527	11.34	11.19	10.77	11.04	13.08	10.01	7.79	10.44	8.708	10.62	5.778	10.71	9.14	8.61
137.m00093_at	137.m00093	XM_646896	hypothetical protein	1	-1.12108	1	-1.0395	0.0801	0.0894	0.0802	0.0826	0.0845	0.0826	0.0976	0.0886	0.0826	0.0817	0.0721	0.0826	0.0835	0.0883
137.m00093_x_at	137.m00093	XM_646896	hypothetical protein	1	-1.11111	1	-1.01937	0.0687	0.0707	0.071	0.0879	0.0897	0.0718	0.0687	0.0687	0.0643	0.0688	0.0674	0.068	0.0727	0.078
137.m00094_at	137.m00094	XM_646897	conserved hypothetical protein	1	1.081	1	-1.14811	0.783	0.818	0.709	1.043	1.038	0.925	0.536	0.758	0.878	0.883	0.805	0.742	0.649	0.677
137.m00094_x_at	137.m00094	XM_646897	conserved hypothetical protein	1	1.06	1	-1.12108	1.82	1.599	1.775	2.551	2.436	2.453	1.341	1.855	2.122	1.957	2.173	2.058	1.417	1.843
137.m00095_at	137.m00095	XM_646898	hypothetical protein	1	1.341	1	1.142	0.723	0.801	0.981	1.158	1.095	0.887	1.063	0.868	1.29	1.11	1.552	1.059	1.376	0.941
137.m00096_at	137.m00096	XM_646899	hypothetical protein	1	1.035	1	1.093	0.403	0.36	0.674	0.678	0.516	0.641	0.475	0.604	0.481	0.517	0.763	0.709	0.569	0.554
137.m00097_at	137.m00097	XM_646900	hypothetical protein	1	1.194	1	1.268	0.104	0.103	0.165	0.181	0.0804	0.103	0.102	0.0925	0.163	0.0805	0.108	0.162	0.101	0.103
137.m00097_x_at	137.m00097	XM_646900	hypothetical protein	1	1.051	1	1.107	0.163	0.112	0.269	0.268	0.121	0.128	0.103	0.103	0.13	0.0751	0.172	0.12	0.105	0.156
137.m00098_at	137.m00098	XM_646901	hypothetical protein	1	1.022	1	1.013	0.0421	0.0464	0.0421	0.0504	0.0421	0.0421	0.0421	0.0399	0.0431	0.0421	0.0421	0.0421	0.0421	0.0421
137.m00098_x_at	137.m00098	XM_646901	hypothetical protein	1	1.098	1	1.035	0.043	0.0758	0.0457	0.0599	0.0421	0.0395	0.0427	0.0423	0.045	0.0496	0.0427	0.0434	0.0426	0.0433
137.m00099_at	137.m00099	XM_646902	protein kinase, putative	1	1.023	1	1.285	0.766	0.611	0.749	0.741	0.0561	0.0579	0.0513	0.0542	0.0572	0.0573	0.0538	0.121	0.0508	0.0568
137.m00099_x_at	137.m00099	XM_646902	protein kinase, putative	1	1.508	1	1.189	1.924	1.398	1.599	1.588	0.0818	0.152	0.0617	0.0487	0.104	0.184	0.0853	0.23	0.0579	0.0604
138.m00082_at	138.m00082	XM_646880	DNA topoisomerase II, putative	1	-1.16279	1	1.108	3.981	2.427	6.655	4.863	4.351	4.61	4.294	3.387	2.674	4.652	3.613	4.164	4.947	4.665
138.m00082_x_at	138.m00082	XM_646880	DNA topoisomerase II, putative	1	-1.07759	1	1.1	1.175	0.972	1.824	1.298	1.039	1.273	1.32	1.003	0.881	1.382	1.002	1.218	1.33	1.251
138.m00083_at	138.m00083	XM_646881	conserved hypothetical protein	1	2.139	1	1.624	2.336	2.393	0.521	0.0719	0.0428	0.0667	0.0419	0.0421	0.0655	0.0726	0.219	0.161	0.0422	0.0672
138.m00083_x_at	138.m00083	XM_646881	conserved hypothetical protein	1	1.58	1	1.663	1.764	1.345	0.418	0.0442	0.045	0.044	0.0438	0.0407	0.0437	0.056	0.131	0.2	0.0424	0.0441
138.m00084_at	138.m00084	XM_646882	hypothetical protein	1	1.056	1	1.126	0.0421	0.0421	0.0421	0.0421	0.0451	0.0421	0.0421	0.0421	0.0473	0.0465	0.0421	0.0633	0.0421	0.0421
138.m00084_x_at	138.m00084	XM_646882	hypothetical protein	1	1.044	1	1.002	0.0436	0.0421	0.0421	0.0421	0.0421	0.0421	0.0421	0.0421	0.0479	0.0421	0.0421	0.0421	0.0421	0.0424
138.m00085_at	138.m00085	XM_646883	metal dependent hydrolase, putative	1	-1.1919	1	-1.1325	0.318	0.271	0.272	0.281	0.276	0.319	0.284	0.373	0.272	0.25	0.26	0.228	0.297	0.306
138.m00085_x_at	138.m00085	XM_646883	metal dependent hydrolase, putative	1	-1.33511	1	-1.03842	0.156	0.112	0.111	0.124	0.119	0.123	0.115	0.169	0.0663	0.138	0.101	0.0914	0.128	0.167
138.m00086_at	138.m00086	XM_646884	hypothetical protein	1	-1.18064	1	1.081	1.501	1.327	3.062	7.111	1.412	1.671	2.849	5.042	1.179	1.188	6.104	1.612	2.374	4.641
138.m00086_x_at	138.m00086	XM_646884	hypothetical protein	0.937151	-1.28535	1	1.002	6.688	8.899	17.81	20.04	21.25	19.58	28.64	47.76	13.61	12.78	56.05	17.51	25.58	46.51
138.m00087_at	138.m00087	XM_646885	hypothetical protein	1	-1.46413	1	1.353	8.975	7.912	9.417	8.671	5.333	5.762	5.512	11	3.436	4.924	5.332	8.855	8.672	9.152
138.m00087_x_at	138.m00087	XM_646885	hypothetical protein	1	-1.29032	1	1.398	5.836	6.12	6.05	6.723	3.342	4.06	3.72	7.221	2.604	4.131	3.614	6.703	6.023	5.647
138.m00088_at	138.m00088	XM_646886	hypothetical protein	1	1.759	1	1.141	0.053	0.0498	0.0664	0.0531	0.0516	0.0588	0.0519	0.0475	0.0879	0.0777	0.114	0.0574	0.0707	0.0524
138.m00089_x_at	138.m00089	XM_646887	BspA-like leucine rich repeat protein, putative	1	1.056	1	1.071	0.0421	0.0421	0.0421	0.0421	0.0424	0.0421	0.0421	0.0421	0.0421	0.0499	0.0421	0.0518	0.0421	0.0422
138.m00090_x_at	138.m00090	XM_646869	conserved hypothetical protein	1	1.147	1	-1.02041	0.149	0.133	0.149	0.126	0.149	0.177	0.149	0.149	0.192	0.198	0.149	0.149	0.155	0.153
138.m00091_at	138.m00091	XM_646870	hypothetical protein	1	-1.63399	1	-1.23457	7.516	11.74	2.792	6.169	8.585	9.718	6.991	9.549	5.1	6.483	4.466	5.623	7.906	7.716
138.m00091_x_at	138.m00091	XM_646870	hypothetical protein	1	-1.63132	1	-1.14416	8.535	12.81	2.972	6.187	8.648	9.459	7.199	10.6	5.756	5.972	4.699	6.067	7.963	9.685
138.m00092_at	138.m00092	XM_646871	hypothetical protein	1	-1.5625	1	-1.22399	27.44	27.36	18.61	15.8	21.11	24.05	22.97	22.13	15.04	18.6	10.73	12.21	25.42	20.1
138.m00093_at	138.m00093	XM_646872	Rho guanine nucleotide exchange factor, putative	1	1.707	1	1.357	1.195	0.748	1.443	1.601	1.673	1.251	1.839	0.795	3.389	2.235	1.52	2.078	2.321	1.199
138.m00094_at	138.m00094	XM_646873	conserved hypothetical protein	1	-1.07875	1	1.244	0.365	0.544	0.245	0.431	0.32	0.222	0.279	0.308	0.293	0.215	0.276	0.344	0.262	0.466
138.m00095_at	138.m00095	XM_646874	UDP-N-acetylglucosamine pyrophosphorylase, putative	0.0142497	3.27	1	1.363	1.312	1.575	0.941	1.324	1.396	1.946	2.441	3.211	9.356	3.493	10.61	1.468	3.454	4.955
138.m00095_x_at	138.m00095	XM_646874	UDP-N-acetylglucosamine pyrophosphorylase, putative	0.00948995	3.206	1	1.581	1.646	1.426	1.824	1.778	2.049	2.683	4.234	6.01	14.47	5.587	16.58	3.711	4.819	8.986
138.m00097_x_at	138.m00097	XM_646875	hypothetical protein	1	1.017	1	1.044	0.0421	0.0421	0.0421	0.0421	0.0421	0.0426	0.0421	0.0421	0.0446	0.0421	0.0421	0.0478	0.0421	0.0424
138.m00101_s_at	138.m00101	XM_646876	predicted protein	1	-1.02459	1	-1.16414	0.591	0.567	0.532	0.56	1.038	0.874	0.792	0.889	0.817	0.8	1.018	0.735	0.804	0.767
139.m00105_s_at	139.m00105	XM_646867	regulator of nonsense transcripts, putative	1	-1	1	1.082	0.0421	0.0421	0.0421	0.0421	0.0421	0.0421	0.0421	0.0421	0.0421	0.0421	0.0421	0.0505	0.0425	0.044
139.m00108_s_at	139.m00108	XM_646847	hypothetical protein	1	1.236	1	1.29	1.502	2.115	1.274	1.813	1.563	1.215	2.36	2.693	2.166	2.389	2.363	1.767	2.522	3.117
139.m00109_s_at	139.m00109	XM_646848	hypothetical protein	1	1.172	1	1.004	2.933	4.136	2.952	3.456	2.33	3.466	3.566	2.981	4.552	4.542	2.199	3.28	3.639	2.388
139.m00111_at	139.m00111	XM_646850	hypothetical protein	1	-1.79856	1	-1.31234	0.925	0.85	0.486	0.672	0.714	0.847	0.765	1.45	0.45	0.815	0.348	0.69	0.567	0.837
139.m00111_x_at	139.m00111	XM_646850	hypothetical protein	1	-1.73913	1	-1.3587	0.268	0.312	0.181	0.181	0.225	0.219	0.317	0.432	0.193	0.237	0.0985	0.221	0.194	0.219
139.m00112_at	139.m00112	XM_646851	hypothetical protein	1	-1.02669	1	-1.05597	0.0704	0.0741	0.0748	0.0752	0.0747	0.0747	0.0777	0.0947	0.0816	0.0745	0.0781	0.0745	0.0752	0.0777
139.m00112_x_at	139.m00112	XM_646851	hypothetical protein	1	1.127	1	1.03	0.0544	0.0567	0.0566	0.0566	0.0538	0.0566	0.0566	0.0917	0.0633	0.069	0.0821	0.0588	0.0875	0.0532
139.m00113_at	139.m00113	XM_646852	hypothetical protein	1	1.12	1	1.233	0.531	0.348	0.408	0.412	0.418	0.419	0.477	0.565	0.552	0.585	0.439	0.622	0.516	0.59
139.m00113_x_at	139.m00113	XM_646852	hypothetical protein	1	1.087	1	1.045	0.572	0.474	0.428	0.521	0.554	0.603	0.579	0.671	0.737	0.672	0.562	0.642	0.58	0.664
139.m00114_at	139.m00114	XM_646853	ceramide synthase, putative	1	1.919	1	1.205	0.129	0.121	0.0964	0.15	0.145	0.173	0.168	0.181	0.361	0.269	0.334	0.247	0.172	0.188
139.m00115_at	139.m00115	XM_646854	heat shock protein, Hsp20 family, putative	0.240231	2.783	1	1.771	2.394	2.378	1.743	1.116	2.462	1.459	2.618	1.691	7.531	5.816	3.92	4.654	3.375	2.818
139.m00116_at	139.m00116	XM_646855	hypothetical protein	1	1.239	1	1.123	0.0783	0.071	0.109	0.0909	0.0795	0.105	0.07	0.0822	0.125	0.107	0.0824	0.108	0.0766	0.0989
139.m00116_x_at	139.m00116	XM_646855	hypothetical protein	1	1.407	1	1.226	0.0725	0.0666	0.0909	0.0723	0.0757	0.0926	0.0637	0.0742	0.105	0.116	0.0997	0.104	0.0913	0.0851
139.m00118_at	139.m00118	XM_646857	histone H3, putative	1	-1.03842	1	1.231	3.703	5.114	1.951	3.658	2.715	3.059	4.421	4.509	4.231	3.937	2.474	4.002	4.191	5.131
139.m00118_x_at	139.m00118	XM_646857	histone H3, putative	1	1.04	1	1.183	14.1	14.5	9.336	13.16	11.12	10.9	16.88	16.61	17.1	16.17	10.17	14.15	15.68	18.65
139.m00119_at	139.m00119	XM_646858	3 (2 ),5 -bisphosphate nucleotidase, putative	1	-1.31926	1	1.09	19.09	18.26	20.02	18.96	35.76	37.14	43.1	51.54	28.11	42.56	25.88	45.98	46.5	43.16
139.m00120_at	139.m00120	XM_646859	mutS family protein	1	1.158	1	1.128	1.753	1.756	0.959	1.385	1.514	1.169	1.941	1.102	1.947	1.839	1.176	1.873	1.937	1.075
139.m00122_at	139.m00122	XM_646861	hypothetical protein	1	-1.47493	1	1.072	5.772	6.94	3.409	4.335	6.192	5.579	7.355	5.731	3.451	5.181	4.109	5.916	8.432	5.827
139.m00122_x_at	139.m00122	XM_646861	hypothetical protein	1	-1.27877	1	1.051	5.331	6.136	3.592	3.935	6.442	5.854	7.347	5.394	3.98	6.359	4.545	6.006	7.876	5.898
139.m00123_at	139.m00123	XM_646862	hypothetical protein	1	1.475	1	1.302	0.87	0.556	1.555	0.95	1.168	0.974	1.359	0.677	1.723	1.714	1.124	2.362	1.202	0.803
139.m00125_at	139.m00125	XM_646864	hypothetical protein	1	1.295	1	1.171	0.807	0.749	0.798	0.799	0.691	0.762	0.794	0.846	0.959	1.511	0.687	0.866	1.228	0.693
139.m00125_x_at	139.m00125	XM_646864	hypothetical protein	1	1.193	1	1.241	0.94	0.726	0.918	0.974	0.851	0.92	1.17	0.982	1.293	1.77	0.684	1.359	1.348	0.964
139.m00126_at	139.m00126	XM_646865	hypothetical protein	1	1.522	1	1.338	0.0745	0.0574	0.112	0.0758	0.0833	0.0809	0.0699	0.0657	0.101	0.132	0.11	0.107	0.0758	0.122
139.m00127_x_at	139.m00127	XM_646866	hypothetical protein	1	1.136	1	1.091	0.044	0.044	0.044	0.0425	0.044	0.044	0.044	0.0451	0.044	0.0637	0.0455	0.0549	0.044	0.0466
139.m00129_s_at	139.m00129	XM_646868	RNA-binding protein, putative	1	-1.45349	1	1.032	2.72	2.665	2.287	2.949	1.869	2.103	1.573	1.279	1.294	1.67	0.711	2.273	1.789	1.273
139.m00131_s_at	139.m00131	XM_646849	hypothetical protein	1	1.058	1	1.154	3.071	5.289	1.929	3.007	7.186	3.347	7.773	3.716	4.484	6.678	5.35	7.101	8.964	3.266
139.m00132_at	139.m00132	XM_646856	hypothetical protein	1	1.262	1	1.174	0.105	0.0797	0.151	0.0938	0.1	0.0974	0.0951	0.104	0.138	0.121	0.118	0.152	0.0981	0.106
139.m00132_x_at	139.m00132	XM_646856	hypothetical protein	1	1.209	1	1.116	0.159	0.107	0.201	0.149	0.151	0.145	0.148	0.173	0.185	0.165	0.212	0.227	0.147	0.152
14.m00280_at	14.m00280	XM_651249	cytidine deaminase, putative	1	1.355	1	1.472	1.893	1.603	1.707	2.372	1.909	2.28	2.551	2.396	1.606	2.6	6.972	2.866	4.134	3.151
14.m00280_x_at	14.m00280	XM_651249	cytidine deaminase, putative	1	1.696	1	1.748	2.146	2.145	2.714	3.56	2.873	3.335	3.731	3.438	3.565	4.448	11.35	5.796	6.361	5.345
14.m00282_at	14.m00282	XM_651238	protein kinase, putative	1	-1.44718	1	-1.21065	0.0823	0.0906	0.0714	0.129	0.0764	0.107	0.121	0.0869	0.0712	0.0671	0.0617	0.068	0.0946	0.0782
14.m00282_s_at	14.m00282	XM_651238	protein kinase, putative	1	1.551	1	1.146	4.118	4.114	5.329	5.939	7.817	7.34	12.48	11.93	7.084	9.98	46.91	8.358	12.81	12.5
14.m00283_at	14.m00283	XM_651246	hypothetical protein	1	1.02	1	1.153	0.193	0.371	0.394	0.256	0.0543	0.0528	0.0524	0.0489	0.0535	0.0527	0.053	0.0703	0.0577	0.0533
14.m00283_x_at	14.m00283	XM_651246	hypothetical protein	1	1.048	1	1.247	0.335	0.542	0.343	0.385	0.0527	0.0524	0.0525	0.0488	0.0524	0.0522	0.0576	0.098	0.0517	0.0525
14.m00284_at	14.m00284	XM_651230	hypothetical protein	1	-1.13379	1	-1.13122	0.13	0.0701	0.166	0.129	0.131	0.131	0.155	0.198	0.132	0.132	0.137	0.13	0.142	0.131
14.m00286_at	14.m00286	XM_651250	hypothetical protein	1	1.047	1	1.102	0.868	1.074	1.02	1.292	0.96	1.089	1.358	0.723	1.029	0.875	1.302	0.997	1.445	0.948
14.m00286_x_at	14.m00286	XM_651250	hypothetical protein	1	-1.09051	1	-1.1236	0.685	0.684	0.834	1.036	0.848	0.983	1.398	0.652	0.779	0.769	1.046	0.635	1.187	0.761
14.m00289_s_at	14.m00289	XM_651253	conserved hypothetical protein	1	-1.14416	1	-1.21803	1.074	1.464	2.352	2.212	1.395	2.123	1.501	2.216	2.527	2.063	0.711	1.101	1.646	1.698
14.m00292_s_at	14.m00292	XM_651221	hypothetical protein	1	-1	1	1.006	0.0421	0.0421	0.0421	0.0421	0.0421	0.0421	0.0421	0.0421	0.0421	0.0421	0.0421	0.0421	0.0427	0.0423
14.m00293_s_at	14.m00293	XM_651222	hypothetical protein	1	-1.01626	1	-1.40647	1.521	1.849	2.441	2.463	1.932	2.23	1.661	4.372	4.185	2.881	1.044	1.672	1.646	1.725
14.m00294_s_at	14.m00294	XM_651223	hypothetical protein	1	1.083	1	-1.04932	0.109	0.0836	0.123	0.0969	0.0839	0.0836	0.0819	0.0875	0.0884	0.1	0.0859	0.0836	0.0763	0.0811
14.m00296_at	14.m00296	XM_651225	dihydropyrimidine dehydrogenase, putative	1	-2.06186	1	-1.65289	0.853	0.846	1.015	1.097	1.628	1.914	1.523	1.632	0.699	0.889	0.85	0.683	1.184	1.274
14.m00296_x_at	14.m00296	XM_651225	dihydropyrimidine dehydrogenase, putative	0.624921	-2.40964	1	-1.74216	1.584	1.554	2.173	2.569	3.507	4.319	3.652	3.496	1.194	1.634	1.897	1.598	2.258	2.713
14.m00297_at	14.m00297	XM_651226	hypothetical protein	1	1.025	1	1.019	0.0429	0.0429	0.0429	0.0434	0.043	0.0432	0.0424	0.0424	0.0429	0.0457	0.0429	0.0429	0.0449	0.0429
14.m00297_x_at	14.m00297	XM_651226	hypothetical protein	1	1.029	1	1.167	0.048	0.0442	0.0603	0.0444	0.0456	0.0448	0.0441	0.0435	0.0481	0.0452	0.0441	0.0745	0.0425	0.0441
14.m00298_at	14.m00298	XM_651227	hypothetical protein	1	1.201	1	1.143	0.412	0.294	0.449	0.433	0.279	0.309	0.263	0.343	0.309	0.309	0.475	0.391	0.304	0.328
14.m00298_x_at	14.m00298	XM_651227	hypothetical protein	1	1.103	1	1.05	0.223	0.228	0.242	0.251	0.203	0.224	0.174	0.233	0.228	0.222	0.237	0.273	0.171	0.222
14.m00299_s_at	14.m00299	XM_651228	hypothetical protein	1	1.095	1	1.32	0.316	0.216	1.347	1.09	0.415	0.895	0.32	0.287	0.903	0.531	0.218	1.368	0.35	0.383
14.m00300_s_at	14.m00300	XM_651229	hypothetical protein	1	1.594	1	1.208	2.308	2.259	3.725	4.62	3.741	3.857	4.527	4.24	7.189	5.859	6.53	4.9	5.096	4.799
14.m00302_at	14.m00302	XM_651231	hypothetical protein	1	1.487	1	1.323	1.303	1.284	1.377	1.533	1.367	1.826	1.64	1.724	3.025	2.193	2.146	2.208	2.1	2.163
14.m00302_x_at	14.m00302	XM_651231	hypothetical protein	1	1.468	1	1.275	1.637	1.304	1.473	1.759	1.555	1.879	1.889	1.939	3.332	2.208	2.544	2.554	2.231	2.154
14.m00303_at	14.m00303	XM_651232	conserved hypothetical protein	1	-1.26582	1	1.238	4.684	3.268	5.504	6.48	4.465	4.197	4.139	5.566	4.08	4.573	2.506	6.678	4.244	6.347
14.m00307_at	14.m00307	XM_651233	hypothetical protein	1	1.221	1	1.048	11.84	15.57	17.39	17.51	18.84	18.95	16.73	16.56	22.34	23.92	19	22.06	20.51	14.2
14.m00308_at	14.m00308	XM_651234	hypothetical protein	0.585853	2.141	1	1.271	0.046	0.0421	0.0421	0.0424	0.0421	0.0421	0.0421	0.0421	0.154	0.108	0.0441	0.0864	0.0421	0.0421
14.m00308_x_at	14.m00308	XM_651234	hypothetical protein	1	1.207	1	1.065	0.0421	0.0421	0.0421	0.0421	0.0421	0.0421	0.0421	0.041	0.0576	0.0489	0.0456	0.0442	0.0474	0.0421
14.m00309_at	14.m00309	XM_651235	hypothetical protein	1	-1.03734	1	1.084	0.588	0.615	0.93	1.193	0.643	0.873	0.857	0.868	0.751	0.825	0.75	0.95	0.855	0.814
14.m00309_x_at	14.m00309	XM_651235	hypothetical protein	1	1.133	1	1.173	0.369	0.45	0.563	0.926	0.501	0.642	0.58	0.684	1.012	0.634	0.484	0.732	0.594	0.792
14.m00310_at	14.m00310	XM_651236	hypothetical protein	2.32227e-20	39.67	0.00209198	6.703	0.0609	0.0602	0.25	0.168	0.134	0.116	0.266	0.137	7.845	3.839	7.631	1.189	0.884	1.055
14.m00311_at	14.m00311	XM_651237	hypothetical protein	1	-1.49925	1	-1.0661	0.798	0.611	0.767	0.715	0.949	0.803	0.752	1.017	0.676	0.775	0.377	0.789	0.836	0.834
14.m00311_x_at	14.m00311	XM_651237	hypothetical protein	1	-1.64204	1	-1.13379	0.934	0.653	0.777	0.872	1.215	0.99	0.813	1.326	0.809	0.862	0.393	0.837	0.968	1.029
14.m00316_at	14.m00316	XM_651241	hypothetical protein	1	-1.07181	1	-1.01215	0.176	0.0886	0.199	0.224	0.113	0.167	0.247	0.191	0.146	0.16	0.179	0.136	0.175	0.209
14.m00316_x_at	14.m00316	XM_651241	hypothetical protein	1	-1.22549	1	1.007	0.114	0.0692	0.155	0.222	0.116	0.155	0.158	0.222	0.125	0.113	0.152	0.149	0.159	0.17
14.m00317_at	14.m00317	XM_651242	hypothetical protein	1	-1.16959	1	-1.02249	0.191	0.202	0.237	0.253	0.183	0.297	0.236	0.267	0.216	0.178	0.23	0.18	0.297	0.248
14.m00317_x_at	14.m00317	XM_651242	hypothetical protein	1	-1.51515	1	-1.03306	0.226	0.318	0.378	0.302	0.305	0.355	0.307	0.311	0.164	0.24	0.237	0.283	0.311	0.335
14.m00318_at	14.m00318	XM_651243	eukaryotic translation initiation factor 4E, putative	1	-1.06496	1	-1.02775	41.04	49.27	48.18	54.36	42.58	40.19	25.37	41.15	36.62	27.24	40.6	44.58	25.49	39.67
14.m00318_x_at	14.m00318	XM_651243	eukaryotic translation initiation factor 4E, putative	1	-1.04603	1	-1.14416	42.92	48.85	45.47	52.56	42.81	41.36	26.79	41.16	43.68	26.02	40.1	34.41	24.76	40.91
14.m00319_at	14.m00319	XM_651244	hypothetical protein	1	1.001	1	1.088	0.171	0.35	0.187	0.278	0.141	0.128	0.158	0.205	0.157	0.144	0.167	0.212	0.137	0.167
14.m00319_x_at	14.m00319	XM_651244	hypothetical protein	1	-1.27551	1	-1.16822	0.116	0.18	0.162	0.156	0.102	0.103	0.116	0.17	0.0931	0.0861	0.104	0.104	0.101	0.103
14.m00320_at	14.m00320	XM_651245	hypothetical protein	1	1.079	1	1.007	0.284	0.225	0.233	0.281	0.293	0.35	0.29	0.3	0.397	0.317	0.29	0.288	0.282	0.366
14.m00320_x_at	14.m00320	XM_651245	hypothetical protein	1	1.104	1	-1.09409	0.103	0.103	0.0948	0.104	0.0946	0.103	0.107	0.163	0.15	0.102	0.131	0.104	0.103	0.106
14.m00322_at	14.m00322	XM_651247	hypothetical protein	1	1.914	1	1.613	0.457	0.204	1.733	0.52	0.366	0.563	0.133	0.175	0.501	0.685	0.373	1.615	0.183	0.259
14.m00322_x_at	14.m00322	XM_651247	hypothetical protein	0.617052	2.184	1	1.15	0.269	0.121	0.797	0.283	0.159	0.391	0.0615	0.0753	0.275	0.357	0.235	0.38	0.0589	0.151
14.m00324_s_at	14.m00324	XM_651207	hypothetical protein	1	1.184	1	1.12	0.0583	0.141	0.0811	0.119	0.0536	0.0526	0.0508	0.0493	0.0717	0.0644	0.0493	0.0766	0.05	0.0503
14.m00325_at	14.m00325	XM_651208	splicing factor, putative	0.382301	2.756	1	2.192	1.247	1.146	1.132	1.158	0.669	0.696	0.547	1.139	1.783	1.737	2.667	1.809	1.15	1.999
14.m00325_x_at	14.m00325	XM_651208	splicing factor, putative	0.268359	2.76	1	1.768	1.119	0.976	0.939	0.96	0.649	0.58	0.503	0.915	1.273	1.733	2.557	1.158	0.88	1.456
14.m00326_at	14.m00326	XM_651209	Rho family GTPase	0.636246	1.865	1	1.15	3.16	4.479	3.824	4.544	4.319	4.038	4.312	7.37	14.55	5.45	9.352	5.605	4.377	7.083
14.m00326_x_at	14.m00326	XM_651209	Rho family GTPase	0.784768	1.625	1	1.133	9.578	13.81	9.817	16.75	16.67	14.18	14.36	23.13	29.26	19.44	35.38	21.6	14.68	21.51
14.m00327_at	14.m00327	XM_651210	hypothetical protein	1	-1.51745	1	-1.25471	0.234	0.206	0.196	0.161	0.37	0.235	0.242	0.283	0.18	0.19	0.179	0.223	0.217	0.224
14.m00327_x_at	14.m00327	XM_651210	hypothetical protein	1	-1.38313	1	1.006	0.158	0.141	0.143	0.128	0.217	0.224	0.148	0.172	0.139	0.135	0.132	0.238	0.193	0.146
14.m00328_at	14.m00328	XM_651211	hypothetical protein	0.916276	2.049	1	1.017	0.138	0.214	0.145	0.145	0.0913	0.091	0.137	0.189	0.548	0.237	0.118	0.093	0.138	0.146
14.m00328_x_at	14.m00328	XM_651211	hypothetical protein	1	1.265	1	1.012	0.174	0.21	0.157	0.154	0.138	0.171	0.137	0.172	0.219	0.249	0.135	0.128	0.18	0.164
14.m00329_at	14.m00329	XM_651212	hypothetical protein	1	1.184	1	1.033	0.339	0.329	0.399	0.387	0.47	0.462	0.55	0.743	0.515	0.52	1.009	0.535	0.546	0.613
14.m00329_x_at	14.m00329	XM_651212	hypothetical protein	1	1.349	1	1.199	0.361	0.38	0.416	0.51	0.491	0.522	0.64	0.688	0.666	0.663	1.083	0.738	0.714	0.637
14.m00330_at	14.m00330	XM_651213	conserved hypothetical protein	0.847343	-2	1	-1.12233	0.913	1.012	0.623	0.732	1.196	0.791	0.753	1.067	0.319	0.763	0.417	1.253	0.716	0.642
14.m00330_x_at	14.m00330	XM_651213	conserved hypothetical protein	0.531763	-2.05339	1	-1.13895	1.484	1.481	1.093	1.063	1.418	1.347	1.259	1.391	0.431	1.283	0.517	1.364	1.059	1.159
14.m00331_at	14.m00331	XM_651214	hypothetical protein	1	1.235	1	1.148	0.0484	0.0463	0.0463	0.0492	0.046	0.0463	0.0464	0.0463	0.0697	0.0577	0.0463	0.0698	0.0463	0.0463
14.m00331_x_at	14.m00331	XM_651214	hypothetical protein	1	1.095	1	-1.00705	0.0513	0.0513	0.0516	0.0738	0.0517	0.0518	0.0511	0.0518	0.0513	0.0704	0.05	0.052	0.0486	0.0533
14.m00332_at	14.m00332	XM_651215	hypothetical protein	1	1.349	1	1.132	0.782	0.823	0.881	0.781	1.432	1.17	1.843	2.366	1.552	1.848	3.804	1.4	1.908	2.41
14.m00333_at	14.m00333	XM_651216	hypothetical protein	1	1.221	1	1.149	0.901	0.818	0.971	1.115	0.715	0.978	0.637	1.52	0.986	1.069	1.287	1.395	0.662	1.224
14.m00334_at	14.m00334	XM_651217	hypothetical protein	1	1.533	1	-1.35685	1.237	0.647	1.763	1.441	1.94	3.722	0.519	2.171	1.665	3.408	3.054	2.694	0.701	1.02
14.m00334_x_at	14.m00334	XM_651217	hypothetical protein	1	1.708	1	-1.27226	1.303	0.88	2.235	1.713	1.919	4.063	0.67	1.954	2.395	3.603	3.297	3.153	0.681	1.294
14.m00335_at	14.m00335	XM_651218	Rab family GTPase	1	1.099	1	1.004	0.0431	0.0431	0.0431	0.0431	0.0431	0.0437	0.0431	0.0431	0.0431	0.0547	0.0456	0.0431	0.0431	0.0441
14.m00335_x_at	14.m00335	XM_651218	Rab family GTPase	1	1.018	1	1.044	0.0421	0.0421	0.0423	0.0421	0.0421	0.0431	0.0421	0.0421	0.0421	0.0421	0.0451	0.0485	0.0422	0.0421
14.m00336_at	14.m00336	XM_651219	hypothetical protein	1	-1.08342	1	-1.30208	0.464	0.388	0.432	0.451	0.525	0.55	0.357	0.62	0.289	0.44	0.787	0.465	0.284	0.437
14.m00336_x_at	14.m00336	XM_651219	hypothetical protein	1	1.074	1	-1.15607	0.5	0.401	0.403	0.435	0.477	0.647	0.408	0.581	0.429	0.492	0.825	0.502	0.385	0.47
14.m00337_at	14.m00337	XM_651220	hypothetical protein	1	1.012	1	-1.17786	0.194	0.253	0.214	0.188	0.234	0.33	0.214	0.225	0.241	0.214	0.303	0.223	0.214	0.194
14.m00337_x_at	14.m00337	XM_651220	hypothetical protein	1	-1.04275	1	-1.42248	0.1	0.117	0.117	0.104	0.117	0.219	0.166	0.127	0.149	0.118	0.178	0.127	0.117	0.0833
14.m00339_at	14.m00339	XM_651203	protein kinase, putative	0.00555185	3.224	0.18492	2.858	0.978	0.667	0.707	0.736	0.229	0.232	0.267	1.14	0.887	1.319	1.299	1.718	0.544	1.134
140.m00073_at	140.m00073	XM_646833	DNA repair transcription protein Mms19, putative	1	1.205	1	1.24	2.922	2.256	1.669	1.62	1.261	0.902	1.5	1.851	1.62	2.609	0.982	1.268	1.668	2.134
140.m00073_x_at	140.m00073	XM_646833	DNA repair transcription protein Mms19, putative	0.749576	1.398	1	1.163	3.729	3.379	1.463	1.846	1.943	1.569	1.936	2.671	4.324	4.035	1.239	1.738	2.595	2.762
140.m00074_at	140.m00074	XM_646834	diacylglycerol kinase, putative	1	1.005	1	-1.00806	6.926	6.658	6.183	4.601	5.048	4.821	4.448	5.378	4.774	5.482	4.597	4.105	4.966	5.669
140.m00074_x_at	140.m00074	XM_646834	diacylglycerol kinase, putative	1	-1.07411	1	-1.02564	8.297	7.02	7.325	6.121	7.044	5.376	5.392	6.462	5.271	6.165	5.437	5.982	5.629	6.025
140.m00075_at	140.m00075	XM_646835	Rab family GTPase	1	1.023	1	-1.17925	2.171	2.713	2.472	2.584	2.634	3.242	2.48	3.745	3.191	3.011	2.96	2.867	2.085	2.716
140.m00075_x_at	140.m00075	XM_646835	Rab family GTPase	1	1.071	1	-1.02354	1.515	1.933	1.61	1.791	1.727	2.26	1.772	2.409	2.133	2.535	1.875	2.021	1.865	2.04
140.m00076_at	140.m00076	XM_646836	hypothetical protein	1	1.374	1	1.133	1.046	1.046	0.854	1.302	0.953	1.029	1.041	0.77	2.054	1.359	0.777	1.507	1.019	0.792
140.m00076_x_at	140.m00076	XM_646836	hypothetical protein	1	1.119	1	1.02	1.074	1.156	0.902	1.288	0.843	1.08	0.936	0.803	1.265	1.203	0.693	1.295	0.928	0.663
140.m00077_at	140.m00077	XM_646837	conserved hypothetical protein	1	-1.31579	1	-1.94932	0.214	0.149	0.89	1.089	0.426	0.443	0.206	0.128	0.188	0.197	0.221	0.304	0.101	0.082
140.m00078_at	140.m00078	XM_646838	hypothetical protein	1	-1.20919	1	-1.4881	1.709	1.388	1.429	1.399	2.109	1.813	1.432	0.57	1.353	1.116	0.88	1.289	1.222	0.453
140.m00081_s_at	140.m00081	XM_646841	Rho guanine nucleotide exchange factor, putative	1	-1.01523	1	1.307	0.822	0.609	1.017	0.944	1.123	1.034	1.522	1.41	1.783	1.024	1.037	1.921	1.413	1.631
140.m00084_s_at	140.m00084	XM_646844	Rho family GTPase	1	-1.20919	1	-1.04384	9.165	13.19	8.998	12.96	12.64	12.48	10.79	14.97	13.49	7.971	10.6	11.26	11.54	13.65
141.m00078_s_at	141.m00078	XM_646816	clathrin heavy chain, putative	0.967727	2.069	1	1.357	1.433	15.7	0.783	2.431	1.641	3.942	3.293	0.89	6.511	4.307	2.872	3.141	5.509	1.312
141.m00080_at	141.m00080	XM_646818	AAA family ATPase, putative	1	1.03	1	-1.26103	5.797	5.033	4.338	3.47	5.6	3.824	3.236	1.69	4.547	3.517	2.431	3.477	2.808	1.821
141.m00081_s_at	141.m00081	XM_646819	CXXC-rich protein	1	1.631	1	1.005	0.0799	0.0996	0.112	0.283	0.105	0.107	0.11	0.104	0.137	0.103	0.372	0.114	0.104	0.103
141.m00082_at	141.m00082	XM_646820	protein kinase, putative	1	1.729	1	1.307	0.343	0.191	0.505	0.853	0.713	1.173	2.001	1.44	1.927	1.241	4.176	1.466	1.901	1.55
141.m00083_at	141.m00083	XM_646821	hypothetical protein	1	1.07	1	1.076	0.791	0.394	0.654	0.919	0.797	0.901	1.126	1.026	1.087	1.107	0.884	0.966	1.054	1.064
141.m00084_at	141.m00084	XM_646822	BspA-related protein, putative	1	1.23	1	1.479	0.0542	0.0444	0.0666	0.0972	0.0651	0.0642	0.067	0.0484	0.066	0.0911	0.0693	0.0731	0.0983	0.101
141.m00084_x_at	141.m00084	XM_646822	BspA-related protein, putative	1	1.147	1	1.421	0.0541	0.0465	0.0732	0.119	0.0704	0.0702	0.0682	0.0583	0.0796	0.0687	0.0815	0.0867	0.11	0.0891
141.m00085_at	141.m00085	XM_646823	Rab family GTPase	1	1.395	1	-1.19332	5.09	6.579	5.527	5.333	9.174	8.247	4.32	3.351	10.67	7.587	6.379	8.364	4.912	2.73
141.m00086_at	141.m00086	XM_646824	WD repeat protein	1	1.038	1	1.216	3.746	2.556	3.015	2.27	3.155	2.725	2.771	1.54	2.657	3.708	1.69	3.457	3.725	2.082
141.m00086_x_at	141.m00086	XM_646824	WD repeat protein	1	1.113	1	1.145	1.525	1.624	1.331	1.41	1.629	1.517	1.468	1	1.373	1.859	1.421	1.428	2.114	1.307
141.m00087_at	141.m00087	XM_646825	hypothetical protein	1	-1.001	1	-1.001	0.0421	0.0421	0.0559	0.0421	0.0421	0.0421	0.0421	0.0422	0.0421	0.0421	0.0421	0.0421	0.0421	0.0421
141.m00087_x_at	141.m00087	XM_646825	hypothetical protein	1	-1.00908	1	-1.0101	0.0444	0.0421	0.0421	0.0421	0.0421	0.0421	0.0421	0.0439	0.0421	0.0421	0.0422	0.0421	0.0421	0.0421
141.m00088_at	141.m00088	XM_646826	heat shock protein 70, putative	1	-1.16279	1	-1.28205	0.715	1.017	0.582	0.469	0.744	0.752	0.66	0.835	0.386	0.732	0.933	0.446	0.679	0.649
141.m00088_x_at	141.m00088	XM_646826	heat shock protein 70, putative	1	-1.07643	1	-1.11982	0.398	0.565	0.33	0.313	0.32	0.381	0.381	0.499	0.231	0.337	0.612	0.309	0.357	0.384
141.m00089_at	141.m00089	XM_646827	hypothetical protein	1	-1	1	-1	0.0421	0.0421	0.0421	0.0421	0.0421	0.0421	0.0421	0.0421	0.0421	0.0421	0.0421	0.0421	0.0421	0.0421
141.m00089_x_at	141.m00089	XM_646827	hypothetical protein	1	-1.002	1	1.07	0.0421	0.0421	0.0421	0.0421	0.0421	0.0421	0.0424	0.0421	0.0421	0.0421	0.0421	0.0518	0.0421	0.0421
141.m00090_at	141.m00090	XM_646828	protein kinase, putative	1	1.093	1	1.005	0.0469	0.0478	0.0473	0.0692	0.0477	0.0474	0.0474	0.0463	0.058	0.0496	0.0479	0.0474	0.0473	0.0476
141.m00090_x_at	141.m00090	XM_646828	protein kinase, putative	1	1.153	1	-1.03306	0.0428	0.0531	0.0568	0.0518	0.0528	0.0537	0.0532	0.0519	0.0745	0.058	0.0524	0.0522	0.0541	0.0476
141.m00094_at	141.m00094	XM_646832	CXXC-rich protein	1	1.185	1	1.37	0.0634	0.0525	0.102	0.0534	0.0539	0.0497	0.051	0.0894	0.0591	0.0624	0.0932	0.143	0.0517	0.0719
141.m00094_s_at	141.m00094	XM_646832	CXXC-rich protein	1	1.181	1	1.013	0.0422	0.0421	0.048	0.0429	0.0429	0.0472	0.0421	0.0429	0.0748	0.0429	0.0429	0.0436	0.0452	0.044
141.m00096_at	141.m00096	XM_646830	hypothetical protein	1	1.876	1	1.298	0.482	0.365	0.55	0.445	0.707	0.75	0.574	0.504	1.53	1.17	0.904	1.404	0.737	0.517
141.m00097_at	141.m00097	XM_646831	deacetylase, putative	1	1.184	1	1.41	0.0554	0.0478	0.0557	0.0511	0.0557	0.0579	0.054	0.0555	0.0557	0.0644	0.0803	0.125	0.0653	0.0595
142.m00138_at	142.m00138	XM_646812	hypothetical protein	1	1.097	1	-1.18203	2.286	1.709	3.68	3.065	1.983	2.215	1.663	0.881	2.03	1.676	1.566	1.376	1.446	1.229
142.m00138_x_at	142.m00138	XM_646812	hypothetical protein	1	-1.03413	1	-1.49031	1.763	1.648	3.188	2.851	2.514	2.311	1.729	0.915	1.851	1.618	1.592	1.226	1.31	0.992
142.m00139_at	142.m00139	XM_646813	hypothetical protein	1	-1.62338	1	-1.13122	0.719	0.664	0.619	0.718	0.631	0.687	0.631	0.647	0.349	0.548	0.334	0.628	0.583	0.516
142.m00139_x_at	142.m00139	XM_646813	hypothetical protein	1	-1.25313	1	-1.14943	0.15	0.153	0.192	0.215	0.165	0.15	0.189	0.197	0.144	0.164	0.115	0.143	0.148	0.166
142.m00140_at	142.m00140	XM_646814	UDP-N-acetylglucosamine--dolichyl-phosphate N-acetylglucosaminephosphotransferase	0.740463	-1.88679	1	-1.29366	3.271	3.826	3.876	2.562	3.805	2.517	3.048	5.288	1.645	3.25	1.221	2.032	3.025	3.294
142.m00140_x_at	142.m00140	XM_646814	UDP-N-acetylglucosamine--dolichyl-phosphate N-acetylglucosaminephosphotransferase	1	-1.75747	1	-1.20048	1.88	2.109	1.639	1.502	1.65	1.421	1.841	3.27	1.123	1.609	0.741	1.126	1.92	1.948
142.m00141_at	142.m00141	XM_646815	hypothetical protein	1	1.451	1	1.107	5.959	3.825	10.44	13.26	5.517	7.026	6.615	8.628	10.17	9.089	10.66	10.29	5.766	7.374
142.m00141_x_at	142.m00141	XM_646815	hypothetical protein	1	1.435	1	1.072	5.872	3.632	9.266	12.07	5.35	7.184	6.459	7.486	10.32	8.744	9.265	9.206	5.739	6.598
142.m00142_at	142.m00142	XM_646807	hypothetical protein	1	1.263	1	-1.06952	1.11	1.933	1.891	2.326	2.158	2.162	1.939	2.556	2.934	2.68	2.704	2.523	1.764	1.939
142.m00142_x_at	142.m00142	XM_646807	hypothetical protein	1	1.391	1	-1.09529	0.893	1.422	1.361	1.701	1.694	1.585	1.408	1.936	2.217	2.113	2.557	1.65	1.471	1.394
142.m00143_x_at	142.m00143	XM_646808	protein kinase, putative	1	-1.13895	1	-1.14548	0.0435	0.052	0.0435	0.045	0.0435	0.0435	0.0744	0.0445	0.0435	0.0449	0.0434	0.0433	0.0435	0.0442
142.m00145_s_at	142.m00145	XM_646790	hypothetical protein	1	1.522	1	1.205	0.694	0.378	1.262	1.616	0.734	0.747	1.028	0.843	2.46	1.085	0.756	0.916	1.255	0.872
142.m00148_at	142.m00148	XM_646794	hypothetical protein	1	1.055	1	1.182	0.0421	0.0421	0.0421	0.0421	0.0421	0.0421	0.0421	0.0421	0.0469	0.0443	0.0421	0.0695	0.0421	0.0421
142.m00150_at	142.m00150	XM_646797	hypothetical membrane-spanning protein	1	1.682	1	1.37	0.104	0.111	0.104	0.116	0.17	0.157	0.165	0.236	0.545	0.258	0.195	0.331	0.159	0.282
142.m00150_x_at	142.m00150	XM_646797	hypothetical membrane-spanning protein	1	1.488	1	1.18	0.0747	0.0748	0.0614	0.0763	0.0741	0.0822	0.0891	0.0929	0.249	0.0817	0.097	0.135	0.0832	0.0876
142.m00160_at	142.m00160	XM_646784	protein phosphatase, putative	1	1.24	1	-1.0352	0.0571	0.0465	0.0604	0.0421	0.0545	0.0479	0.044	0.0463	0.0468	0.102	0.0442	0.046	0.046	0.0471
142.m00160_s_at	142.m00160	XM_646784	protein phosphatase, putative	1	1.18	1	-1.02987	16.86	17.48	10.67	11.8	16.93	18.45	18.56	12.13	16.48	22.91	18.81	16.26	17.88	13.58
142.m00161_s_at	142.m00161	XM_646785	hypothetical protein	1	-1.27226	1	-1.44718	4.031	8.46	6.683	4.194	3.938	1.977	2.755	3.622	1.768	1.26	5.715	1.717	1.883	2.667
142.m00162_s_at	142.m00162	XM_646786	ubiquitin-conjugating enzyme, putative	0.863327	2.145	1	1.184	5.031	4.367	4.541	3.64	6.787	4.499	5.496	1.335	9.607	10.16	5.85	6.975	5.165	2.668
142.m00163_s_at	142.m00163	XM_646787	hypothetical protein	1	1.3	1	1.06	0.592	0.801	0.529	0.809	0.6	0.823	0.431	0.549	0.677	0.835	0.776	1.025	0.465	0.499
142.m00164_s_at	142.m00164	XM_646788	hypothetical protein	1	-1.08108	1	1.259	0.149	0.136	0.202	0.186	0.166	0.156	0.16	0.261	0.167	0.162	0.174	0.208	0.161	0.354
142.m00166_x_at	142.m00166	XM_646800	hypothetical protein	1	-1.04822	1	1.12	0.0475	0.0421	0.0421	0.0421	0.0484	0.0443	0.0421	0.0421	0.0421	0.0421	0.0421	0.0594	0.0441	0.0462
142.m00167_at	142.m00167	XM_646796	pumilio family RNA-binding protein	1	1.375	1	-1.11982	0.893	0.917	0.953	0.703	0.684	0.796	0.596	0.802	1.01	0.82	1.145	0.499	0.638	0.814
142.m00167_x_at	142.m00167	XM_646796	pumilio family RNA-binding protein	1	1.115	1	-1.287	0.803	0.924	0.754	0.723	0.777	0.73	0.568	1	0.743	0.782	1.02	0.441	0.584	0.779
142.m00168_at	142.m00168	XM_646795	hypothetical protein	1	-1.12108	1	1.122	0.667	0.824	0.669	0.819	0.915	0.796	0.862	1.187	0.947	0.905	0.665	0.805	1.039	1.356
142.m00170_s_at	142.m00170	XM_646792	protein kinase, putative	1	1.043	1	-1.24069	2.885	2.741	5.133	7.617	4.162	6.193	8.834	3.953	7.7	5.53	4.378	3.251	7.063	3.747
142.m00171_s_at	142.m00171	XM_646789	bspA-like leucine rich repeat protein	1	1.068	1	1.033	0.0421	0.0421	0.0433	0.0421	0.0421	0.0421	0.0421	0.0421	0.0509	0.0424	0.0421	0.0464	0.0421	0.0421
143.m00080_x_at	143.m00080	XM_646783	hypothetical protein	1	1.053	1	1.005	0.0421	0.0421	0.0421	0.0421	0.0421	0.0421	0.0421	0.0421	0.0483	0.0427	0.0421	0.0421	0.0421	0.0427
143.m00082_at	143.m00082	XM_646774	protein kinase, putative	1	-1.21803	1	-1.17233	0.286	0.405	0.0628	0.0571	0.0589	0.0916	0.0591	0.0633	0.0596	0.0589	0.0474	0.0589	0.0591	0.0537
143.m00082_x_at	143.m00082	XM_646774	protein kinase, putative	1	-1.10865	1	-1.07527	0.204	0.287	0.0746	0.0786	0.0773	0.0852	0.0731	0.0753	0.0719	0.0757	0.063	0.0731	0.0687	0.0749
143.m00083_at	143.m00083	XM_646775	hypothetical protein	1	-1.4245	1	-1.27877	2.678	2.776	2.042	1.93	1.594	2.461	0.986	2.289	1.336	1.59	0.837	1.613	1.005	1.513
143.m00083_x_at	143.m00083	XM_646775	hypothetical protein	1	-1.51976	1	-1.05485	2.008	1.974	1.706	1.305	1.163	1.692	0.839	1.676	0.884	1.222	0.565	1.329	1.134	1.211
143.m00084_s_at	143.m00084	XM_646776	hypothetical protein	1	-1.09649	1	1.044	0.776	0.649	0.503	0.474	0.275	0.44	0.485	0.484	0.431	0.311	0.39	0.293	0.511	0.525
143.m00093_at	143.m00093	XM_646771	conserved hypothetical protein	1	1.028	1	1.111	1.444	2.319	0.0421	0.0421	0.0421	0.0421	0.0421	0.0421	0.0457	0.0421	0.0421	0.0577	0.0421	0.0421
143.m00093_x_at	143.m00093	XM_646771	conserved hypothetical protein	1	1.072	1	1.002	2.319	3.55	0.0423	0.0423	0.0423	0.0423	0.0423	0.0433	0.0423	0.0531	0.0423	0.0423	0.0419	0.0437
143.m00094_x_at	143.m00094	XM_646772	Truncated peroxiredoxin	1	1.19	1	1.404	1.273	0.723	0.581	0.564	0.568	0.306	0.575	0.577	0.7	0.564	0.502	0.561	0.651	0.892
144.m00087_at	144.m00087	XM_646755	exosome complex exonuclease, putative	1	-1.22249	1	-1.21212	1.312	1.262	1.265	1.137	1.331	1.568	1.256	1.777	1.268	1.286	1.066	1.121	1.256	1.266
144.m00087_x_at	144.m00087	XM_646755	exosome complex exonuclease, putative	1	-1.1976	1	-1.18203	1.695	1.703	1.612	1.542	1.543	1.887	1.457	2.295	1.205	1.644	1.62	1.334	1.581	1.585
144.m00088_at	144.m00088	XM_646756	hypothetical protein	1	-1.1919	1	1.309	0.328	0.273	0.285	0.335	0.279	0.234	0.375	0.314	0.285	0.241	0.224	0.284	0.417	0.492
144.m00088_x_at	144.m00088	XM_646756	hypothetical protein	1	1.049	1	1.349	0.174	0.132	0.241	0.179	0.194	0.171	0.186	0.201	0.229	0.151	0.219	0.23	0.212	0.331
144.m00089_at	144.m00089	XM_646757	hypothetical protein	1	-1.13895	1	1.006	0.629	0.643	0.488	0.589	0.694	0.86	0.622	0.752	0.512	0.815	0.622	0.92	0.621	0.685
144.m00089_x_at	144.m00089	XM_646757	hypothetical protein	1	-1.02987	1	-1	0.657	0.687	0.661	0.672	0.73	0.715	0.61	0.615	0.59	0.752	0.608	0.871	0.568	0.595
144.m00090_at	144.m00090	XM_646758	hypothetical protein	1	-1.55521	1	-1.01833	1.545	1.785	1.314	1.356	1.942	2.24	1.473	2.602	1.027	1.317	1.62	1.915	1.686	2.415
144.m00090_x_at	144.m00090	XM_646758	hypothetical protein	1	-1.63132	1	-1.13379	1.596	1.607	1.357	1.19	1.895	2.341	1.381	2.431	1.151	1.203	1.263	1.475	1.543	2.282
144.m00091_at	144.m00091	XM_646759	hypothetical protein	1	-1.3587	1	-1.02354	4.582	6.804	6.735	7.09	8.434	9.918	7.728	9.816	4.899	7.376	7.842	8.653	5.925	12.95
144.m00091_x_at	144.m00091	XM_646759	hypothetical protein	1	-1.34228	1	-1.03093	3.816	4.936	5.405	5.911	7.136	8.339	6.703	8.167	4.603	6.088	6.357	7.094	5.052	10.99
144.m00092_at	144.m00092	XM_646760	hypothetical protein	1	1.162	1	1.505	0.291	0.218	0.535	0.624	0.698	0.727	1.286	0.79	0.72	0.672	1.969	0.826	2.073	1.211
144.m00092_x_at	144.m00092	XM_646760	hypothetical protein	1	1.127	1	1.449	0.185	0.317	0.341	0.35	0.589	0.496	1.112	0.586	0.52	0.478	1.658	0.691	1.5	0.845
144.m00093_at	144.m00093	XM_646761	ruvB-like DNA helicase, putative	1	-1.23609	1	-1.27226	0.336	0.412	0.26	0.289	0.483	0.334	0.415	0.274	0.308	0.272	0.316	0.309	0.376	0.208
144.m00100_s_at	144.m00100	XM_646768	hypothetical protein	1	-1.28535	1	1.006	0.113	0.106	0.113	0.157	0.116	0.116	0.146	0.113	0.113	0.108	0.0697	0.127	0.126	0.115
144.m00102_at	144.m00102	XM_646752	hypothetical protein	1	-1.00503	1	1.066	2.523	3.136	1.308	1.953	2.587	2.797	2.304	2.717	2.706	2.704	2.352	2.354	2.398	3.75
144.m00102_x_at	144.m00102	XM_646752	hypothetical protein	1	1.052	1	1.08	2.295	2.298	0.881	1.618	1.926	2.096	1.759	2.231	2.409	2.122	1.81	1.825	1.929	2.846
144.m00103_at	144.m00103	XM_646749	conserved hypothetical protein	1	-1.28866	1	1.05	3.001	3.015	2.384	2.62	3.108	2.747	3.447	1.474	1.619	2.765	1.767	3.499	3.461	1.613
145.m00076_at	145.m00076	XM_646731	DEAD DEAH box helicase, putative	0.857473	-1.85874	1	-1.10742	4.909	5.163	4.614	5.428	6.685	7.184	7.015	6.217	3.226	4.194	3.573	6.277	7.546	4.819
145.m00077_at	145.m00077	XM_646732	hypothetical protein	1	1.037	1	1.001	1.331	0.999	1.521	2.189	0.0429	0.0444	0.0435	0.0424	0.0488	0.0433	0.0429	0.0441	0.0429	0.0431
145.m00077_s_at	145.m00077	XM_646732	hypothetical protein	0.791796	-1.51976	1	-1.21655	4.223	4.403	4.21	2.789	3.455	3.114	2.302	1.011	1.138	1.295	2.167	2.258	2.571	1.072
145.m00078_at	145.m00078	XM_646733	hypothetical protein	1	-1.95695	1	1.137	0.421	0.422	0.378	0.274	0.564	0.615	0.765	0.945	0.276	0.376	0.454	0.451	1.164	0.992
145.m00078_x_at	145.m00078	XM_646733	hypothetical protein	0.781101	-2.09205	1	1.174	0.452	0.439	0.259	0.249	0.569	0.591	0.73	0.719	0.283	0.284	0.37	0.43	0.886	1.157
145.m00079_at	145.m00079	XM_646734	phospholipase D, putative	1	-2.14592	1	1.141	0.306	0.252	0.352	0.359	0.279	0.344	0.646	0.416	0.205	0.217	0.146	0.284	0.683	0.492
145.m00079_x_at	145.m00079	XM_646734	phospholipase D, putative	1	-1.95695	1	1.209	0.439	0.312	0.615	0.551	0.483	0.44	0.971	0.776	0.32	0.42	0.251	0.477	1.119	0.838
145.m00080_at	145.m00080	XM_646735	Rab family GTPase	1	-1.39082	1	1.043	4.414	6.315	4.71	4.194	8.516	6.551	5.997	7.222	3.642	4.516	7.797	7.768	6.366	7.903
145.m00080_x_at	145.m00080	XM_646735	Rab family GTPase	1	-1.17233	1	1.115	4.813	5.688	4.29	5.256	9.052	7.264	6.702	8.014	5.18	5.426	10.11	9.121	6.999	9.953
145.m00081_at	145.m00081	XM_646736	hypothetical protein	1	1.172	1	1.591	4.447	5.241	4.522	4.862	11.57	10.18	39.6	40.68	20.44	20.02	35.79	19.9	50.07	36.75
145.m00082_at	145.m00082	XM_646737	acetyl-coA carboxylase, putative	1	-1.08342	1	1.053	11.64	13.19	10.29	8.438	12.01	11.19	16.86	6.076	9.49	11.64	9.052	12.42	18.11	6.597
145.m00083_at	145.m00083	XM_646738	hypothetical protein	1	1.02	1	1.12	0.363	0.397	0.347	0.334	0.418	0.357	0.399	0.22	0.382	0.431	0.25	0.406	0.481	0.278
145.m00083_x_at	145.m00083	XM_646738	hypothetical protein	1	1.033	1	1.039	0.356	0.329	0.325	0.316	0.328	0.384	0.432	0.203	0.333	0.488	0.231	0.385	0.425	0.233
145.m00084_at	145.m00084	XM_646739	Vacuolar sorting protein 9 (VPS9) domain, putative	1	1.356	1	-1.09051	0.602	0.702	0.393	0.68	1.17	0.936	0.668	0.282	1.209	0.813	0.776	1.485	0.621	0.255
145.m00085_at	145.m00085	XM_646740	structure specific recognition protein, putative	1	-1.12994	1	-1.38696	0.952	1.523	0.525	0.619	0.912	1.164	0.891	1.364	0.982	0.931	0.918	0.637	0.892	0.798
145.m00085_x_at	145.m00085	XM_646740	structure specific recognition protein, putative	1	1.03	1	-1.08578	0.335	0.479	0.249	0.282	0.35	0.363	0.329	0.418	0.362	0.382	0.378	0.304	0.343	0.359
145.m00091_s_at	145.m00091	XM_646746	transketolase, putative	1	-1.03413	1	-1.13636	10.93	12.42	9.532	15.14	18.97	26.84	15.34	13.49	14.77	14.87	24.11	16.81	17.3	13.7
146.m00105_at	146.m00105	XM_646707	Rab family GTPase	1	-1.11857	1	-1.07066	1.689	1.977	3.041	3.051	3.059	2.511	2.498	4.085	2.013	2.365	3.957	3.103	2.174	3.187
146.m00106_at	146.m00106	XM_646708	Rho family GTPase	1	-1.28535	1	1.009	29.94	29.87	31.02	34.42	36.41	31.84	33.66	43.48	32.18	32.51	21.14	39.3	34.51	35.63
146.m00106_x_at	146.m00106	XM_646708	Rho family GTPase	1	-1.25156	1	-1.01523	32.07	27.35	33.89	35.88	39.71	35.15	36.66	47.8	37.15	34.18	24.81	39.41	38.67	38.78
146.m00107_at	146.m00107	XM_646709	splicing factor, putative	1	-1.23609	1	-1.06952	7.485	9.828	8.718	7.177	12.52	12.8	11.61	11.14	8.118	10.47	10.75	11.54	11.06	11.08
146.m00107_x_at	146.m00107	XM_646709	splicing factor, putative	1	-1.28535	1	-1.14025	6.881	8.467	8.086	6.963	12.8	12.52	10.84	11.2	7.722	10.47	9.573	10.21	10.17	10.7
146.m00108_at	146.m00108	XM_646710	Eukaryotic translation initiation factor eIF-5	1	-1.29702	1	-1.08342	5.413	4.991	6.872	5.041	5.086	5.211	4.624	7.517	3.922	5.015	3.899	4.42	5.104	5.828
146.m00109_at	146.m00109	XM_646711	hypothetical protein	0.784768	-1.8315	1	-1.18203	1.273	1.368	1.522	1.742	1.911	1.526	1.465	0.966	0.555	1.276	0.665	1.802	1.308	0.745
146.m00110_at	146.m00110	XM_646712	Myb family DNA-binding protein	1	-1.36986	1	-1.46843	0.567	0.473	0.757	0.59	0.803	0.911	1.39	0.867	0.465	0.446	1.708	0.662	0.592	0.732
146.m00112_at	146.m00112	XM_646714	hypothetical protein	1	-1.26582	0.345653	1.284	1.571	1.293	8.92	21.01	86.09	83.57	152.1	93.11	55.77	97.92	91.62	156.8	163.9	83.46
146.m00112_x_at	146.m00112	XM_646714	hypothetical protein	1	-1.31234	0.527274	1.263	1.734	1.536	8.279	20.27	84.39	81.8	155.7	94.95	51.51	97.55	89.59	152.5	162.1	82.75
146.m00113_at	146.m00113	XM_646715	Alpha amylase, putative	1	1.048	1	1.118	0.114	0.113	0.126	0.113	0.123	0.127	0.114	0.113	0.15	0.114	0.114	0.172	0.118	0.116
146.m00114_at	146.m00114	XM_646716	phosphoglycerate mutase family protein	1	-1.1534	1	-1.26582	2.69	2.935	3.713	3.445	3.634	4.034	2.854	5.108	3.546	3.682	2.789	4.502	2.229	2.745
146.m00115_at	146.m00115	XM_646717	hypothetical protein	1	1.622	1	1.023	0.0955	0.0748	0.103	0.117	0.0899	0.0931	0.0955	0.102	0.101	0.0881	0.412	0.101	0.0955	0.0955
146.m00116_at	146.m00116	XM_646718	Ras guanine nucleotide exchange factor, putative	1	-1.02249	1	-1.07875	0.0672	0.0705	0.0816	0.0705	0.0883	0.113	0.0687	0.0452	0.0544	0.0544	0.131	0.0806	0.067	0.0613
146.m00117_at	146.m00117	XM_646719	hypothetical protein	0.000805771	5.133	1	1.705	0.598	0.644	0.78	0.731	1.336	1.037	1.449	1.113	11.86	7.513	2.771	2.152	2.447	1.72
146.m00117_x_at	146.m00117	XM_646719	hypothetical protein	0.00185359	5.427	1	1.605	0.335	0.349	0.393	0.388	0.644	0.489	0.81	0.596	6.179	3.441	1.829	1.04	1.235	0.783
146.m00118_at	146.m00118	XM_646720	hypothetical protein	1	-1.01833	1	-1.01215	0.0421	0.0421	0.0421	0.0429	0.0421	0.0444	0.0429	0.0421	0.0421	0.0421	0.0421	0.0428	0.0421	0.0421
146.m00118_x_at	146.m00118	XM_646720	hypothetical protein	1	1.138	1	1.072	0.0764	0.0722	0.074	0.0636	0.0734	0.074	0.0728	0.0748	0.0763	0.073	0.106	0.0827	0.074	0.0809
146.m00119_at	146.m00119	XM_646721	BspA-like leucine rich repeat protein, putative	1	-1.01523	1	-1.04822	0.0666	0.0731	0.0931	0.089	0.0904	0.109	0.0884	0.0933	0.093	0.0925	0.095	0.0931	0.089	0.0894
146.m00119_x_at	146.m00119	XM_646721	BspA-like leucine rich repeat protein, putative	1	-1.17371	1	-1.04932	0.126	0.101	0.208	0.157	0.198	0.209	0.18	0.193	0.171	0.155	0.173	0.174	0.192	0.192
146.m00120_at	146.m00120	XM_646722	hypothetical protein	1	1.596	1	1.222	0.199	0.167	0.266	0.227	0.16	0.205	0.132	0.331	0.297	0.213	0.476	0.329	0.18	0.228
146.m00121_at	146.m00121	XM_646723	type A flavoprotein	0.813241	1.494	1	1.694	0.084	0.0662	0.0854	0.0788	0.0769	0.0824	0.0731	0.179	0.199	0.179	0.0813	0.384	0.0733	0.15
146.m00121_x_at	146.m00121	XM_646723	type A flavoprotein	1	-1.03306	1	1.472	0.0763	0.0578	0.0826	0.0749	0.0855	0.0913	0.0745	0.189	0.112	0.117	0.0744	0.407	0.0826	0.102
146.m00122_at	146.m00122	XM_646724	hypothetical protein	1	1.011	1	-1.02669	0.0421	0.0421	0.0422	0.0422	0.0424	0.0447	0.0421	0.0455	0.0422	0.0431	0.0473	0.0422	0.0421	0.0432
146.m00122_x_at	146.m00122	XM_646724	hypothetical protein	1	-1.08342	1	1.068	0.0444	0.043	0.0441	0.0421	0.0468	0.0651	0.0428	0.0483	0.0469	0.049	0.0429	0.0817	0.0421	0.0444
146.m00123_at	146.m00123	XM_646725	hypothetical protein	0.785597	-1.9084	1	-1.21065	19.16	12.78	18.48	23.22	31.47	25.24	29.82	25.89	13.17	14.27	16.81	20.92	23.42	25.2
146.m00123_x_at	146.m00123	XM_646725	hypothetical protein	0.973497	-1.79533	1	-1.16144	25.79	16.67	24.18	30.6	34.9	33.87	39.65	34.01	16.9	19.8	23.22	26.35	32.22	33.68
146.m00124_at	146.m00124	XM_646726	hypothetical protein	1	-1	1	1.12	0.0421	0.0421	0.0421	0.0421	0.0421	0.0421	0.0422	0.0421	0.0421	0.0421	0.0421	0.0546	0.0421	0.0457
146.m00124_x_at	146.m00124	XM_646726	hypothetical protein	1	-1.04275	1	1.142	0.0442	0.0427	0.0593	0.0445	0.055	0.0439	0.0438	0.0433	0.0442	0.0449	0.0442	0.0746	0.0442	0.0448
146.m00125_at	146.m00125	XM_646727	hypothetical protein	1	1.003	1	1.078	0.0422	0.0415	0.0422	0.0422	0.0422	0.0422	0.0422	0.0436	0.0436	0.0422	0.0422	0.0509	0.0422	0.0449
146.m00125_x_at	146.m00125	XM_646727	hypothetical protein	1	-1.001	1	-1.02987	0.0434	0.0435	0.0435	0.0461	0.0512	0.0435	0.0433	0.0443	0.0459	0.0435	0.047	0.0435	0.0435	0.0454
146.m00126_at	146.m00126	XM_646728	hypothetical protein	1	1.036	1	-1.40647	2.4	1.753	4.049	3.264	2.651	2.18	2.386	2.5	1.924	1.933	4.252	2.885	0.954	1.855
146.m00127_at	146.m00127	XM_646729	DNA mismatch repair protein MLH1, putative	1	1.099	1	1.137	0.187	0.189	0.21	0.197	0.249	0.265	0.261	0.243	0.508	0.269	0.16	0.238	0.24	0.422
146.m00127_x_at	146.m00127	XM_646729	DNA mismatch repair protein MLH1, putative	1	1.182	1	1.118	0.234	0.231	0.238	0.231	0.322	0.229	0.267	0.352	0.484	0.366	0.224	0.231	0.362	0.4
146.m00128_at	146.m00128	XM_646730	conserved hypothetical protein	1	-1.1976	1	-1.07296	0.527	0.569	0.594	0.673	0.98	0.983	0.781	1.039	1.143	0.919	0.461	1.049	0.735	0.874
146.m00128_x_at	146.m00128	XM_646730	conserved hypothetical protein	1	1.014	1	-1.00908	0.548	0.618	0.6	0.565	0.755	0.898	0.722	0.844	1.148	1.081	0.433	0.849	0.721	0.82
146.m00129_x_at	146.m00129	XM_646705	predicted protein	1	-1.06496	1	1.14	0.0529	0.049	0.0492	0.0938	0.0544	0.0603	0.0492	0.049	0.0513	0.0491	0.049	0.0491	0.0915	0.0492
147.m00091_at	147.m00091	XM_646685	hypothetical protein	1	-1.09409	1	1.379	0.126	0.177	0.138	0.116	0.121	0.139	0.15	0.156	0.128	0.129	0.129	0.176	0.173	0.24
147.m00091_x_at	147.m00091	XM_646685	hypothetical protein	1	-1.11857	1	1.689	0.133	0.147	0.122	0.118	0.121	0.116	0.148	0.277	0.159	0.139	0.12	0.232	0.219	0.351
147.m00092_at	147.m00092	XM_646686	hypothetical protein	1	-1.08342	1	-1.04384	0.0455	0.0453	0.0462	0.0453	0.0453	0.0453	0.0453	0.0623	0.0453	0.0453	0.0453	0.0453	0.0497	0.0461
147.m00092_x_at	147.m00092	XM_646686	hypothetical protein	1	-1.03093	1	1.095	0.0478	0.044	0.044	0.0437	0.0442	0.044	0.0486	0.0446	0.044	0.044	0.044	0.061	0.044	0.0455
147.m00093_at	147.m00093	XM_646687	hypothetical protein	1	-1.08696	1	1.05	0.381	0.708	0.31	0.282	0.569	0.494	0.499	0.643	0.389	0.549	0.602	0.65	0.524	0.559
147.m00093_x_at	147.m00093	XM_646687	hypothetical protein	1	-1.07875	1	1.047	0.377	0.601	0.28	0.261	0.62	0.438	0.417	0.595	0.355	0.538	0.55	0.565	0.51	0.526
147.m00094_at	147.m00094	XM_646688	hypothetical protein	1	-1.321	1	-1.12108	0.081	0.0767	0.0982	0.0863	0.1	0.0827	0.0981	0.0968	0.0747	0.0633	0.0766	0.102	0.081	0.072
147.m00095_at	147.m00095	XM_646689	DNA-directed RNA polymerase II large subunit, putative	0.602817	2.229	1	1.388	4.74	3.49	3.668	5.025	4.548	4.043	6.516	2.138	9.463	7.93	9.448	9.342	8.02	2.286
147.m00096_at	147.m00096	XM_646690	hypothetical protein	1	-1.35685	1	-1.55039	2.077	2.118	1.987	1.651	1.461	1.796	1.714	2.389	1.54	1.444	1.069	0.845	1.471	1.277
147.m00096_x_at	147.m00096	XM_646690	hypothetical protein	1	-1.36612	1	-1.23916	2.646	2.25	2.449	2.5	1.988	2.245	2.477	3.186	2.168	1.938	1.351	2.023	2.023	1.86
147.m00097_at	147.m00097	XM_646691	enhancer binding protein-1	1	-1.24844	1	-1.01833	0.299	0.484	0.297	0.187	0.187	0.187	0.187	0.216	0.163	0.182	0.127	0.183	0.187	0.202
147.m00097_x_at	147.m00097	XM_646691	enhancer binding protein-1	0.736708	-2.55754	1	-1.41243	1.867	3.329	2.079	1.319	1.481	0.785	1.207	1.892	0.574	0.676	0.321	0.655	1.078	1.047
147.m00098_at	147.m00098	XM_646692	Ser Thr protein phosphatase, putative	1	-1.25	1	1.1	0.529	0.418	0.513	0.373	0.399	0.348	0.434	0.522	0.341	0.396	0.283	0.431	0.474	0.487
147.m00098_x_at	147.m00098	XM_646692	Ser Thr protein phosphatase, putative	1	-1.28041	1	-1.04822	0.639	0.542	0.756	0.537	0.579	0.576	0.574	0.614	0.508	0.521	0.363	0.512	0.602	0.565
147.m00099_at	147.m00099	XM_646693	deoxyribose-phosphate aldolase, putative	1	1.128	1	-1.17647	24.01	25.15	26.15	36.32	37.95	42.85	41.51	22.4	26.79	31.16	74.2	36.43	39.58	18.38
147.m00099_x_at	147.m00099	XM_646693	deoxyribose-phosphate aldolase, putative	1	1.122	1	-1.16279	31.52	30.15	36.82	44.32	49.35	52.39	51.53	28.3	31.23	42.24	91.59	47.39	48.69	23.59
147.m00100_at	147.m00100	XM_646694	hypothetical protein	1	1.005	1	1.222	0.0434	0.0421	0.0436	0.0423	0.0421	0.0421	0.0421	0.0421	0.0421	0.0427	0.0421	0.0762	0.0421	0.0424
147.m00100_x_at	147.m00100	XM_646694	hypothetical protein	1	-1.002	1	-1.00908	0.044	0.0421	0.0421	0.0423	0.0421	0.0441	0.0417	0.0421	0.0425	0.0426	0.0421	0.0421	0.0421	0.0421
147.m00101_at	147.m00101	XM_646695	hypothetical protein	1	1.819	1	2.147	1.38	1.071	1.07	1.526	0.0883	0.0779	0.0526	0.0418	0.0656	0.0801	0.277	0.672	0.0599	0.0595
147.m00103_at	147.m00103	XM_646697	hypothetical protein	1	1.004	1	1.232	0.0466	0.0509	0.0466	0.0475	0.0467	0.0427	0.0466	0.0497	0.0466	0.0466	0.0466	0.0812	0.0466	0.0493
147.m00103_x_at	147.m00103	XM_646697	hypothetical protein	1	-1.06383	1	1.2	0.0584	0.0877	0.0594	0.0594	0.057	0.0608	0.0594	0.0615	0.0594	0.0572	0.052	0.0727	0.0572	0.0883
147.m00104_at	147.m00104	XM_646698	Rab GTPase activating protein, putative	1	1.242	1	1.203	3.487	1.988	3.27	3.111	3.676	2.726	4.766	5.714	4.412	4.802	6.07	4.734	4.51	5.468
147.m00104_x_at	147.m00104	XM_646698	Rab GTPase activating protein, putative	1	1.181	1	1.182	3.43	2.015	3.216	3.324	4	3.004	4.51	5.263	4.459	4.429	5.789	4.198	4.987	5.48
147.m00106_at	147.m00106	XM_646701	protein kinase, putative	1	1.206	1	1.201	7.799	5.777	5.464	7.632	7.201	6.816	7.905	7.353	8.894	9.38	8.213	11.76	7.078	8.128
147.m00107_at	147.m00107	XM_646702	hypothetical protein	1	-1.08814	1	-1.04712	4.52	4.534	5.209	7.241	4.332	3.869	4.199	3.289	2.879	3.629	4.407	4.683	3.184	3.471
147.m00108_at	147.m00108	XM_646703	hypothetical protein	1	-1.03842	1	1.028	0.933	0.832	0.746	0.539	0.61	0.583	0.657	0.765	0.616	0.586	0.679	0.512	0.808	0.72
147.m00108_x_at	147.m00108	XM_646703	hypothetical protein	1	-1.00908	1	-1.01626	2.575	2.309	2.705	1.451	1.525	1.411	2.025	2.189	1.561	1.944	1.741	1.208	1.901	2.249
147.m00110_x_at	147.m00110	XM_646704	conserved hypothetical protein	1	1.158	1	1.301	0.0498	0.0469	0.0455	0.0466	0.05	0.0508	0.0508	0.0485	0.0626	0.0588	0.0529	0.057	0.0573	0.0843
147.m00113_at	147.m00113	XM_646700	ADP ribosylation factor family GTPase, putative	1	1.071	1	1.336	0.774	0.816	0.57	0.743	1.581	1.76	1.664	3.282	2.31	3.091	1.324	2.857	1.734	3.702
147.m00113_x_at	147.m00113	XM_646700	ADP ribosylation factor family GTPase, putative	1	-1.08932	1	1.222	0.766	0.831	0.56	0.489	1.808	1.787	1.77	3.022	2.094	2.883	1.086	2.666	1.879	3.091
147.m00114_at	147.m00114	XM_646699	microsomal signal peptidase subunit, putative	1	-1.38504	1	1.078	7.439	8.408	7.484	5.544	11.62	9.257	11.07	10.47	7.676	9.46	6.121	11.94	10.5	11.78
148.m00074_s_at	148.m00074	XM_646682	hypothetical protein	1	1.018	1	-1.001	0.0434	0.0422	0.0422	0.0439	0.0422	0.0422	0.0422	0.0423	0.0446	0.0422	0.0422	0.0422	0.0422	0.0422
148.m00078_at	148.m00078	XM_646671	hypothetical protein	1	-1.26582	1	-1.03627	21.56	29.33	19.78	20.75	20.43	20.8	31.07	41.78	16.09	17.63	35.15	15.79	28.88	39.87
148.m00078_x_at	148.m00078	XM_646671	hypothetical protein	1	-1.37363	1	-1.0989	22.98	32.88	19.77	19.78	25.51	27.11	35.77	50.79	18.82	19.81	38.77	19.16	32.5	45.39
148.m00079_s_at	148.m00079	XM_646672	P-glycoprotein-1	1	1.481	1	1.565	3.411	8.162	2.456	4.022	1.752	1.789	4.93	4.735	6.148	4.166	3.171	2.118	6.413	7.055
148.m00079_x_at	148.m00079	XM_646672	P-glycoprotein-1	1	1.025	1	1.223	2.551	4.972	1.197	2.386	1.435	1.377	3.225	2.574	2.324	2.99	1.262	1.635	3.316	2.747
148.m00080_at	148.m00080	XM_646673	protein kinase, putative	1	1.214	1	1.003	0.121	0.121	0.121	0.12	0.122	0.123	0.122	0.115	0.121	0.198	0.13	0.121	0.121	0.121
148.m00080_x_at	148.m00080	XM_646673	protein kinase, putative	1	1.32	1	1.051	0.103	0.0777	0.0922	0.0955	0.125	0.11	0.112	0.0681	0.127	0.172	0.109	0.103	0.112	0.104
148.m00081_at	148.m00081	XM_646674	protein phosphatase, putative	0.969216	-2.19298	1	-1.59236	1.444	1.189	1.305	0.85	0.642	0.95	0.537	0.756	0.219	0.446	0.341	0.401	0.536	0.404
148.m00081_x_at	148.m00081	XM_646674	protein phosphatase, putative	0.681442	-2.11416	1	-1.62866	1.464	1.108	1.332	1.023	0.833	0.87	0.594	0.778	0.285	0.494	0.332	0.354	0.681	0.423
148.m00082_at	148.m00082	XM_646675	hypothetical protein	1	-1.36612	1	-1.3624	0.251	0.292	0.221	0.23	0.189	0.298	0.2	0.394	0.13	0.17	0.305	0.179	0.18	0.21
148.m00082_x_at	148.m00082	XM_646675	hypothetical protein	1	-1.04603	1	-1.06838	0.388	0.409	0.331	0.303	0.24	0.326	0.256	0.497	0.289	0.249	0.383	0.303	0.303	0.281
148.m00083_at	148.m00083	XM_646676	hypothetical protein	1	-2.11416	1	1.071	1.304	0.962	1.248	1.487	0.991	2.105	0.901	1.669	0.661	1.004	0.375	2.362	1.062	1.153
148.m00083_x_at	148.m00083	XM_646676	hypothetical protein	0.605129	-2.07469	1	1.024	1.678	1.346	1.799	2.008	1.518	2.689	1.202	2.158	0.738	1.218	0.731	2.962	1.398	1.52
148.m00084_at	148.m00084	XM_646677	conserved hypothetical protein	1	1.153	1	-1.11732	2.953	3.068	1.54	2.26	2.075	2.596	2.029	2.969	3.534	3.096	1.908	2.366	1.7	2.424
148.m00084_x_at	148.m00084	XM_646677	conserved hypothetical protein	1	1.181	1	-1.09051	1.739	3.222	0.994	1.524	1.165	1.699	1.304	1.837	2.549	2.011	1.031	1.516	1.116	1.466
148.m00085_at	148.m00085	XM_646678	hypothetical protein	1	-1.10011	1	-1.3369	3.243	4.063	2.433	2.44	2.233	2.854	1.872	2.885	2.028	2.825	1.862	1.59	1.98	1.885
148.m00085_x_at	148.m00085	XM_646678	hypothetical protein	1	-1.24378	1	-1.36612	2.792	4.326	2.295	2.01	1.985	2.522	1.871	2.921	1.647	2.362	1.598	1.528	1.686	1.822
148.m00086_at	148.m00086	XM_646679	Rab family GTPase	1	1.357	1	1.342	0.111	0.0948	0.131	0.134	0.128	0.145	0.123	0.104	0.145	0.253	0.13	0.254	0.134	0.135
148.m00086_x_at	148.m00086	XM_646679	Rab family GTPase	1	1.348	1	1.233	0.299	0.239	0.295	0.408	0.357	0.374	0.326	0.291	0.443	0.646	0.323	0.508	0.421	0.331
148.m00087_at	148.m00087	XM_646680	conserved hypothetical protein	1	1.728	1	1.389	0.795	0.914	0.602	0.865	0.942	0.901	0.886	0.676	1.318	1.066	2.212	1.042	1.416	1.095
148.m00087_x_at	148.m00087	XM_646680	conserved hypothetical protein	1	1.928	1	1.472	0.724	0.888	0.694	0.852	0.77	0.887	0.869	0.682	1.417	1.087	2.363	1.177	1.298	1.059
149.m00087_at	149.m00087	XM_646657	hypothetical protein	1	1.243	1	-1.02354	0.0448	0.0421	0.0421	0.0421	0.0421	0.0467	0.042	0.0419	0.0517	0.0438	0.0679	0.0421	0.0421	0.0421
149.m00087_x_at	149.m00087	XM_646657	hypothetical protein	1	1.496	1	1.115	0.043	0.0408	0.0424	0.0421	0.0423	0.0421	0.0422	0.0411	0.0546	0.045	0.101	0.0559	0.0421	0.0434
149.m00088_at	149.m00088	XM_646658	hypothetical protein	0.394736	3.002	1	1.22	0.676	0.497	0.377	0.543	0.409	0.214	0.342	0.348	0.954	1.022	0.905	0.379	0.361	0.432
149.m00088_x_at	149.m00088	XM_646658	hypothetical protein	0.478177	3.036	1	1.063	0.632	0.478	0.33	0.43	0.272	0.168	0.267	0.259	0.621	0.848	0.71	0.131	0.333	0.367
149.m00089_at	149.m00089	XM_646659	hypothetical protein	1	-1.28041	1	1.006	12.16	16.55	9.347	9.545	10.36	10.9	12.43	17.45	7.903	7.992	14.77	7.299	13.61	20.03
149.m00089_x_at	149.m00089	XM_646659	hypothetical protein	1	-1.30039	1	1.063	13.27	19.32	11.83	11.58	13.08	12.47	14.3	21.2	9.398	9.753	16.45	10.5	15.29	24.83
149.m00090_at	149.m00090	XM_646660	hypothetical protein	1	1.056	1	-1.01215	38.89	29.46	37.67	35.55	27.57	29.75	28.28	30.7	21.97	23.81	55.17	27.87	25.17	33.68
149.m00090_x_at	149.m00090	XM_646660	hypothetical protein	1	1.152	1	-1.01317	52.32	42.69	43.07	50.17	39.12	43.78	37.68	42.16	36.65	34.7	80.61	42.54	31.73	47.71
149.m00091_at	149.m00091	XM_646661	hypothetical protein	1	-1.46199	1	-1.04275	1.319	1.154	1.14	1.477	0.814	0.985	1.076	1.091	0.533	0.399	1.441	0.807	0.927	1.128
149.m00091_x_at	149.m00091	XM_646661	hypothetical protein	1	-1.36986	1	-1.11483	1.266	1.015	1.121	1.239	0.838	0.951	0.875	1.134	0.653	0.398	1.256	0.884	0.799	0.855
149.m00092_at	149.m00092	XM_646662	hypothetical protein	1	2.724	1	-1.14155	0.161	0.138	0.769	0.62	0.174	0.199	0.19	0.074	0.18	0.164	2.251	0.162	0.122	0.112
149.m00092_x_at	149.m00092	XM_646662	hypothetical protein	1	1.725	1	-1.3245	0.171	0.177	0.777	1.047	0.265	0.194	0.317	0.0967	0.111	0.121	3.011	0.256	0.155	0.0859
149.m00093_s_at	149.m00093	XM_646663	hypothetical protein	1	1.092	1	-1.04603	0.1	0.0882	0.0886	0.113	0.0954	0.136	0.0898	0.0869	0.131	0.0931	0.108	0.111	0.0894	0.0889
149.m00097_x_at	149.m00097	XM_646666	hypothetical protein	1	1.033	1	1.324	0.0447	0.0421	0.0421	0.0421	0.0421	0.0421	0.0421	0.0421	0.0421	0.0464	0.0421	0.0979	0.0421	0.0421
149.m00100_s_at	149.m00100	XM_646669	hypothetical protein	1	-1.18765	1	1.084	0.0699	0.0605	0.0672	0.0683	0.0659	0.0883	0.0546	0.0685	0.0605	0.0605	0.052	0.116	0.0572	0.0611
149.m00103_at	149.m00103	XM_646650	hypothetical protein	1	1.153	1	1.016	0.0427	0.0413	0.0561	0.042	0.0424	0.0426	0.0414	0.0413	0.0497	0.0511	0.0445	0.0425	0.0422	0.043
149.m00103_x_at	149.m00103	XM_646650	hypothetical protein	1	1.167	1	1.105	0.0421	0.0418	0.073	0.0415	0.0409	0.0421	0.0403	0.0412	0.058	0.0441	0.0432	0.0497	0.0418	0.0451
149.m00104_x_at	149.m00104	XM_646651	hypothetical protein	1	1.063	1	1.184	0.0421	0.0421	0.0421	0.0421	0.0424	0.0421	0.0421	0.0421	0.0421	0.0509	0.0421	0.0702	0.0421	0.0421
149.m00106_at	149.m00106	XM_646653	ornithine cyclodeaminase, putative	0.874873	2.645	1	-1.01112	0.193	0.106	0.195	0.254	0.195	0.285	0.187	0.159	0.414	0.159	2.306	0.241	0.206	0.16
149.m00107_at	149.m00107	XM_646654	hypothetical protein	1	-1.47059	1	1.057	0.79	0.905	0.59	0.93	2.155	1.64	2.434	2.84	1.249	1.712	1.616	1.957	2.289	2.893
149.m00107_x_at	149.m00107	XM_646654	hypothetical protein	1	-1.07991	1	-1.00705	0.928	0.958	0.954	0.925	2.209	1.806	2.527	3.686	2.753	2.107	2.059	1.87	2.635	2.995
149.m00108_at	149.m00108	XM_646655	vesicular integral membrane proteinVIP36, putative	1	-1.00806	1	-1.221	0.998	1.068	1.136	0.944	2.193	1.237	2.199	0.848	1.346	1.392	1.759	0.891	2.132	0.976
149.m00108_x_at	149.m00108	XM_646655	vesicular integral membrane proteinVIP36, putative	1	1.047	1	-1.33511	1.176	1.255	1.39	0.995	2.273	1.531	2.27	1.1	1.664	1.99	1.753	0.951	2.184	1.025
149.m00109_at	149.m00109	XM_646656	conserved hypothetical protein	1	-1.24224	1	1.002	2.589	2.162	3.34	2.492	3.031	2.787	4.531	5.662	3.045	2.594	3.725	3.944	2.948	4.891
149.m00109_s_at	149.m00109	XM_646656	conserved hypothetical protein	1	-1.1274	1	-1.20048	4.702	4.507	5.105	3.304	3.471	3.697	3.536	4.641	3.135	6.301	1.951	3.351	3.439	2.768
149.m00109_x_at	149.m00109	XM_646656	conserved hypothetical protein	1	-1.10619	1	1.241	2.255	2.235	3.198	2.597	3.229	2.111	4.554	6.112	3.657	2.603	3.967	4.737	3.062	6.734
15.m00290_at	15.m00290	XM_651187	conserved hypothetical protein	1	1.562	1	-1.002	0.257	0.312	1.323	0.924	0.284	0.305	0.381	0.172	0.313	0.378	0.666	0.289	0.306	0.232
15.m00290_x_at	15.m00290	XM_651187	conserved hypothetical protein	1	1.627	1	1.1	0.199	0.225	0.527	0.531	0.155	0.179	0.211	0.156	0.232	0.242	0.401	0.187	0.188	0.198
15.m00293_at	15.m00293	XM_651155	GTP-binding protein, putative	1	-1.5456	1	-1.10497	0.205	0.218	0.192	0.188	0.236	0.199	0.399	0.441	0.196	0.196	0.193	0.193	0.313	0.336
15.m00293_x_at	15.m00293	XM_651155	GTP-binding protein, putative	1	-1.61551	1	1.031	0.303	0.313	0.208	0.266	0.365	0.341	0.607	0.618	0.283	0.321	0.261	0.372	0.533	0.555
15.m00294_s_at	15.m00294	NA	pseudogene, ABC transporter	0.220026	1.666	1	1.06	17.17	13.37	5.751	9.002	15.18	7.265	7.132	6.968	33.27	19.35	4.573	12.35	5.782	10.61
15.m00295_at	15.m00295	XM_651150	hypothetical protein	0.829902	2.283	1	-1	1.992	2.484	2.123	1.713	2.279	1.25	1.331	0.273	2.885	2.597	1.628	1.382	1.837	0.404
15.m00295_s_at	15.m00295	XM_651150	hypothetical protein	1	1.866	1	-1.0101	6.596	7.74	5.578	8.284	10.45	7.782	7.44	1.152	13.41	10.15	6.47	12.19	7.183	1.502
15.m00296_at	15.m00296	XM_651149	hypothetical protein	1	1.76	1	1.117	2.868	2.861	2.066	2.332	3.368	2.964	4.126	4.133	5.455	5.744	8.199	3.341	4.315	4.561
15.m00297_at	15.m00297	XM_651143	hypothetical protein	1	-1.21065	1	-1.06383	2.77	2.69	2.686	2.407	3.15	2.613	2.842	3.883	2.863	2.553	2.265	2.667	2.827	3.237
15.m00298_x_at	15.m00298	XM_651181	hypothetical protein	1	1.18	1	1.425	0.0456	0.0453	0.0456	0.0454	0.045	0.0464	0.0452	0.0461	0.0634	0.0542	0.0456	0.0767	0.0456	0.0788
15.m00299_x_at	15.m00299	XM_651182	hypothetical protein	1	1.188	1	1.213	0.0631	0.0542	0.0567	0.0576	0.0583	0.0612	0.0571	0.0551	0.0801	0.0707	0.0576	0.0911	0.0565	0.0673
15.m00300_at	15.m00300	XM_651183	hypothetical protein	1	-1.03627	1	-1.06383	0.741	0.759	0.461	0.635	0.663	0.584	0.426	0.749	0.811	1.129	0.205	0.736	0.443	0.531
15.m00301_x_at	15.m00301	XM_651184	hypothetical protein	1	1.173	1	-1.23762	1.711	1.723	1.475	1.618	0.83	1.118	1.015	1.288	1.007	1.187	1.563	1.073	0.609	0.933
15.m00302_at	15.m00302	XM_651185	hypothetical protein	0.480483	-2.18341	1	-1.26582	4.393	5.191	10.8	6.518	7.977	6.657	7.939	9.392	1.784	3.439	7.806	5.267	6.461	7.22
15.m00303_at	15.m00303	XM_651186	sulfate adenylyltransferase, putative	1	-1.00503	1	1.357	9.221	8.131	7.801	7.567	8.297	10.09	6.299	4.118	4.056	8.737	8.837	22.11	6.856	5.243
15.m00308_s_at	15.m00308	XM_651189	hypothetical protein	1	-1.15207	1	1.091	0.309	0.309	0.273	0.4	0.409	0.486	0.367	0.536	0.347	0.416	0.398	0.461	0.531	0.467
15.m00309_at	15.m00309	XM_651190	hypothetical protein	1	1.284	1	1.293	0.28	0.301	0.25	0.267	0.281	0.238	0.283	0.312	0.279	0.468	0.345	0.503	0.316	0.289
15.m00310_at	15.m00310	XM_651191	hypothetical protein	1	-1.40056	1	1.112	0.66	0.821	0.484	0.379	0.522	0.441	0.697	0.588	0.316	0.385	0.51	0.424	0.744	0.74
15.m00310_x_at	15.m00310	XM_651191	hypothetical protein	1	-1.11359	1	1.149	0.794	0.871	0.572	0.519	0.623	0.57	0.811	0.747	0.599	0.582	0.654	0.568	0.953	0.884
15.m00311_at	15.m00311	XM_651192	tRNA pseudouridine synthase, putative	1	1.415	1	1.11	0.311	0.325	0.177	0.217	0.295	0.301	0.315	0.398	0.399	0.559	0.435	0.313	0.36	0.417
15.m00311_x_at	15.m00311	XM_651192	tRNA pseudouridine synthase, putative	1	1.538	1	1.124	1.391	1.308	0.718	0.813	0.835	0.945	1.234	1.512	1.577	1.712	1.803	0.984	1.376	1.402
15.m00313_at	15.m00313	XM_651194	sphingomyelinase C, putative	1	1.181	1	1.061	1.13	1.302	0.987	1.446	1.341	1.481	1.695	2.316	1.61	2.668	1.792	1.714	2.042	1.594
15.m00313_x_at	15.m00313	XM_651194	sphingomyelinase C, putative	1	1.068	1	1.052	1.622	1.535	1.531	1.916	1.531	1.694	1.986	2.439	1.702	2.229	2.143	1.867	2.053	2.029
15.m00314_at	15.m00314	XM_651195	hypothetical protein	1	1.01	1	-1.002	0.0425	0.0421	0.0421	0.0448	0.0421	0.0421	0.0421	0.0425	0.0437	0.0421	0.0421	0.0421	0.0421	0.0421
15.m00315_s_at	15.m00315	XM_651196	chaperonin-containing TCP-1, zeta subunit	1	1.26	1	1.138	12.99	14.99	12	11.78	7.214	7.448	7.55	7.027	8.598	7.848	11.57	8.352	7.713	8.915
15.m00316_at	15.m00316	XM_651197	hypothetical protein	1	1.528	1	-1.12867	9.779	8.88	10.58	10.3	15.94	12.38	13.35	2.041	17.29	16.31	7.942	20.31	10.62	2.022
15.m00317_at	15.m00317	XM_651198	acetyl-CoA synthetase, putative	1	-1.14025	1	1.069	189.7	155.5	170.3	161.9	166.6	153.4	160	120.9	163	171.8	80	168.2	185.2	130
15.m00324_at	15.m00324	XM_651139	hypothetical protein	1	1.297	1	1.275	0.0571	0.0571	0.0862	0.0572	0.0572	0.0571	0.0571	0.0571	0.0761	0.0934	0.0572	0.0978	0.0573	0.069
15.m00326_s_at	15.m00326	XM_651141	uracil-DNA glycosylase, putative	1	1.148	1	-1.01626	0.9	1.132	1.072	1.092	1.002	0.896	0.816	0.865	0.86	1.234	1.012	1.013	0.916	0.729
15.m00327_at	15.m00327	XM_651142	hypothetical protein	1	-1.16414	1	-1.02775	0.0673	0.062	0.0912	0.0739	0.0781	0.0855	0.0749	0.0707	0.0639	0.0708	0.0641	0.0853	0.0699	0.0708
15.m00329_at	15.m00329	XM_651145	hypothetical protein	1	-1.14155	1	-1.02249	4.13	3.161	3.614	4.193	5.648	5.324	6.017	3.703	4.099	5.197	4.159	5.927	6.275	3.308
15.m00334_at	15.m00334	XM_651151	SNF2 family protein	1	1.442	1	1.068	3.884	5.025	3.361	2.83	3.285	3.132	4.29	1.303	3.297	3.533	5.37	3.29	5.42	1.427
15.m00334_x_at	15.m00334	XM_651151	SNF2 family protein	1	1.357	1	1.142	3.338	4.23	2.336	2.363	3.002	2.477	3.762	1.064	2.44	3.052	4.273	3.17	4.639	1.29
15.m00335_at	15.m00335	XM_651152	hypothetical protein	1	1.007	1	-1.002	0.0494	0.0421	0.0421	0.0421	0.0421	0.0426	0.0421	0.0421	0.0421	0.0433	0.0421	0.0421	0.0421	0.0423
15.m00335_x_at	15.m00335	XM_651152	hypothetical protein	1	1.462	1	1.007	0.0432	0.0432	0.0552	0.0636	0.0432	0.0445	0.0432	0.0421	0.0775	0.0507	0.0642	0.0432	0.0432	0.0441
15.m00336_at	15.m00336	XM_651153	hypothetical protein	1	1.27	1	-1.04932	0.082	0.0811	0.0799	0.106	0.0785	0.0819	0.0968	0.0879	0.104	0.0808	0.154	0.0764	0.0881	0.082
15.m00337_at	15.m00337	XM_651154	hypothetical protein	1	1.011	1	1.159	0.339	0.396	0.322	0.279	0.356	0.322	0.339	0.458	0.535	0.321	0.293	0.331	0.442	0.519
15.m00337_x_at	15.m00337	XM_651154	hypothetical protein	1	-1.00503	1	1.06	0.567	0.663	0.404	0.474	0.538	0.546	0.554	0.779	0.853	0.513	0.478	0.454	0.663	0.84
15.m00339_at	15.m00339	XM_651156	hypothetical protein	1	1.025	1	1.247	0.0971	0.0969	0.126	0.0975	0.097	0.0944	0.0969	0.098	0.1	0.1	0.0969	0.142	0.102	0.121
15.m00339_x_at	15.m00339	XM_651156	hypothetical protein	1	1.15	1	-1.00908	0.171	0.187	0.171	0.174	0.166	0.153	0.173	0.174	0.201	0.17	0.205	0.141	0.162	0.197
15.m00340_at	15.m00340	XM_651157	hypothetical protein	1	1.078	1	1.311	5.745	3.741	5.063	4.59	5.755	4.491	9.473	5.195	8.261	5.685	5.685	8.727	9.133	6.017
15.m00341_at	15.m00341	XM_651158	clathrin assembly protein, putative	1	-1.52207	1	-1.08108	15.73	16.31	16.16	14.81	19.6	19.88	22.46	28.01	11.85	16.65	15.87	15.32	23.07	24.66
15.m00342_at	15.m00342	XM_651159	hypothetical protein	1	1.338	1	1.534	3.673	2.899	5.341	5.954	3.846	3.176	3.525	8.352	7.689	4.414	5.832	10.53	3.991	7.091
15.m00342_x_at	15.m00342	XM_651159	hypothetical protein	1	1.251	1	1.391	1.916	1.476	2.379	1.978	1.552	1.096	1.902	3.306	3.159	1.732	2.118	3.307	1.713	2.811
15.m00343_at	15.m00343	XM_651160	hypothetical protein	1	-1.7301	1	-1.27714	1.374	1.408	3.378	2.876	4.108	4.133	4.383	3.852	1.883	2.43	2.949	2.058	4.037	4.031
15.m00343_x_at	15.m00343	XM_651160	hypothetical protein	1	-1.69205	1	-1.15741	1.263	1.232	3.241	2.649	3.717	3.596	4.13	3.462	1.866	2.205	2.58	2.156	3.971	3.87
15.m00344_at	15.m00344	XM_651161	hypothetical protein	1	1.361	1	1.324	4.006	4.081	3.596	4.164	4.293	3.768	7.227	2.73	7.059	5.925	4.547	5.965	8.347	3.523
15.m00345_at	15.m00345	XM_651162	hypothetical protein	1	1.548	1	1.415	0.576	0.374	0.352	0.411	0.44	0.365	0.424	0.322	0.735	0.885	0.326	0.698	0.582	0.399
15.m00346_at	15.m00346	XM_651163	phosphoesterase, putative	0.835835	1.554	1	1.302	0.548	0.591	0.666	0.624	1.639	0.981	1.248	1.047	2.3	3.102	0.917	3.4	1.199	0.944
15.m00347_at	15.m00347	XM_651164	DENN domain protein	1	-1.02669	1	-1.07411	0.614	0.667	0.655	0.938	0.682	0.717	0.592	0.726	0.518	0.587	0.943	0.708	0.73	0.484
15.m00348_at	15.m00348	XM_651165	brefeldin a-inhibited guanine nucleotide-exchange protein, putative	1	1.078	1	1.132	0.329	0.356	0.214	0.238	0.283	0.226	0.402	0.238	0.414	0.276	0.239	0.276	0.415	0.276
15.m00348_x_at	15.m00348	XM_651165	brefeldin a-inhibited guanine nucleotide-exchange protein, putative	1	1.254	1	-1.07296	0.296	0.39	0.223	0.227	0.272	0.196	0.428	0.303	0.414	0.382	0.299	0.131	0.452	0.328
15.m00349_at	15.m00349	XM_651166	Rho family GTPase	1	-1.13507	1	-1.0929	5.564	5.996	4.434	4.785	4.583	4.087	4.689	6.351	3.419	4.734	4.846	4.216	4.29	4.859
15.m00350_at	15.m00350	XM_651167	oxidoreductase, aldo keto reductase family	1	1.285	1	-1.01523	3.643	3.28	3.738	3.146	2.168	2.125	2.46	1.37	2.499	2.828	2.35	2.338	2.724	1.172
15.m00350_x_at	15.m00350	XM_651167	oxidoreductase, aldo keto reductase family	1	1.418	1	1.013	2.602	2.468	2.634	2.213	1.463	1.396	1.704	0.857	2.01	1.757	1.832	1.572	1.822	0.825
15.m00351_at	15.m00351	XM_651168	GS1 protein, putative	1	1.005	1	1.113	1.908	1.916	1.012	1.248	1.151	1.157	1.149	0.971	1.447	1.505	0.628	1.876	1.145	0.863
15.m00352_at	15.m00352	XM_651169	hypothetical protein	1	-1.01317	1	1.028	2.202	2.347	1.675	1.646	1.842	1.462	1.653	1.267	1.498	1.858	1.265	2.546	1.621	0.963
15.m00353_at	15.m00353	XM_651170	hypothetical protein	1	1.115	1	1.15	0.761	0.773	0.823	0.74	0.941	0.714	0.851	0.812	0.796	0.818	1.199	1.007	0.893	0.953
15.m00353_x_at	15.m00353	XM_651170	hypothetical protein	1	1.172	1	1.231	0.522	0.508	0.563	0.549	0.579	0.49	0.612	0.622	0.574	0.543	0.973	0.756	0.592	0.786
15.m00354_at	15.m00354	XM_651171	hypothetical protein	1	-1.04932	1	-1.07527	9.672	9.796	13.67	11.66	14.87	10.6	10.98	18.88	8.52	10.26	24.08	12.35	10.34	15.31
15.m00354_x_at	15.m00354	XM_651171	hypothetical protein	1	-1.04275	1	-1.02145	9.697	9.472	12.79	12.65	12.25	11.09	11.22	19.01	8.165	9.993	23.96	11.72	10.97	16.2
15.m00355_at	15.m00355	XM_651172	protein kinase, putative	1	2.43	1	1.298	1.043	1.478	0.798	1.178	1.842	1.674	1.969	0.628	1.903	2.25	9.153	1.751	2.188	1.558
15.m00355_x_at	15.m00355	XM_651172	protein kinase, putative	1	2.467	1	1.232	1.779	2.001	1.703	2.119	2.502	3.071	3.113	1.131	3.461	3.774	13.64	2.677	3.598	2.304
15.m00356_at	15.m00356	XM_651173	hypothetical protein	0.39707	2.955	1	1.082	0.108	0.103	0.254	0.292	0.112	0.119	0.157	0.0849	0.509	0.232	0.337	0.135	0.121	0.119
15.m00356_x_at	15.m00356	XM_651173	hypothetical protein	0.00967049	3.623	1	1.163	0.357	0.264	1.702	1.6	0.603	0.376	0.896	0.247	2.572	0.894	2.19	1.107	0.585	0.257
15.m00357_at	15.m00357	XM_651174	hypothetical protein	1	1.083	1	-1.30208	0.377	0.462	0.736	0.55	0.463	0.376	0.37	0.56	0.474	0.418	0.53	0.388	0.247	0.391
15.m00358_at	15.m00358	XM_651175	histone RNA hairpin-binding protein, putative	1	1.472	1	-1.11982	7.664	9.508	7.302	7.519	6.636	4.468	5.219	2.252	7.524	7.522	4.543	5.152	5.778	1.929
15.m00361_s_at	15.m00361	XM_651176	chaperonin 60	1	1.462	1	1.625	1.409	1.383	2.16	1.831	2.151	2.345	2.229	1.13	1.666	2.372	5.318	4.835	3.096	1.931
15.m00362_s_at	15.m00362	XM_651177	conserved hypothetical protein	1	-1.71821	1	-1.18906	0.252	0.48	0.42	0.258	0.255	0.25	0.28	0.553	0.236	0.179	0.146	0.176	0.32	0.331
15.m00363_s_at	15.m00363	XM_651178	hypothetical protein	1	1.15	1	1.094	0.0509	0.0535	0.0613	0.0508	0.0508	0.0508	0.0508	0.0508	0.0571	0.0687	0.0508	0.0666	0.0508	0.0508
15.m00364_s_at	15.m00364	NA	pseudogene, hypothetical protein	1	-1.15607	1	-1.14155	0.138	0.149	0.206	0.165	0.144	0.146	0.14	0.239	0.136	0.15	0.136	0.133	0.132	0.165
15.m00365_s_at	15.m00365	XM_651179	hypothetical protein	1	-1.21655	1	-1.17509	0.428	0.831	0.445	0.778	0.457	0.426	0.24	0.271	0.254	0.203	0.405	0.408	0.273	0.209
15.m00366_x_at	15.m00366	XM_651180	hypothetical protein	1	1.054	1	-1.02669	0.0421	0.0421	0.0421	0.0426	0.0476	0.0424	0.0421	0.0421	0.0421	0.0543	0.0421	0.0421	0.0429	0.0421
150.m00094_s_at	150.m00094	XM_646629	adenosylhomocysteinase, putative	1	1.368	1	1.231	59.65	52.86	42.47	40.29	52.18	45.01	58.12	54.15	89.97	71.85	56.16	57.85	69.31	65.91
150.m00097_at	150.m00097	XM_646632	hypothetical protein	1	1.465	1	1.116	0.877	1.007	1.599	1.813	1.214	1.264	1.335	1.706	1.491	1.142	4.722	1.429	1.389	1.791
150.m00098_at	150.m00098	XM_646633	phosphatase, putative	1	-1.26904	1	-1.12994	4.629	5.233	10.01	10.76	8.243	9.195	5.686	5.603	5.485	6.019	5.106	7.331	6.169	5.286
150.m00100_x_at	150.m00100	XM_646634	60S ribosomal protein L31, putative	1	-1.00705	1	-1.04275	87.2	98.69	107.7	101.1	86.42	91.58	101.4	115.7	103.9	94.15	94.61	81.17	92.41	111.3
150.m00101_at	150.m00101	XM_646635	hypothetical protein	1	-1.09769	1	-1.16414	0.629	0.676	0.479	0.762	0.736	1.153	0.547	0.819	0.713	0.745	0.688	0.707	0.628	0.691
150.m00101_x_at	150.m00101	XM_646635	hypothetical protein	1	-1.02775	1	-1.20192	0.857	1.228	1.179	1.293	1.34	1.753	1.022	1.327	1.19	1.228	1.505	1.228	0.911	1.228
150.m00102_at	150.m00102	XM_646636	conserved hypothetical protein	1	-1.14548	1	-1.15607	0.377	0.366	0.604	0.769	0.637	0.761	0.54	0.566	0.581	0.644	0.426	0.738	0.421	0.497
150.m00103_at	150.m00103	XM_646637	radical SAM domain protein	1	-1.01215	1	1.225	36.83	34.91	35.14	36.99	25.46	29.9	25.69	46.96	35.19	46.48	17.49	38.8	30.08	46.71
150.m00104_at	150.m00104	XM_646638	protein kinase, putative	0.879101	-1.59236	1	-1.03093	7.544	7.634	7.879	7.222	8.228	6.634	8.439	3.726	4.469	3.797	3.89	4.654	10.13	5.156
150.m00105_at	150.m00105	XM_646639	hypothetical protein	1	1.043	1	1.201	0.0741	0.0484	0.0724	0.0689	0.0731	0.0724	0.0724	0.0724	0.0882	0.0806	0.0609	0.117	0.0724	0.078
150.m00107_at	150.m00107	XM_646641	hypothetical protein	1	-2.1097	1	-1.36054	2.077	2.846	1.168	1.256	1.598	1.272	1.141	1.316	0.856	1.148	0.251	0.899	1.018	1.004
150.m00107_x_at	150.m00107	XM_646641	hypothetical protein	1	-1.57233	1	-1.52439	2.916	3.592	1.977	2.259	2.036	2.108	1.467	2.255	1.864	1.797	0.562	1.384	1.285	1.161
150.m00108_at	150.m00108	XM_646642	protein kinase, putative	1	1.719	1	1.134	8.876	8.745	6.235	8.694	6.594	6.517	5.338	3.15	7.34	9.182	10.5	8.625	6.11	3.855
150.m00109_at	150.m00109	XM_646643	protein kinase, putative	1	-1.64204	1	1.115	2.694	3.579	2.644	2.382	2.751	2.723	2.631	3.228	1.82	1.716	1.63	3.429	2.74	3.327
150.m00110_at	150.m00110	XM_646644	conserved hypothetical protein	1	-1.6835	1	-1.14416	3.894	4.467	3.818	4.927	3.276	3.889	3.634	4.053	2.225	2.466	1.937	2.942	3.368	3.417
150.m00113_at	150.m00113	XM_646646	hypothetical protein	1	-1.18483	1	1.065	4.213	4.557	3.952	3.769	5.199	3.429	4.289	1.568	2.755	3.385	2.339	3.999	5.606	1.949
150.m00113_x_at	150.m00113	XM_646646	hypothetical protein	1	-1.15875	1	1.029	6.042	5.283	5.064	6.514	7.008	4.935	6.08	2.129	4.399	4.622	3.079	6.09	6.507	2.678
150.m00114_s_at	150.m00114	XM_646647	60S ribosomal protein L31, putative	1	-1.00908	1	-1.01112	159.7	148	165.5	165.6	158	172.4	170.2	183.2	170.4	178.7	159	155.7	168	183.6
150.m00114_x_at	150.m00114	XM_646647	60S ribosomal protein L31, putative	1	1.015	1	1.002	90.12	99.25	104.5	99.18	78.02	85.37	90.52	103.9	103.1	85.76	83.36	79	89.85	99.78
150.m00116_at	150.m00116	XM_646645	G protein alpha subunit, putative	1	-1.49477	1	-1.35685	15.81	19.63	13.3	13.33	13.21	12.11	12.73	7.949	4.741	7.602	11.92	6.496	11.98	7.392
[truncated: 9,399 more rows]

## Sheet: Additional File 3B
Additional File 3B: Representations for _s probes
Name	RepresentedBy
54.m00206	1.m00618_s
56.m00181	1.m00651_s
10.m00368	10.m00371_s
10.m00369	10.m00372_s
10.m00379	10.m00382_s
80.m00137	10.m00382_s
100.m00140	100.m00141_s
48.m00184	100.m00145_s
932.m00018	1004.m00013_s
103.m00155	103.m00160_s
103.m00156	103.m00161_s
103.m00158	103.m00163_s
209.m00115	105.m00131_s
106.m00144	106.m00147_s
698.m00011	108.m00137_s
7.m00424	108.m00137_s
11.m00345	11.m00386_s
221.m00100	11.m00386_s
96.m00148	11.m00386_s
111.m00128	111.m00134_s
113.m00156	113.m00159_s
11.m00373	116.m00108_s
103.m00147	116.m00124_s
203.m00108	116.m00124_s
70.m00166	116.m00124_s
70.m00172	116.m00124_s
103.m00152	116.m00129_s
101.m00128	12.m00323_s
498.m00026	120.m00096_x
59.m00195	120.m00096_x
722.m00014	121.m00112_x
122.m00121	122.m00130_s
122.m00126	122.m00130_s
122.m00122	122.m00131_s
122.m00127	122.m00131_s
18.m00311	122.m00147_s
125.m00086	125.m00088_s
125.m00096	125.m00098_s
103.m00176	126.m00114_s
103.m00179	126.m00114_s
103.m00175	126.m00115_s
103.m00187	126.m00115_s
1.m00653	127.m00125_s
127.m00142	127.m00125_s
1.m00605	127.m00146_s
127.m00145	127.m00146_s
123.m00106	129.m00129_s
123.m00105	129.m00130_s
1.m00629	13.m00309_s
1.m00688	13.m00310_s
130.m00116	130.m00119_s
246.m00090	130.m00130_s
115.m00148	132.m00091_s
115.m00122	132.m00092_s
115.m00127	132.m00092_s
115.m00121	132.m00093_s
115.m00120	132.m00094_s
220.m00081	133.m00139_s
109.m00120	134.m00141_s
139.m00130	134.m00141_s
134.m00137	139.m00105_s
134.m00142	139.m00108_s
134.m00143	139.m00109_s
134.m00144	139.m00131_s
14.m00295	14.m00289_s
14.m00287	14.m00293_s
14.m00288	14.m00294_s
14.m00290	14.m00299_s
14.m00291	14.m00300_s
150.m00092	140.m00081_s
61.m00168	140.m00081_s
150.m00095	140.m00084_s
142.m00154	142.m00160_s
142.m00155	142.m00161_s
142.m00156	142.m00162_s
142.m00157	142.m00163_s
142.m00158	142.m00164_s
142.m00159	142.m00171_s
12.m00342	148.m00079_s
294.m00053	148.m00079_s
405.m00045	148.m00079_s
430.m00027	148.m00079_s
80.m00153	148.m00079_s
134.m00119	15.m00308_s
15.m00321	15.m00326_s
134.m00148	15.m00361_s
134.m00130	15.m00362_s
134.m00131	15.m00363_s
134.m00132	15.m00364_s
140.m00083	150.m00094_s
155.m00103	155.m00102_s
256.m00075	155.m00102_s
123.m00107	159.m00108_s
129.m00128	159.m00108_s
129.m00158	159.m00108_s
129.m00157	159.m00109_s
129.m00156	159.m00110_s
129.m00155	159.m00111_s
129.m00154	159.m00112_s
129.m00153	159.m00116_s
16.m00285	16.m00294_x
141.m00095	16.m00325_s
72.m00163	16.m00336_s
178.m00092	16.m00359_s
12.m00340	160.m00092_s
12.m00339	160.m00093_s
160.m00104	160.m00101_x
261.m00072	162.m00071_s
164.m00092	164.m00097_s
164.m00094	164.m00099_s
164.m00095	164.m00100_s
142.m00152	165.m00062_x
168.m00130	168.m00121_s
168.m00120	168.m00129_s
17.m00295	17.m00302_s
17.m00301	17.m00305_s
17.m00304	17.m00307_s
17.m00294	17.m00327_s
17.m00303	17.m00327_s
10.m00373	170.m00129_s
10.m00374	170.m00130_s
163.m00094	172.m00081_s
139.m00121	172.m00084_s
139.m00124	172.m00086_s
176.m00110	174.m00074_s
308.m00051	174.m00074_s
558.m00022	174.m00074_s
176.m00104	174.m00089_s
308.m00057	174.m00089_s
530.m00018	174.m00089_s
558.m00021	174.m00089_s
57.m00145	174.m00089_s
440.m00032	175.m00093_s
176.m00105	176.m00108_x
100.m00129	177.m00126_s
18.m00292	178.m00087_s
106.m00153	178.m00102_s
16.m00342	18.m00287_s
178.m00091	18.m00287_s
178.m00090	18.m00288_s
178.m00089	18.m00289_s
18.m00283	18.m00316_s
18.m00285	18.m00316_s
18.m00296	18.m00316_s
114.m00142	180.m00103_s
114.m00143	180.m00104_s
116.m00114	181.m00061_s
116.m00118	181.m00061_s
118.m00147	182.m00134_s
103.m00182	182.m00135_s
388.m00032	182.m00135_s
182.m00154	182.m00151_x
163.m00104	186.m00135_s
172.m00082	187.m00081_s
244.m00078	19.m00345_s
244.m00078	19.m00345_s
244.m00079	19.m00346_x
104.m00160	190.m00100_s
143.m00089	192.m00065_s
143.m00091	192.m00065_s
110.m00121	192.m00076_s
222.m00102	193.m00073_x
195.m00089	195.m00086_s
195.m00084	195.m00087_s
24.m00257	195.m00087_s
429.m00043	195.m00087_s
248.m00062	196.m00086_x
266.m00065	196.m00086_x
375.m00059	196.m00086_x
520.m00035	196.m00086_x
126.m00103	199.m00081_s
126.m00102	199.m00082_s
126.m00101	199.m00083_s
126.m00100	199.m00084_s
126.m00099	199.m00085_s
173.m00101	199.m00089_s
280.m00053	199.m00098_s
4.m00598	199.m00098_s
4.m00598	199.m00098_s
4.m00619	199.m00098_s
4.m00626	199.m00098_s
2.m00501	2.m00505_s
148.m00076	2.m00624_s
2.m00555	20.m00296_s
2.m00613	20.m00296_s
166.m00100	20.m00319_s
166.m00099	20.m00320_s
166.m00098	20.m00321_s
141.m00079	200.m00078_s
10.m00359	201.m00103_s
10.m00358	201.m00104_s
156.m00114	202.m00102_s
156.m00109	202.m00103_s
156.m00110	202.m00104_s
156.m00111	202.m00105_s
175.m00097	204.m00087_s
175.m00116	204.m00087_s
91.m00189	204.m00093_s
91.m00185	204.m00096_s
105.m00129	205.m00100_s
206.m00079	206.m00091_s
209.m00105	209.m00111_s
209.m00106	209.m00112_s
209.m00107	209.m00113_s
105.m00132	209.m00114_s
111.m00131	210.m00094_s
111.m00132	210.m00095_s
111.m00133	210.m00096_s
600.m00022	212.m00080_s
142.m00169	212.m00089_s
142.m00146	212.m00092_s
187.m00072	214.m00092_s
37.m00233	216.m00086_s
192.m00077	217.m00080_s
20.m00276	217.m00080_s
325.m00053	217.m00080_s
68.m00243	217.m00080_s
20.m00277	217.m00081_s
203.m00116	217.m00082_s
154.m00117	218.m00061_s
16.m00332	219.m00089_s
100.m00146	22.m00261_s
177.m00128	22.m00270_s
177.m00117	22.m00271_s
22.m00294	22.m00296_s
22.m00295	22.m00297_s
2.m00623	22.m00310_s
133.m00138	220.m00064_s
117.m00153	221.m00085_s
117.m00152	221.m00086_s
117.m00150	221.m00088_s
117.m00149	221.m00089_s
224.m00078	224.m00081_s
12.m00311	224.m00113_s
224.m00109	224.m00113_s
360.m00046	224.m00113_s
55.m00194	224.m00113_s
222.m00101	225.m00070_x
229.m00073	229.m00089_s
23.m00312	23.m00318_x
23.m00328	23.m00333_s
23.m00352	23.m00362_s
23.m00353	23.m00363_s
23.m00354	23.m00364_s
23.m00355	23.m00365_s
23.m00356	23.m00366_s
23.m00357	23.m00367_s
23.m00359	23.m00369_s
23.m00327	23.m00371_s
299.m00054	23.m00371_s
181.m00060	230.m00074_s
158.m00101	230.m00078_s
168.m00112	230.m00078_s
158.m00102	230.m00079_s
168.m00113	230.m00079_s
168.m00114	230.m00086_s
230.m00080	230.m00086_s
168.m00115	230.m00087_s
52.m00147	231.m00058_s
125.m00101	231.m00061_s
155.m00098	233.m00111_s
237.m00063	237.m00065_s
13.m00287	24.m00253_s
195.m00085	24.m00256_s
195.m00088	24.m00256_s
429.m00042	24.m00256_s
187.m00082	24.m00263_s
13.m00358	24.m00311_s
13.m00345	24.m00314_s
13.m00326	24.m00319_s
176.m00100	240.m00051_x
180.m00115	240.m00051_x
215.m00076	240.m00051_x
216.m00082	240.m00051_x
576.m00012	240.m00051_x
717.m00010	240.m00051_x
74.m00191	240.m00051_x
864.m00008	240.m00051_x
79.m00156	242.m00078_s
242.m00088	242.m00082_x
214.m00063	242.m00085_x
242.m00080	242.m00086_s
242.m00081	242.m00087_s
154.m00140	243.m00062_s
154.m00136	243.m00063_s
154.m00139	243.m00064_s
154.m00124	243.m00065_s
397.m00057	245.m00055_x
160.m00102	247.m00078_s
224.m00108	247.m00081_s
224.m00112	247.m00081_s
224.m00083	247.m00082_s
224.m00107	247.m00082_s
247.m00067	247.m00103_x
196.m00088	248.m00060_s
676.m00022	248.m00060_s
118.m00164	248.m00069_s
22.m00281	25.m00226_s
886.m00007	25.m00238_s
444.m00038	25.m00256_s
18.m00300	25.m00267_s
136.m00109	251.m00066_s
251.m00063	251.m00067_x
254.m00068	254.m00081_s
183.m00103	255.m00046_s
183.m00104	255.m00048_s
155.m00087	256.m00074_s
240.m00057	257.m00064_s
251.m00065	258.m00045_s
251.m00090	258.m00046_s
117.m00151	26.m00279_s
221.m00087	26.m00279_s
11.m00324	26.m00284_s
26.m00280	26.m00284_s
11.m00325	26.m00285_s
26.m00281	26.m00285_s
11.m00326	26.m00286_s
26.m00282	26.m00286_s
214.m00069	26.m00309_s
1.m00720	260.m00067_s
162.m00073	261.m00062_s
175.m00094	264.m00071_s
440.m00030	264.m00071_s
264.m00062	264.m00074_s
170.m00126	265.m00057_s
170.m00125	265.m00058_s
265.m00081	265.m00084_s
170.m00124	265.m00085_s
167.m00124	266.m00060_s
266.m00058	266.m00060_s
194.m00101	266.m00066_s
196.m00087	266.m00066_s
363.m00053	266.m00066_s
375.m00058	266.m00066_s
520.m00034	266.m00066_s
692.m00025	266.m00066_s
149.m00105	267.m00073_x
220.m00067	267.m00073_x
247.m00068	267.m00073_x
251.m00062	267.m00073_x
272.m00069	267.m00073_x
29.m00218	267.m00073_x
507.m00028	267.m00073_x
107.m00115	268.m00062_s
102.m00089	268.m00067_s
399.m00032	27.m00217_s
50.m00208	27.m00217_s
27.m00259	27.m00258_s
27.m00228	27.m00269_s
108.m00132	273.m00061_s
57.m00178	273.m00061_s
30.m00218	275.m00084_s
379.m00040	275.m00084_s
30.m00219	275.m00085_s
379.m00039	275.m00085_s
275.m00092	275.m00097_s
30.m00229	275.m00099_s
275.m00093	275.m00123_s
217.m00093	278.m00076_s
336.m00040	279.m00069_s
279.m00064	279.m00076_s
105.m00125	28.m00293_s
105.m00126	28.m00294_s
105.m00128	28.m00295_s
481.m00033	28.m00298_s
90.m00158	28.m00298_s
28.m00312	28.m00315_s
28.m00323	28.m00328_x
462.m00044	28.m00328_x
256.m00085	28.m00329_x
28.m00324	28.m00329_x
190.m00093	28.m00330_x
28.m00325	28.m00330_x
375.m00056	28.m00330_x
397.m00053	28.m00330_x
462.m00045	28.m00330_x
711.m00022	28.m00330_x
190.m00095	28.m00331_x
28.m00327	28.m00336_s
12.m00299	280.m00059_s
14.m00281	282.m00067_s
14.m00315	282.m00078_s
14.m00314	282.m00079_s
282.m00059	282.m00079_s
250.m00084	284.m00065_s
250.m00085	284.m00066_s
250.m00086	284.m00067_s
279.m00077	286.m00051_s
287.m00044	287.m00047_s
180.m00106	289.m00067_s
185.m00105	289.m00070_s
185.m00104	289.m00071_s
113.m00164	289.m00072_s
180.m00105	289.m00095_s
115.m00125	29.m00192_s
115.m00129	29.m00192_s
115.m00130	29.m00193_s
160.m00096	29.m00197_s
160.m00097	29.m00197_s
231.m00077	29.m00199_s
231.m00063	29.m00200_s
27.m00260	29.m00232_s
555.m00024	29.m00232_s
12.m00341	294.m00066_s
160.m00091	294.m00066_s
43.m00205	295.m00031_x
175.m00104	296.m00065_s
121.m00128	3.m00542_s
121.m00132	3.m00543_s
25.m00272	3.m00564_s
25.m00270	3.m00566_x
115.m00123	3.m00647_s
115.m00123	3.m00647_s
115.m00147	3.m00647_s
121.m00127	3.m00647_s
132.m00090	3.m00647_s
541.m00040	3.m00673_s
9.m00367	3.m00673_s
275.m00091	30.m00225_s
275.m00096	30.m00225_s
275.m00102	30.m00231_s
30.m00232	30.m00235_s
30.m00233	30.m00236_s
30.m00234	30.m00237_s
10.m00330	30.m00252_s
201.m00117	30.m00263_s
253.m00078	30.m00263_s
201.m00116	30.m00264_s
201.m00100	30.m00265_s
275.m00090	30.m00272_s
275.m00095	30.m00272_s
182.m00155	300.m00054_s
182.m00129	300.m00055_s
182.m00127	300.m00056_s
182.m00133	300.m00074_s
300.m00057	300.m00075_s
222.m00071	301.m00039_s
317.m00038	301.m00039_s
38.m00243	301.m00039_s
52.m00163	301.m00039_s
547.m00014	301.m00039_s
69.m00186	301.m00039_s
7.m00454	301.m00039_s
7.m00456	301.m00039_s
241.m00076	303.m00066_x
48.m00221	309.m00039_s
21.m00236	31.m00200_s
21.m00235	31.m00201_s
21.m00234	31.m00202_s
21.m00233	31.m00203_s
22.m00318	31.m00219_s
491.m00024	31.m00219_s
41.m00208	310.m00060_s
335.m00050	311.m00023_s
85.m00133	311.m00023_s
335.m00064	311.m00024_s
126.m00120	312.m00036_s
16.m00292	312.m00036_s
21.m00228	312.m00036_s
238.m00054	312.m00036_s
372.m00046	313.m00053_x
82.m00142	313.m00053_x
1.m00667	315.m00037_s
20.m00312	315.m00037_s
252.m00056	315.m00037_s
252.m00057	315.m00037_s
135.m00104	318.m00051_s
158.m00100	320.m00032_x
16.m00300	320.m00035_s
16.m00300	320.m00035_s
29.m00206	320.m00035_s
29.m00206	320.m00035_s
290.m00068	320.m00035_s
320.m00034	320.m00035_s
160.m00103	321.m00064_s
338.m00045	321.m00064_s
104.m00161	323.m00048_s
104.m00162	323.m00049_s
104.m00165	323.m00051_s
20.m00294	323.m00053_s
208.m00080	324.m00036_s
208.m00079	324.m00038_s
325.m00046	325.m00049_s
137.m00086	325.m00051_s
325.m00048	325.m00051_s
325.m00054	325.m00055_s
146.m00111	326.m00034_s
268.m00070	326.m00037_s
268.m00088	326.m00039_s
326.m00040	326.m00039_s
34.m00267	326.m00039_s
39.m00211	326.m00039_s
1.m00601	327.m00067_s
285.m00068	328.m00053_x
133.m00150	328.m00064_s
173.m00098	328.m00064_s
285.m00066	328.m00064_s
360.m00050	328.m00064_s
329.m00050	329.m00052_s
329.m00051	329.m00053_s
27.m00268	33.m00220_s
27.m00271	33.m00220_s
27.m00224	33.m00222_s
27.m00227	33.m00222_s
33.m00236	33.m00237_s
251.m00072	33.m00244_s
251.m00089	33.m00245_s
31.m00206	33.m00249_s
31.m00207	33.m00250_s
16.m00299	33.m00252_s
27.m00263	33.m00253_s
27.m00264	33.m00253_s
31.m00228	33.m00257_s
278.m00068	330.m00075_x
43.m00175	332.m00037_s
438.m00033	332.m00037_s
43.m00175	332.m00037_x
279.m00068	336.m00041_s
279.m00067	336.m00042_s
258.m00067	337.m00053_s
321.m00063	338.m00042_s
321.m00056	338.m00049_s
339.m00052	339.m00053_s
11.m00314	34.m00234_s
34.m00240	34.m00241_s
195.m00095	34.m00249_s
195.m00095	34.m00249_s
214.m00075	34.m00249_s
214.m00075	34.m00249_s
44.m00183	34.m00249_s
44.m00183	34.m00249_s
446.m00027	34.m00249_s
446.m00027	34.m00249_s
34.m00257	34.m00258_s
100.m00120	341.m00039_s
118.m00165	341.m00045_s
22.m00267	341.m00045_s
248.m00064	341.m00045_s
15.m00320	342.m00054_s
15.m00325	342.m00054_s
15.m00318	342.m00055_s
15.m00323	342.m00055_s
134.m00118	342.m00057_s
15.m00307	342.m00057_s
15.m00319	342.m00058_s
28.m00274	343.m00067_s
19.m00287	345.m00054_s
19.m00282	345.m00057_s
503.m00031	345.m00057_s
279.m00098	345.m00064_s
29.m00226	346.m00045_s
29.m00222	346.m00053_s
29.m00224	346.m00053_s
118.m00155	348.m00048_s
118.m00154	348.m00049_s
3.m00629	349.m00042_s
28.m00287	35.m00212_s
28.m00288	35.m00213_s
28.m00289	35.m00214_s
28.m00291	35.m00216_s
28.m00292	35.m00217_s
9.m00389	35.m00232_s
168.m00125	35.m00236_s
168.m00127	35.m00238_s
168.m00136	35.m00261_s
168.m00137	35.m00262_s
137.m00085	350.m00053_s
325.m00047	350.m00053_s
325.m00050	350.m00053_s
1052.m00011	352.m00033_x
813.m00021	352.m00033_x
354.m00047	354.m00049_s
107.m00128	354.m00050_s
446.m00026	354.m00050_s
354.m00054	354.m00056_s
354.m00055	354.m00057_s
151.m00093	36.m00194_s
88.m00180	36.m00204_s
103.m00157	36.m00216_s
103.m00162	36.m00216_s
36.m00212	36.m00220_s
36.m00207	36.m00222_s
130.m00117	36.m00226_s
130.m00120	36.m00226_s
134.m00128	36.m00226_s
36.m00214	36.m00226_s
36.m00201	36.m00227_s
307.m00055	360.m00047_s
654.m00029	363.m00049_x
177.m00125	364.m00044_s
177.m00100	364.m00046_s
194.m00122	364.m00047_s
194.m00115	364.m00048_s
177.m00101	364.m00049_s
194.m00118	364.m00049_s
192.m00074	364.m00051_s
32.m00205	364.m00051_s
32.m00204	364.m00052_s
198.m00100	37.m00225_s
36.m00198	37.m00226_s
216.m00088	37.m00232_s
37.m00228	37.m00234_s
366.m00041	37.m00247_s
147.m00102	370.m00042_s
40.m00201	371.m00031_x
557.m00015	371.m00031_x
849.m00008	371.m00031_x
367.m00040	372.m00047_s
367.m00045	372.m00049_s
367.m00046	372.m00050_s
144.m00101	372.m00051_s
144.m00085	372.m00052_s
144.m00086	372.m00053_s
131.m00126	373.m00047_s
373.m00045	373.m00047_s
131.m00127	373.m00048_s
757.m00012	373.m00052_s
87.m00180	373.m00052_s
131.m00125	373.m00053_s
374.m00022	374.m00024_x
116.m00123	376.m00054_s
377.m00035	377.m00039_s
63.m00181	377.m00039_s
30.m00220	379.m00036_s
275.m00088	379.m00037_s
275.m00087	379.m00038_s
30.m00221	379.m00038_s
175.m00115	38.m00205_x
278.m00089	38.m00205_x
790.m00022	38.m00205_x
209.m00109	38.m00207_x
182.m00149	38.m00208_x
182.m00152	38.m00208_x
234.m00050	38.m00210_s
3.m00636	38.m00217_s
38.m00233	38.m00250_s
578.m00023	38.m00250_s
3.m00554	38.m00257_s
38.m00248	38.m00257_s
145.m00092	382.m00041_s
162.m00083	382.m00041_s
196.m00092	382.m00041_s
196.m00093	382.m00041_s
101.m00126	384.m00043_s
117.m00165	384.m00043_s
23.m00296	386.m00036_s
206.m00085	387.m00021_s
60.m00148	387.m00021_s
867.m00013	387.m00021_s
103.m00180	388.m00034_s
182.m00136	388.m00034_s
103.m00181	388.m00035_s
268.m00072	39.m00212_s
34.m00268	39.m00212_s
34.m00268	39.m00212_s
230.m00119	39.m00228_s
193.m00070	39.m00230_s
105.m00148	39.m00238_s
105.m00123	39.m00239_s
105.m00122	39.m00240_s
105.m00121	39.m00241_s
105.m00118	39.m00244_s
35.m00225	39.m00254_s
39.m00256	39.m00259_s
39.m00269	39.m00271_s
190.m00096	390.m00062_s
28.m00332	390.m00062_s
196.m00085	390.m00064_x
279.m00074	391.m00021_s
279.m00072	391.m00024_s
132.m00106	395.m00028_s
202.m00088	395.m00028_s
156.m00113	395.m00029_x
202.m00089	395.m00029_x
395.m00026	395.m00029_x
104.m00149	396.m00049_s
104.m00185	396.m00050_s
245.m00044	397.m00059_s
314.m00046	398.m00033_s
314.m00048	398.m00033_s
339.m00050	398.m00033_s
235.m00054	398.m00034_s
314.m00047	398.m00034_s
314.m00049	398.m00034_s
235.m00055	398.m00035_s
235.m00055	398.m00035_s
329.m00047	398.m00035_s
314.m00050	398.m00036_s
314.m00051	398.m00036_s
329.m00048	398.m00036_s
335.m00055	4.m00585_s
335.m00057	4.m00590_s
4.m00587	4.m00590_s
335.m00059	4.m00591_s
12.m00273	4.m00601_s
12.m00284	4.m00602_s
280.m00075	4.m00618_s
101.m00112	4.m00627_s
280.m00052	4.m00627_s
283.m00055	4.m00627_s
4.m00597	4.m00627_s
4.m00597	4.m00627_s
4.m00620	4.m00627_s
4.m00624	4.m00628_s
4.m00625	4.m00629_s
1.m00671	4.m00632_s
1.m00672	4.m00632_s
168.m00131	4.m00632_s
4.m00650	4.m00653_s
4.m00649	4.m00657_s
4.m00665	4.m00668_s
4.m00666	4.m00669_s
289.m00076	4.m00678_s
368.m00046	4.m00680_s
180.m00107	4.m00681_s
289.m00094	4.m00681_s
4.m00654	4.m00681_s
40.m00205	40.m00212_s
40.m00206	40.m00213_s
40.m00207	40.m00214_s
40.m00209	40.m00215_s
40.m00210	40.m00216_s
40.m00223	40.m00220_s
40.m00219	40.m00222_s
183.m00092	40.m00227_s
183.m00118	40.m00231_s
120.m00097	401.m00028_s
25.m00228	401.m00028_s
25.m00237	401.m00028_s
451.m00038	401.m00028_s
104.m00167	402.m00031_s
104.m00180	402.m00032_s
169.m00135	406.m00050_s
169.m00136	406.m00054_s
169.m00134	406.m00055_s
169.m00133	406.m00056_s
196.m00089	407.m00049_s
240.m00066	407.m00049_s
357.m00042	407.m00049_s
437.m00037	407.m00049_s
196.m00075	407.m00050_s
196.m00075	407.m00050_s
240.m00058	407.m00050_s
357.m00043	407.m00050_s
196.m00090	407.m00051_s
145.m00086	407.m00052_s
145.m00087	407.m00053_s
196.m00079	407.m00053_s
196.m00082	407.m00053_s
145.m00088	407.m00054_s
196.m00078	407.m00054_s
196.m00081	407.m00054_s
145.m00089	407.m00055_s
196.m00077	407.m00055_s
196.m00080	407.m00055_s
145.m00090	407.m00056_s
162.m00084	407.m00056_s
196.m00076	407.m00058_s
327.m00072	408.m00040_s
327.m00063	408.m00045_s
310.m00061	41.m00211_s
26.m00335	41.m00214_x
27.m00229	41.m00214_x
502.m00031	41.m00215_s
56.m00178	41.m00215_s
310.m00059	41.m00219_s
1.m00628	41.m00221_s
1.m00627	41.m00228_s
310.m00056	41.m00232_s
39.m00262	41.m00240_s
39.m00268	41.m00242_s
39.m00270	41.m00242_s
39.m00231	41.m00244_s
39.m00234	41.m00244_s
310.m00065	41.m00248_s
429.m00046	410.m00033_x
24.m00277	410.m00036_s
269.m00066	414.m00044_s
269.m00065	414.m00045_s
38.m00219	415.m00034_s
210.m00081	415.m00036_s
3.m00551	415.m00036_s
349.m00047	415.m00036_s
3.m00550	415.m00037_s
210.m00080	415.m00038_s
349.m00048	415.m00038_s
210.m00079	415.m00039_s
210.m00078	415.m00040_s
269.m00061	416.m00037_s
144.m00083	419.m00045_s
144.m00094	419.m00047_x
144.m00095	419.m00048_s
144.m00096	419.m00049_x
144.m00097	419.m00050_s
144.m00098	419.m00051_s
313.m00046	419.m00051_s
144.m00099	419.m00053_s
313.m00047	419.m00053_s
419.m00052	419.m00053_s
296.m00052	42.m00174_s
404.m00034	42.m00188_s
42.m00199	42.m00205_s
42.m00200	42.m00206_s
40.m00202	420.m00020_s
357.m00041	421.m00029_s
239.m00064	422.m00040_s
3.m00633	425.m00049_s
3.m00634	425.m00050_s
3.m00539	425.m00055_s
457.m00026	425.m00055_s
10.m00394	425.m00057_s
10.m00393	425.m00058_s
10.m00392	425.m00059_s
178.m00088	428.m00041_s
18.m00291	428.m00041_s
200.m00079	428.m00044_s
200.m00083	428.m00045_s
200.m00080	428.m00048_s
195.m00090	429.m00040_s
190.m00087	43.m00170_s
16.m00345	43.m00178_s
43.m00192	43.m00185_s
133.m00144	43.m00204_s
10.m00341	433.m00018_s
212.m00079	434.m00037_s
114.m00141	434.m00040_s
180.m00102	434.m00040_s
178.m00098	436.m00056_s
178.m00099	436.m00058_s
19.m00344	439.m00044_x
225.m00057	439.m00044_x
225.m00058	439.m00044_x
34.m00228	44.m00165_s
117.m00174	44.m00167_s
117.m00178	44.m00167_s
44.m00176	44.m00179_s
117.m00185	44.m00184_s
214.m00074	44.m00185_s
175.m00095	440.m00033_x
154.m00131	443.m00044_s
154.m00134	443.m00049_s
154.m00137	443.m00050_s
154.m00133	443.m00051_s
25.m00260	444.m00036_s
25.m00259	444.m00037_s
25.m00257	444.m00042_s
195.m00093	446.m00028_x
13.m00359	446.m00029_s
195.m00094	446.m00029_s
155.m00090	447.m00049_s
155.m00092	447.m00051_s
161.m00084	448.m00030_s
353.m00046	449.m00051_x
366.m00037	45.m00145_s
211.m00081	45.m00157_s
13.m00294	45.m00162_s
467.m00031	451.m00037_s
50.m00196	451.m00037_s
122.m00134	452.m00022_s
115.m00134	454.m00037_s
454.m00034	454.m00037_s
115.m00135	454.m00038_s
454.m00032	454.m00038_s
115.m00136	454.m00039_s
115.m00137	454.m00040_s
303.m00071	455.m00035_s
3.m00538	457.m00025_s
38.m00234	457.m00028_s
578.m00022	457.m00028_s
278.m00069	458.m00052_s
278.m00066	458.m00057_x
458.m00055	458.m00060_s
46.m00212	46.m00215_s
46.m00211	46.m00253_s
46.m00210	46.m00254_s
353.m00043	460.m00023_s
353.m00044	460.m00023_s
353.m00048	460.m00024_s
353.m00049	460.m00024_s
28.m00276	461.m00043_s
28.m00275	461.m00044_s
343.m00068	461.m00044_s
343.m00069	461.m00046_s
343.m00065	461.m00048_s
28.m00273	461.m00049_s
343.m00066	461.m00049_s
28.m00278	461.m00050_s
152.m00101	464.m00032_s
66.m00165	464.m00032_s
109.m00114	465.m00039_s
117.m00154	465.m00039_s
221.m00084	465.m00039_s
109.m00115	465.m00040_s
117.m00155	465.m00040_s
109.m00116	465.m00041_s
117.m00156	465.m00041_s
117.m00160	465.m00041_s
117.m00157	465.m00042_s
117.m00161	465.m00042_s
117.m00189	465.m00043_s_at
117.m00158	465.m00045_s
117.m00162	465.m00045_s
109.m00118	465.m00046_s
109.m00112	465.m00047_s
463.m00034	467.m00033_s
18.m00282	468.m00027_s
18.m00295	468.m00028_s
18.m00294	468.m00029_s
18.m00306	468.m00030_s
207.m00060	469.m00047_s
207.m00065	469.m00048_s
207.m00083	469.m00050_s
207.m00084	469.m00051_s
207.m00062	469.m00052_s
168.m00109	47.m00147_s
230.m00111	47.m00147_s
168.m00111	47.m00149_s
230.m00077	47.m00149_s
3.m00617	47.m00158_s
3.m00620	47.m00158_s
168.m00110	47.m00175_s
230.m00076	47.m00175_s
18.m00310	47.m00178_s
143.m00085	470.m00035_s
403.m00048	470.m00035_s
334.m00045	472.m00051_s
334.m00046	472.m00052_s
361.m00052	472.m00058_s
212.m00094	475.m00035_x
142.m00144	475.m00036_s
212.m00093	475.m00036_s
100.m00144	48.m00183_s
48.m00189	48.m00183_s
200.m00084	48.m00185_s
428.m00046	48.m00185_s
200.m00085	48.m00186_s
200.m00086	48.m00187_s
200.m00107	48.m00188_s
762.m00016	48.m00195_x
48.m00209	48.m00212_s
229.m00065	48.m00214_s
229.m00066	48.m00215_s
229.m00067	48.m00216_s
229.m00069	48.m00218_s
309.m00047	48.m00224_s
309.m00046	48.m00225_s
124.m00107	487.m00043_s
189.m00087	487.m00043_s
22.m00277	487.m00043_s
22.m00282	487.m00043_s
328.m00056	487.m00043_s
124.m00109	487.m00044_s
189.m00086	487.m00044_s
328.m00057	487.m00044_s
306.m00042	487.m00045_s
306.m00043	487.m00046_s
306.m00044	487.m00048_s
306.m00045	487.m00049_s
219.m00111	487.m00050_s
306.m00046	487.m00050_s
328.m00058	487.m00050_s
328.m00059	487.m00051_s
437.m00039	488.m00007_x
226.m00063	49.m00166_x
334.m00049	49.m00190_s
361.m00056	49.m00190_s
472.m00061	49.m00190_s
334.m00047	49.m00191_s
361.m00057	49.m00191_s
361.m00058	49.m00191_s
472.m00053	49.m00191_s
334.m00048	49.m00192_s
361.m00053	49.m00192_s
472.m00060	49.m00192_s
361.m00059	49.m00193_s
472.m00054	49.m00193_s
472.m00055	49.m00193_s
22.m00317	491.m00023_s
309.m00044	491.m00023_s
31.m00213	491.m00023_s
165.m00061	491.m00025_s
255.m00060	491.m00025_s
22.m00319	491.m00028_s
309.m00043	491.m00028_s
31.m00220	491.m00028_s
143.m00086	492.m00043_s
143.m00086	492.m00043_s
192.m00083	492.m00043_s
295.m00033	492.m00043_s
957.m00017	492.m00043_s
104.m00177	492.m00046_s
192.m00066	492.m00046_s
104.m00175	492.m00047_s
104.m00175	492.m00047_s
104.m00183	492.m00047_s
20.m00273	492.m00047_s
308.m00055	492.m00047_s
308.m00055	492.m00047_s
118.m00171	496.m00025_s
29.m00231	496.m00025_s
427.m00031	496.m00025_s
43.m00202	496.m00025_s
539.m00015	496.m00025_s
99.m00157	496.m00025_s
1.m00741	5.m00394_s
334.m00043	5.m00395_s
183.m00108	5.m00399_s
5.m00409	5.m00399_s
45.m00174	5.m00400_s
45.m00175	5.m00401_s
45.m00166	5.m00402_s
45.m00165	5.m00403_s
183.m00106	5.m00407_s
183.m00107	5.m00408_s
183.m00109	5.m00410_s
5.m00416	5.m00418_s
98.m00149	5.m00418_s
156.m00096	5.m00436_x
10.m00364	5.m00450_s
58.m00142	5.m00465_s
161.m00081	5.m00476_s
27.m00216	50.m00165_s
399.m00035	50.m00165_s
50.m00177	50.m00179_s
467.m00032	50.m00197_s
399.m00034	50.m00207_s
358.m00031	501.m00019_s
41.m00217	502.m00029_s
41.m00216	502.m00030_s
19.m00281	503.m00032_s
345.m00058	503.m00032_s
345.m00059	503.m00034_s
19.m00280	503.m00036_s
345.m00061	503.m00036_s
184.m00091	504.m00026_s
29.m00202	504.m00026_s
184.m00092	504.m00027_s
335.m00053	507.m00027_s
4.m00673	507.m00027_s
335.m00054	507.m00029_s
4.m00674	507.m00029_s
51.m00153	51.m00155_s
340.m00047	51.m00159_s
479.m00036	51.m00169_s
427.m00028	51.m00171_s
31.m00197	511.m00031_s
31.m00199	511.m00032_s
10.m00390	513.m00042_s
3.m00558	513.m00042_s
3.m00630	513.m00042_s
264.m00061	514.m00035_s
227.m00081	52.m00153_s
184.m00102	52.m00154_s
227.m00082	52.m00154_s
184.m00103	52.m00155_x
184.m00105	52.m00159_s
110.m00129	52.m00167_s
118.m00170	521.m00023_s
265.m00082	521.m00023_s
265.m00083	521.m00023_s
496.m00026	521.m00023_s
258.m00054	523.m00031_s
258.m00053	523.m00032_s
337.m00054	523.m00034_s
27.m00212	523.m00035_s
27.m00214	523.m00036_s
424.m00035	526.m00038_s
216.m00079	526.m00040_s
216.m00080	526.m00041_s
216.m00076	526.m00043_s
424.m00030	526.m00044_s
424.m00031	526.m00045_s
119.m00118	53.m00171_s
215.m00088	53.m00182_s
53.m00210	53.m00191_s
119.m00119	53.m00209_s
150.m00115	53.m00213_s
200.m00091	531.m00016_s
34.m00254	538.m00022_x
38.m00216	538.m00022_x
169.m00131	54.m00182_s
406.m00057	54.m00182_s
169.m00127	54.m00184_s
169.m00143	54.m00186_s
169.m00144	54.m00187_s
467.m00030	54.m00192_s
467.m00029	54.m00193_s
1.m00755	54.m00204_s
1.m00617	54.m00207_s
1.m00656	54.m00207_s
303.m00065	54.m00207_s
1.m00616	54.m00208_s
1.m00657	54.m00208_s
303.m00069	54.m00208_s
108.m00124	54.m00215_s
108.m00134	54.m00216_s
327.m00062	54.m00228_s
408.m00043	54.m00228_s
327.m00073	54.m00233_s
408.m00041	54.m00233_s
169.m00132	54.m00234_s
406.m00049	54.m00234_s
27.m00247	55.m00171_s
304.m00061	55.m00184_s
360.m00045	55.m00193_s
132.m00096	55.m00195_s
18.m00281	55.m00195_s
331.m00054	55.m00195_s
360.m00051	55.m00195_s
370.m00046	55.m00195_s
307.m00057	55.m00198_s
133.m00151	55.m00199_s
173.m00094	55.m00199_s
307.m00056	55.m00199_s
360.m00049	55.m00199_s
148.m00075	551.m00017_s
211.m00079	551.m00017_s
564.m00021	554.m00020_x
565.m00023	554.m00020_x
89.m00106	554.m00020_x
57.m00144	558.m00023_s
1.m00612	56.m00157_s
381.m00038	56.m00184_s
308.m00052	57.m00146_s
63.m00188	57.m00146_s
530.m00017	57.m00147_s
57.m00154	57.m00161_s
40.m00238	57.m00162_s
149.m00102	57.m00167_s
149.m00101	57.m00170_s
149.m00099	57.m00171_s
149.m00098	57.m00172_s
149.m00110	57.m00173_s
149.m00094	57.m00174_s
108.m00130	57.m00177_s
195.m00091	571.m00015_x
230.m00083	575.m00023_s
39.m00227	575.m00023_s
230.m00084	575.m00024_s
260.m00084	575.m00024_s
230.m00085	575.m00025_s
38.m00228	578.m00025_s
38.m00232	578.m00025_s
5.m00466	58.m00143_s
5.m00467	58.m00144_s
215.m00091	58.m00153_s
53.m00201	58.m00161_s
5.m00463	58.m00172_s
56.m00153	58.m00173_s
1.m00655	58.m00176_s
290.m00065	584.m00020_s
388.m00031	59.m00160_s
579.m00013	59.m00181_s
20.m00330	594.m00019_s
217.m00086	597.m00022_s
24.m00259	6.m00467_s
11.m00364	6.m00471_s
11.m00364	6.m00471_s
15.m00312	6.m00471_s
2.m00617	6.m00471_s
206.m00113	60.m00149_s
206.m00086	60.m00150_s
206.m00089	60.m00151_s
351.m00034	60.m00168_s
351.m00035	60.m00169_s
374.m00020	60.m00169_s
106.m00152	603.m00022_s
140.m00082	61.m00167_s
150.m00093	61.m00167_s
140.m00080	61.m00169_s
140.m00079	61.m00170_s
126.m00108	61.m00199_s
568.m00023	61.m00205_s
1.m00752	616.m00031_s
1.m00751	616.m00034_s
1.m00750	616.m00035_s
1.m00749	616.m00036_s
128.m00109	63.m00152_s
128.m00110	63.m00153_s
297.m00064	63.m00154_s
610.m00012	63.m00161_s
8.m00417	63.m00173_s
196.m00091	639.m00009_x
3.m00669	64.m00169_s
525.m00023	64.m00178_s
125.m00103	64.m00180_s
412.m00025	64.m00180_s
471.m00021	64.m00180_s
629.m00014	64.m00180_s
3.m00540	64.m00185_s
111.m00116	64.m00187_s
181.m00064	64.m00187_s
181.m00064	64.m00187_s
192.m00086	64.m00187_s
192.m00086	64.m00187_s
365.m00018	64.m00187_s
482.m00014	64.m00187_s
493.m00033	64.m00187_s
493.m00033	64.m00187_s
511.m00026	64.m00187_s
82.m00144	64.m00187_s
872.m00009	64.m00187_s
3.m00681	64.m00188_s
31.m00216	641.m00025_s
418.m00030	645.m00010_x
21.m00259	65.m00140_s
106.m00129	65.m00165_s
17.m00322	65.m00165_s
46.m00242	65.m00165_s
91.m00168	65.m00165_s
91.m00168	65.m00165_s
190.m00094	654.m00031_s
28.m00326	654.m00031_s
363.m00056	654.m00031_s
363.m00056	654.m00031_s
375.m00055	654.m00031_s
397.m00061	654.m00031_s
462.m00042	654.m00031_s
146.m00104	66.m00162_s
31.m00231	66.m00174_s
31.m00230	66.m00176_s
31.m00191	66.m00177_s
64.m00163	67.m00104_s
104.m00181	68.m00195_s
143.m00090	68.m00195_s
143.m00092	68.m00195_s
143.m00095	68.m00197_x
192.m00072	68.m00200_s
224.m00086	68.m00212_s
224.m00087	68.m00214_s
224.m00088	68.m00215_s
224.m00089	68.m00216_s
224.m00090	68.m00218_s
594.m00023	68.m00221_s
594.m00022	68.m00222_s
594.m00021	68.m00223_s
594.m00021	68.m00223_s
218.m00085	68.m00228_s
194.m00099	692.m00024_s
363.m00052	692.m00024_s
397.m00056	692.m00024_s
676.m00024	692.m00024_s
194.m00100	692.m00026_s
375.m00054	692.m00026_s
292.m00085	7.m00392_s
292.m00086	7.m00394_s
7.m00391	7.m00394_s
392.m00038	7.m00397_s
285.m00068	7.m00408_s
55.m00200	7.m00408_s
108.m00107	7.m00422_s
35.m00239	7.m00443_s
35.m00241	7.m00445_s
35.m00266	7.m00446_s
35.m00267	7.m00446_s
35.m00246	7.m00447_s
35.m00245	7.m00448_s
35.m00244	7.m00449_s
35.m00268	7.m00449_s
452.m00024	7.m00450_s
69.m00187	7.m00452_s
69.m00177	7.m00453_s
7.m00455	7.m00457_s
10.m00357	7.m00459_s
5.m00391	7.m00459_s
292.m00067	7.m00468_s
361.m00051	7.m00468_s
472.m00057	7.m00468_s
49.m00194	7.m00468_s
292.m00066	7.m00471_s
292.m00063	7.m00473_s
7.m00475	7.m00473_s
292.m00061	7.m00478_s
164.m00091	7.m00485_s
164.m00096	7.m00485_s
42.m00202	7.m00485_s
42.m00202	7.m00485_s
137.m00091	70.m00149_s
476.m00022	70.m00151_s
3.m00688	70.m00155_s
3.m00689	70.m00156_s
103.m00150	70.m00169_s
116.m00127	70.m00169_s
203.m00105	70.m00169_s
376.m00053	70.m00169_s
103.m00151	70.m00170_s
116.m00128	70.m00170_s
376.m00057	70.m00170_s
103.m00148	70.m00174_s
116.m00125	70.m00174_s
203.m00107	70.m00174_s
376.m00055	70.m00174_s
70.m00167	70.m00174_s
103.m00149	70.m00175_s
116.m00126	70.m00175_s
203.m00106	70.m00175_s
376.m00056	70.m00175_s
70.m00168	70.m00175_s
64.m00176	70.m00178_s
113.m00146	70.m00183_s
113.m00145	70.m00184_s
20.m00281	70.m00184_s
103.m00146	70.m00187_s
203.m00109	70.m00187_s
243.m00079	71.m00130_s
23.m00336	71.m00148_s
71.m00145	71.m00148_s
71.m00147	71.m00148_s
397.m00052	711.m00021_x
16.m00335	72.m00160_s
268.m00073	72.m00201_s
326.m00036	72.m00201_s
34.m00277	72.m00201_s
39.m00210	72.m00201_s
194.m00113	73.m00142_s
73.m00139	73.m00142_s
208.m00086	73.m00143_s
73.m00140	73.m00143_s
73.m00141	73.m00144_s
208.m00090	73.m00146_s
248.m00073	73.m00150_s
466.m00036	73.m00150_s
609.m00015	73.m00150_s
248.m00072	73.m00151_s
466.m00034	73.m00151_s
609.m00014	73.m00151_s
609.m00014	73.m00151_s
164.m00093	73.m00165_s
164.m00098	73.m00165_s
208.m00107	73.m00170_s
208.m00091	73.m00172_s
269.m00067	73.m00173_s
414.m00042	73.m00173_s
82.m00136	73.m00173_s
154.m00135	74.m00155_s
443.m00048	74.m00155_s
448.m00035	74.m00160_s
256.m00102	74.m00162_s
256.m00077	74.m00163_s
256.m00078	74.m00164_s
256.m00079	74.m00165_s
256.m00080	74.m00166_s
256.m00081	74.m00167_s
265.m00067	74.m00171_s
265.m00080	74.m00172_s
376.m00052	74.m00175_s
12.m00309	74.m00177_s
404.m00036	74.m00179_s
142.m00151	749.m00013_s
110.m00122	756.m00010_s
192.m00078	756.m00010_s
192.m00085	756.m00011_s
33.m00262	756.m00011_s
513.m00038	76.m00164_s
213.m00064	76.m00165_s
220.m00056	76.m00166_s
48.m00196	762.m00014_s
190.m00090	763.m00026_s
190.m00085	763.m00027_s
190.m00085	763.m00027_s
239.m00065	763.m00027_s
278.m00067	763.m00027_s
330.m00074	763.m00027_s
43.m00171	763.m00027_s
43.m00171	763.m00027_s
458.m00061	763.m00027_s
375.m00060	768.m00017_x
345.m00060	77.m00146_s
503.m00035	77.m00146_s
19.m00312	77.m00150_s
19.m00313	77.m00151_s
19.m00314	77.m00152_s
400.m00031	77.m00152_s
19.m00343	77.m00178_s
533.m00017	77.m00178_s
3.m00594	78.m00148_s
4.m00646	78.m00148_s
60.m00156	78.m00148_s
3.m00593	78.m00149_s
3.m00591	78.m00150_s
3.m00589	78.m00152_s
130.m00118	782.m00013_s
130.m00121	782.m00013_s
151.m00110	782.m00014_s
246.m00071	782.m00014_s
3.m00587	783.m00006_s
417.m00028	79.m00135_s
417.m00027	79.m00136_s
79.m00141	79.m00143_x
21.m00230	79.m00147_s
21.m00231	79.m00159_s
241.m00069	796.m00013_s
703.m00017	796.m00013_s
241.m00091	796.m00014_s
703.m00016	796.m00014_s
253.m00086	8.m00342_s
253.m00111	8.m00342_s
8.m00341	8.m00342_s
10.m00323	8.m00348_s
10.m00321	8.m00349_s
201.m00114	8.m00349_s
10.m00320	8.m00350_s
10.m00319	8.m00351_s
105.m00142	8.m00351_s
117.m00166	8.m00351_s
20.m00278	8.m00351_s
28.m00290	8.m00351_s
35.m00215	8.m00351_s
384.m00042	8.m00351_s
597.m00020	8.m00351_s
74.m00188	8.m00351_s
58.m00169	8.m00365_s
58.m00170	8.m00366_s
61.m00212	8.m00368_s
150.m00106	8.m00370_s
359.m00058	8.m00375_s
8.m00396	8.m00405_x
253.m00110	8.m00408_s
253.m00088	8.m00409_s
253.m00087	8.m00410_s
253.m00085	8.m00414_s
215.m00093	8.m00418_s
10.m00376	80.m00134_s
80.m00133	80.m00134_s
10.m00377	80.m00135_s
10.m00380	80.m00135_s
10.m00378	80.m00136_s
10.m00381	80.m00136_s
10.m00383	80.m00138_s
170.m00121	80.m00152_s
350.m00047	81.m00150_s
203.m00123	81.m00151_s
203.m00124	81.m00154_s
81.m00152	81.m00154_s
116.m00107	81.m00156_s
174.m00081	81.m00173_s
174.m00086	81.m00173_s
203.m00122	81.m00174_s
61.m00181	81.m00178_s
61.m00180	81.m00179_s
61.m00179	81.m00180_s
25.m00269	81.m00185_s
81.m00182	81.m00185_s
25.m00268	81.m00186_s
81.m00183	81.m00186_s
269.m00068	82.m00137_s
73.m00168	82.m00137_s
269.m00069	82.m00138_s
414.m00043	82.m00138_s
73.m00167	82.m00138_s
269.m00083	82.m00139_s
73.m00166	82.m00139_s
82.m00152	82.m00158_s
119.m00122	82.m00160_s
425.m00056	82.m00160_s
82.m00167	82.m00160_s
82.m00154	82.m00161_s
82.m00155	82.m00162_s
82.m00157	82.m00164_s
82.m00159	82.m00168_s
69.m00156	83.m00158_s
69.m00155	83.m00159_s
117.m00173	83.m00160_s
117.m00177	83.m00160_s
134.m00146	83.m00160_s
69.m00154	83.m00160_s
69.m00154	83.m00160_s
249.m00082	83.m00165_s
360.m00044	83.m00169_s
55.m00192	83.m00169_s
76.m00149	83.m00169_s
76.m00148	83.m00170_s
41.m00205	83.m00188_s
307.m00053	83.m00189_s
41.m00204	83.m00189_s
307.m00058	83.m00190_x
35.m00222	83.m00193_s
39.m00257	83.m00193_s
39.m00252	83.m00196_s
61.m00192	835.m00014_s
61.m00190	835.m00017_s
167.m00125	837.m00017_s
266.m00057	837.m00017_s
396.m00051	839.m00013_s
15.m00328	84.m00132_s
15.m00330	84.m00133_s
15.m00331	84.m00136_s
84.m00134	84.m00136_s
15.m00332	84.m00137_s
84.m00135	84.m00137_s
275.m00101	841.m00015_s
30.m00230	841.m00015_s
16.m00338	85.m00131_s
335.m00061	85.m00131_s
348.m00055	85.m00132_s
300.m00059	85.m00137_s
182.m00125	85.m00138_s
300.m00058	85.m00138_s
300.m00061	85.m00138_s
138.m00080	85.m00140_s
85.m00145	85.m00140_s
138.m00100	85.m00144_s
85.m00162	85.m00144_s
138.m00081	85.m00146_s
85.m00141	85.m00146_s
13.m00306	85.m00151_s
13.m00305	85.m00152_s
352.m00035	854.m00010_s
113.m00172	854.m00011_s
136.m00106	854.m00011_s
176.m00111	854.m00011_s
184.m00113	854.m00011_s
184.m00113	854.m00011_s
24.m00320	854.m00011_s
294.m00050	854.m00011_s
298.m00058	854.m00011_s
352.m00034	854.m00011_s
442.m00025	854.m00011_s
828.m00011	854.m00011_s
94.m00161	854.m00011_s
963.m00005	854.m00011_s
352.m00034	854.m00011_x
33.m00212	856.m00006_s
262.m00078	86.m00152_s
381.m00039	86.m00152_s
262.m00057	86.m00153_s
119.m00136	86.m00154_s
262.m00056	86.m00154_s
119.m00135	86.m00156_s
119.m00134	86.m00157_s
119.m00133	86.m00158_s
119.m00132	86.m00159_s
119.m00131	86.m00160_x
119.m00140	86.m00160_x
836.m00014	86.m00164_s
615.m00023	86.m00173_s
119.m00130	86.m00187_s
119.m00139	86.m00187_s
293.m00066	861.m00006_s
301.m00038	861.m00006_s
329.m00049	866.m00014_s
329.m00049	866.m00014_x
329.m00055	866.m00015_s
453.m00038	87.m00156_s
201.m00098	87.m00157_s
30.m00267	87.m00157_s
201.m00099	87.m00158_s
30.m00266	87.m00158_s
453.m00047	87.m00158_s
453.m00046	87.m00159_s
453.m00039	87.m00160_s
263.m00060	87.m00161_s
87.m00155	87.m00161_s
87.m00151	87.m00175_s
87.m00150	87.m00176_s
87.m00177	87.m00179_s
373.m00049	87.m00181_s
757.m00013	87.m00181_s
48.m00207	871.m00008_s
284.m00071	872.m00010_s
4.m00652	872.m00010_s
43.m00174	872.m00010_s
292.m00060	878.m00012_s
7.m00479	878.m00012_s
292.m00059	878.m00013_s
233.m00101	88.m00151_s
233.m00142	88.m00152_s
369.m00053	88.m00155_s
169.m00119	88.m00164_s
169.m00118	88.m00165_s
169.m00115	88.m00178_s
384.m00040	88.m00178_s
160.m00085	88.m00179_s
36.m00223	88.m00179_s
611.m00014	88.m00179_s
63.m00174	88.m00179_s
74.m00198	88.m00179_s
599.m00016	89.m00124_s
76.m00168	89.m00124_s
357.m00038	89.m00125_s
230.m00120	890.m00009_s
39.m00229	890.m00009_s
343.m00072	9.m00359_s
541.m00036	9.m00359_s
343.m00061	9.m00361_s
343.m00071	9.m00362_s
541.m00037	9.m00362_s
343.m00060	9.m00363_s
541.m00044	9.m00363_s
343.m00073	9.m00365_s
541.m00038	9.m00365_s
343.m00074	9.m00366_s
541.m00041	9.m00366_s
541.m00043	9.m00368_s
9.m00379	9.m00383_s
9.m00380	9.m00384_s
35.m00229	9.m00386_s
117.m00168	9.m00405_s
67.m00101	9.m00405_s
67.m00102	9.m00406_s
64.m00153	9.m00411_s
84.m00146	9.m00431_s
84.m00147	9.m00432_s
204.m00104	9.m00443_s
26.m00295	9.m00443_s
26.m00296	9.m00443_s
204.m00103	9.m00444_s
26.m00297	9.m00444_s
250.m00077	90.m00162_s
250.m00076	90.m00163_s
2.m00510	901.m00016_s
106.m00128	91.m00170_s
106.m00127	91.m00171_s
1066.m00011	91.m00177_s
42.m00212	91.m00177_s
42.m00214	91.m00177_s
42.m00214	91.m00177_s
424.m00034	91.m00177_s
526.m00037	91.m00177_s
204.m00092	91.m00190_s
177.m00096	91.m00193_s
204.m00091	91.m00206_s
78.m00162	917.m00009_s
3.m00581	917.m00010_s
78.m00163	917.m00010_s
216.m00078	918.m00013_s
469.m00055	918.m00013_s
526.m00042	918.m00013_s
140.m00086	918.m00014_s
216.m00077	918.m00014_s
245.m00042	918.m00014_s
424.m00036	918.m00014_s
469.m00046	918.m00014_s
526.m00039	918.m00014_s
554.m00022	918.m00014_s
900.m00008	918.m00014_s
250.m00075	92.m00143_s
250.m00081	92.m00147_s
284.m00062	92.m00147_s
250.m00108	92.m00148_s
284.m00087	92.m00148_s
250.m00083	92.m00149_s
284.m00064	92.m00149_s
355.m00038	92.m00158_s
66.m00144	92.m00174_s
79.m00133	92.m00174_s
240.m00055	92.m00176_s
257.m00066	92.m00176_s
432.m00027	92.m00176_s
437.m00036	92.m00176_s
92.m00172	92.m00176_s
284.m00086	92.m00178_s
92.m00150	92.m00178_s
153.m00090	93.m00133_s
124.m00110	93.m00155_s
328.m00060	93.m00155_s
487.m00052	93.m00155_s
93.m00150	93.m00155_s
93.m00149	93.m00156_s
93.m00148	93.m00157_s
93.m00154	93.m00157_s
153.m00091	93.m00158_s
1004.m00014	932.m00019_s
1.m00754	934.m00006_s
240.m00056	934.m00006_s
257.m00065	934.m00006_s
357.m00044	934.m00006_s
432.m00026	934.m00006_s
437.m00038	934.m00006_s
66.m00143	934.m00006_s
79.m00132	934.m00006_s
92.m00173	934.m00006_s
188.m00091	94.m00140_s
122.m00125	95.m00150_x
143.m00081	95.m00150_x
239.m00060	95.m00150_x
241.m00075	95.m00150_x
33.m00254	95.m00150_x
50.m00194	95.m00150_x
9.m00436	95.m00150_x
104.m00179	957.m00018_s
143.m00087	957.m00018_s
192.m00084	957.m00018_s
20.m00275	957.m00018_s
308.m00053	957.m00018_s
492.m00044	957.m00018_s
68.m00198	957.m00018_s
96.m00137	96.m00141_s
96.m00138	96.m00142_s
11.m00348	96.m00145_s
221.m00103	96.m00145_s
11.m00347	96.m00146_s
221.m00102	96.m00146_s
11.m00346	96.m00147_s
221.m00101	96.m00147_s
11.m00343	96.m00149_s
11.m00342	96.m00150_s
11.m00341	96.m00151_s
11.m00340	96.m00152_s
11.m00339	96.m00153_s
109.m00095	96.m00155_s
109.m00096	96.m00155_s
11.m00335	96.m00155_s
109.m00097	96.m00156_s
11.m00333	96.m00156_s
109.m00098	96.m00157_s
387.m00023	97.m00120_x
129.m00143	97.m00128_s
22.m00279	97.m00128_s
22.m00283	97.m00128_s
97.m00129	97.m00128_s
251.m00074	97.m00138_s
256.m00103	97.m00141_s
191.m00123	98.m00132_s
191.m00123	98.m00132_s
191.m00122	98.m00133_s
114.m00149	98.m00135_s
114.m00150	98.m00136_s
5.m00415	98.m00148_s
5.m00419	98.m00150_s
5.m00420	98.m00151_s
346.m00050	99.m00162_s
427.m00030	99.m00191_s
