# Supplementary material for: Trichostatin A effects on gene expression in the protozoan parasite Entamoeba histolytica
Source: BMC Genomics. 2007 Jul 5;8:216. doi: 10.1186/1471-2164-8-216 (PMC1940012; doi:10.1186/1471-2164-8-216)
Supplement: Additional file 4 — Genes differentially regulated in E. histolytica 200:NIH by exposure to TSA media. (A) Genes with increased expression in TSA media. (B) Genes with decreased expression in TSA media. The Probe ID, TIGR gene number, GenBank accession, Annotation, fold-change, and FDR are shown. All array data are available at the GEO database website at NCBI (Accession number GSE8047). [file 1471-2164-8-216-S4.xls]

## Sheet: Additional File 4B
Additional File 4B: Genes with decreased expression in TSA
Probe ID	Description	fold	FDR	TIGR	GenBank	NIH200_1	NIH200_2	LG_1	LG_2	TSA 3.28	TSA 5.21	TSA 72h
1.m00712_at	hypothetical protein	-8.62069	1.63669e-05	1.m00712	XM_652408	1.937	3.387	1.922	2.107	0.0728	0.0757	0.0668
10.m00362_at	cysteine proteinase, putative	-3.41297	3.19833e-09	10.m00362	XM_651510	44.63	61.38	30.02	4.981	0.514	0.715	0.251
105.m00133_at	NADP-dependent alcohol dehydrogenase	-5.81395	8.18811e-05	105.m00133	XM_647680	21.66	23.75	22.57	11.5	0.115	0.175	0.275
111.m00118_at	leishmaniolysin-related peptidase, putative	-44.4444	0	111.m00118	XM_647540	4.72	4.289	3.221	1.589	0.408	0.377	0.171
131.m00139_at	M-phase inducer phosphatase, putative	-4.71698	0.0236207	131.m00139	XM_647034	1.455	1.77	0.716	0.828	0.688	0.705	0.281
154.m00120_at	glucosidase II alpha subunit, putative	-2.57069	0.0352542	154.m00120	XM_646541	4.87	2.215	2.782	0.805	0.172	0.182	0.584
17.m00307_s_at	fatty acid elongase, putative	-5.07614	0.0133848	17.m00307	XM_651008	4.151	3.664	5.156	6.496	0.782	1.02	0.586
17.m00351_at	galactose-inhibitable lectin 35 kda subunit precursor	-2.74725	0.0283513	17.m00351	XM_651053	92.7	99.53	119.7	131.2	1.01	3.402	10.41
180.m00114_at	hypothetical protein	-3.73134	0.0017532	180.m00114	XM_646068	68.5	64.05	41.11	36	0.194	0.282	0.215
217.m00081_s_at	hypothetical protein	-3.90625	0.0164333	217.m00081	XM_645388	4.287	2.867	5.591	2.24	0.232	0.27	0.865
22.m00269_s_at	hypothetical protein	-2.18818	0.0275543	22.m00269	XM_650745	25.09	26.25	23.76	16.81	0.333	0.306	0.321
223.m00067_at	integral membrane protein, putative	-3.73134	0.0035767	223.m00067	XM_645282	82.87	86.54	93.88	35.43	3.854	3.687	2.667
223.m00068_at	scavenger mRNA decapping enzyme, putative	-5.2356	0.00226653	223.m00068	XM_645283	19.7	24.53	16.49	12.1	1.008	2.043	0.397
223.m00069_at	hypothetical protein	-5.49451	0.00905255	223.m00069	XM_645284	1.748	1.851	2.276	1.294	1.514	2.149	0.392
223.m00070_at	protein kinase, putative	-4.08163	0.022768	223.m00070	XM_645285	3.193	4.337	5.258	2.282	0.0616	0.0675	0.0645
223.m00071_at	hypothetical protein	-10.8814	0.000304447	223.m00071	XM_645286	2.34	3.251	5.024	2.866	0.2	0.297	0.221
223.m00074_at	hypothetical protein	-3.71747	0.0179917	223.m00074	XM_645289	8.024	9.049	7.301	4.664	0.0964	0.279	0.117
223.m00075_at	lipid phosphatase, putative	-6.71141	0.00134271	223.m00075	XM_645290	3.756	4.558	7.843	5.442	6.921	19.44	2.232
223.m00076_at	hypothetical protein	-3.42466	0.00923532	223.m00076	XM_645291	20.42	23.1	35.04	25.72	3.586	3.102	2.306
223.m00077_x_at	hypothetical protein	-5.64972	0.0084691	223.m00077	XM_645292	1.352	1.127	1.942	0.909	0.193	0.388	0.15
223.m00078_at	ribonuclease, putative	-3.84615	0.0388876	223.m00078	XM_645293	0.882	0.599	0.832	0.721	0.995	0.821	0.833
223.m00079_at	cysteinyl-tRNA synthetase, putative	-4.20168	0.0153692	223.m00079	XM_645294	15.92	12.14	12.51	9.72	17.62	6.351	24.2
233.m00105_at	hypothetical protein	-29.2398	0	233.m00105	XM_645153	22.76	23.18	18.17	3.171	0.68	1.474	0.732
234.m00042_at	hypothetical protein	-5	0.0233746	234.m00042	XM_645139	6.792	7.213	5.215	3.403	0.577	0.865	0.377
242.m00078_s_at	cysteine protease 1	-2.89017	0.00347438	242.m00078	XM_645064	85.51	125.4	149.9	95.04	0.163	0.168	0.27
249.m00083_at	hypothetical protein	-4.44444	0.0035767	249.m00083	XM_644976	0.831	0.69	0.364	0.871	11.07	28.58	7.84
31.m00224_at	hypothetical protein	-9.43396	0.00276411	31.m00224	XM_650243	4.766	11.9	2.74	3.612	22	24.17	12.35
4.m00636_at	pseudogene, galactose-specific adhesin light subunit	-4	0.0434226	4.m00636	NA	59.88	52.52	55	56.25	1.937	2.043	1.723
425.m00057_s_at	conserved hypothetical protein	-4.09836	0.0213673	425.m00057	XM_643497	1.061	0.899	1.122	0.659	5.356	5.783	13.42
47.m00182_at	fatty acid elongase, putative	-2.25734	0.0356673	47.m00182	XM_649559	4.008	5.169	5.26	7.594	2.132	3.091	61.78
52.m00148_at	lysozyme, putative	-2.61097	0.0435654	52.m00148	XM_649403	3.047	1.896	1.627	1.474	8.622	11.51	6.663
54.m00183_at	hypothetical protein	-3.33333	0.0469458	54.m00183	XM_649345	32.96	29.2	29.59	24.96	18.77	31.13	97.65
585.m00015_s_at	conserved hypothetical protein	-5.52486	0.0111415	585.m00015	XM_642978	1.052	1.529	1.446	8.321	3.912	2.469	45.96
66.m00150_at	high mobility group protein, putative	-4.78469	0.0367668	66.m00150	XM_648887	0.486	0.211	0.425	0.208	46.03	40.81	33.95
7.m00429_at	Beige BEACH domain protein, putative	-21.8818	8.51139e-10	7.m00429	XM_651789	3.592	4.032	7.675	2.025	10.43	12.33	47.04
7.m00436_at	actobindin homolog, putative	-4.31034	0.00767145	7.m00436	XM_651745	30.9	30.19	25.78	28.91	0.242	0.392	4.263
77.m00173_at	hypothetical protein	-2.76243	0.000282344	77.m00173	XM_648536	27.58	21.81	24.17	13.58	0.29	0.553	3.991
77.m00178_s_at	surface antigen ariel1-related	-2.08333	0.0315332	77.m00178	XM_648541	46.19	36.72	18.41	34.54	6.427	8.804	30.94
9.m00416_at	hypothetical protein	-2.49377	0.0427981	9.m00416	XM_651590	31.71	33.35	29.01	26.47	1.375	1.376	7.078
9.m00419_at	Fe-hydrogenase, putative	-2.71739	0.00172647	9.m00419	XM_651593	58.36	64.75	54.39	29.17	6.084	6.581	27.73
92.m00148_s_at	conserved hypothetical protein	-3.87597	0.0466049	92.m00148	XM_648072	2.551	2.437	2.519	1.542	10.13	9.685	37.66

## Sheet: Additional File 4A
Additional File 4A: Genes with increased expression in TSA
Probe ID	Description	Fold	FDR	GenBank	TIGR	NIH200_1	NIH200_2	LG_1	LG_2	TSA 3.28	TSA 5.21	TSA 72h
102.m00082_at	hypothetical protein	6.74	0.00618799	XM_647784	102.m00082	2.402	2.759	1.788	0.296	9.971	4.814	2.352
110.m00114_at	hypothetical protein	2.194	0.00041023	XM_647564	110.m00114	0.831	0.719	2.221	0.603	7.845	3.839	7.631
110.m00118_at	Rho family GTPase	11.6	2.2614e-14	XM_647568	110.m00118	0.103	0.0748	0.253	0.0988	17.48	10.32	2.658
111.m00136_at	chaperone protein dnaK, putative	4.122	0.010231	XM_647532	111.m00136	0.0585	0.0582	0.083	0.0688	1.81	1.102	2.604
119.m00117_at	hypothetical protein	5.91	0.000520519	XM_647301	119.m00117	1.109	0.773	1.733	0.905	4.74	2.266	2.838
12.m00279_at	hypothetical protein	3.102	0.00142281	XM_651359	12.m00279	0.276	0.312	0.564	0.904	2.509	0.497	1.277
12.m00306_at	hypothetical protein	13.25	1.6369e-05	XM_651386	12.m00306	0.141	0.223	0.283	0.189	2.298	0.3	0.357
12.m00326_at	hypothetical protein	6.415	0.00041023	XM_651342	12.m00326	0.363	0.338	0.448	0.313	2.449	1.171	0.952
122.m00138_at	TPR repeat protein	2.95	0.0481831	XM_647237	122.m00138	4.179	6.088	2.914	5.781	1.795	1.343	8.033
122.m00139_at	ADP-ribosylation factor, putative	5.58	1.13894e-06	XM_647238	122.m00139	10	15.99	3.692	43.97	5.54	1.963	0.274
123.m00113_at	hypothetical protein	3.471	0.0127732	XM_647218	123.m00113	0.747	0.365	0.442	1.328	5.226	2.468	0.743
123.m00122_at	hypothetical protein	3.039	0.0388378	XM_647227	123.m00122	1.315	1.458	1.442	1.399	1.255	0.83	2.116
123.m00123_x_at	conserved hypothetical protein	7.483	3.84041e-05	XM_647209	123.m00123	0.194	0.207	0.307	0.318	2.686	1.561	4.998
13.m00319_at	serine acetyltransferase, putative	2.685	0.00663984	XM_651281	13.m00319	9.398	6.53	8.034	17.37	2.896	0.264	3.328
13.m00340_at	hypothetical protein	4.779	0.000510007	XM_651302	13.m00340	0.501	0.545	0.66	0.456	3.294	0.073	0.459
134.m00147_at	hypothetical protein	4.053	0.0461324	XM_646951	134.m00147	0.207	0.261	0.188	0.214	2.003	0.213	1.129
135.m00094_at	hypothetical protein	10.98	2.38261e-08	XM_646923	135.m00094	0.0684	0.0645	0.0765	0.0768	100.1	13.33	131.1
135.m00113_at	hypothetical protein	5.913	0.00425999	XM_646942	135.m00113	0.0637	0.0754	0.05	0.0632	1.169	1.245	0.471
136.m00105_at	70 kDa heat shock protein, putative	3.975	0.0136608	XM_646910	136.m00105	0.719	0.389	0.974	1.005	2.028	1.907	3.511
138.m00095_at	UDP-N-acetylglucosamine pyrophosphorylase, putative	3.27	0.0142497	XM_646874	138.m00095	1.396	1.946	2.441	3.211	2.479	1.385	1.213
14.m00310_at	hypothetical protein	39.67	2.32227e-20	XM_651236	14.m00310	0.134	0.116	0.266	0.137	11.53	1.703	31.22
14.m00339_at	protein kinase, putative	3.224	0.00555185	XM_651203	14.m00339	0.229	0.232	0.267	1.14	2.289	0.853	2.076
146.m00117_at	hypothetical protein	5.133	0.000805771	XM_646719	146.m00117	1.336	1.037	1.449	1.113	0.433	0.333	0.685
15.m00356_x_at	hypothetical protein	3.623	0.00967049	XM_651173	15.m00356	0.603	0.376	0.896	0.247	2.165	0.346	0.101
152.m00104_at	protein kinase, putative	3.668	0.000243809	XM_646584	152.m00104	0.675	0.609	0.554	2.54	124.4	48.96	17.42
155.m00095_at	conserved hypothetical protein	4.943	0.0238604	XM_646524	155.m00095	0.0832	0.0924	0.115	0.0894	1.298	0.831	0.322
157.m00087_x_at	conserved hypothetical protein	6.502	0.000843812	XM_646502	157.m00087	0.0492	0.0487	0.0491	0.0494	0.259	0.126	3.314
160.m00084_at	hypothetical protein	4.035	0.00220844	XM_646436	160.m00084	0.109	0.111	0.118	0.111	1.104	0.53	0.512
162.m00085_at	predicted protein	6.612	3.80701e-06	XM_646412	162.m00085	0.174	0.134	0.547	0.167	9.132	11.79	8.695
163.m00088_at	BspA-like leucine rich repeat protein, putative	3.127	0.0130825	XM_646376	163.m00088	0.388	0.264	0.465	0.196	6.593	6.585	3.322
163.m00092_at	hypothetical protein	5.136	0.000477157	XM_646380	163.m00092	1.786	2.118	2.593	7.529	13.26	10.57	73.84
164.m00105_x_at	hypothetical protein	9.923	4.32076e-05	XM_646368	164.m00105	0.243	0.27	0.266	0.191	2.03	1.4	2.306
167.m00116_x_at	hypothetical protein	7.981	0.00376782	XM_646306	167.m00116	0.111	0.0645	0.0978	0.0705	0.158	0.633	0.453
175.m00117_at	Myb family DNA-binding protein	3.305	0.00568371	XM_646147	175.m00117	0.203	0.117	0.0893	0.292	9.925	5.16	2.242
18.m00321_at	Acid sphingomyelinase-like phosphodiesterase, putative	3.484	0.00491006	XM_650953	18.m00321	0.0682	0.1	0.0706	0.123	0.495	0.349	0.286
187.m00073_at	iron-sulfur flavoprotein, putative	2.367	0.0163554	XM_645918	187.m00073	0.368	0.407	0.478	1.286	1.999	1.476	1.358
189.m00090_at	myotubularin, putative	3.996	0.0257084	XM_645877	189.m00090	0.317	0.47	0.737	0.641	0.443	0.466	0.203
205.m00100_s_at	hypothetical protein	9.475	3.00701e-08	XM_645582	205.m00100	0.624	0.257	3.459	1.163	0.47	0.635	1.411
208.m00083_at	hypothetical protein	5.242	0.0470292	XM_645522	208.m00083	0.157	0.215	0.0818	0.0903	0.797	0.276	0.403
211.m00072_at	zinc finger protein, putative	6.801	0.00504256	XM_645468	211.m00072	0.0658	0.0638	0.0704	0.0624	9.873	6.865	11.56
22.m00285_at	hypothetical protein	3.209	2.73645e-05	XM_650728	22.m00285	0.0878	0.0623	1.324	0.888	14.47	4.029	3.084
22.m00288_at	hypothetical protein	6.278	0.000649405	XM_650731	22.m00288	0.397	0.513	0.678	0.603	1.687	0.179	9.457
22.m00316_s_at	conserved hypothetical protein	3.962	0.0245054	XM_650718	22.m00316	0.337	0.204	0.43	0.989	0.549	0.378	0.157
220.m00068_x_at	hypothetical protein	7.137	0.00248475	XM_645332	220.m00068	0.0514	0.0514	0.0514	0.0514	4.014	2.259	1.381
227.m00077_at	hypothetical protein	8.402	1.7025e-08	XM_645230	227.m00077	7.153	5.195	7.55	3.592	1.132	0.995	1.82
236.m00050_x_at	hypothetical protein	4.512	0.00834446	XM_645125	236.m00050	0.828	0.866	1.235	1.069	5.992	3.438	1.862
24.m00302_x_at	hypothetical protein	5.078	0.0035514	XM_650614	24.m00302	0.0967	0.0758	0.136	0.404	1.32	0.988	0.434
247.m00077_x_at	hypothetical protein	3.288	0.043086	XM_645000	247.m00077	1.117	0.88	1.214	0.907	2.165	1.349	0.426
263.m00053_at	hypothetical protein	6.945	0.000256212	XM_644795	263.m00053	0.25	0.148	0.174	0.425	50.81	24.25	105
266.m00060_s_at	conserved hypothetical protein	3.088	0.0204471	XM_644749	266.m00060	2.932	3.35	4.99	2.254	0.403	0.504	0.248
267.m00073_x_at	hypothetical protein	5.046	0.0306952	XM_644736	267.m00073	0.27	0.278	0.53	0.709	11.84	3.356	6.483
268.m00067_s_at	RNA-binding protein, putative	3.101	0.0422677	XM_644724	268.m00067	2.343	3.034	3.552	4.857	5.448	2.81	0.726
28.m00298_s_at	hypothetical protein	11.79	5.96813e-09	XM_650406	28.m00298	0.157	0.188	0.175	0.577	1.996	1.596	1.782
282.m00066_at	hypothetical protein	4.428	0.00848146	XM_644555	282.m00066	0.0522	0.0546	0.0544	0.0557	47.35	18.72	85.8
295.m00030_at	conserved hypothetical protein	38.77	2.28659e-20	XM_644416	295.m00030	0.0642	0.119	0.293	0.743	81.88	63.97	67.83
30.m00251_at	hypothetical protein	4.019	0.00753442	XM_650279	30.m00251	0.101	0.0961	0.0905	0.245	0.647	0.189	0.279
319.m00063_at	hypothetical protein	4.15	0.0207043	XM_644225	319.m00063	0.144	0.0875	0.154	0.205	1.521	0.646	0.909
337.m00049_at	hypothetical protein	9.933	5.43115e-07	XM_644075	337.m00049	0.0586	0.077	0.113	0.122	2.306	0.92	3.773
340.m00050_at	hypothetical protein	5.766	8.28585e-05	XM_644044	340.m00050	0.459	0.387	0.366	0.346	1.206	0.53	0.447
340.m00054_at	hypothetical protein	4.087	0.000510007	XM_644049	340.m00054	1.086	1.059	1.084	1.003	2.698	0.515	7.226
344.m00044_at	hypothetical protein	5.269	0.000168768	XM_644000	344.m00044	0.203	0.268	0.957	0.399	19.81	14.1	12.22
36.m00204_s_at	hypothetical protein	14.84	1.22342e-08	XM_650008	36.m00204	0.082	0.0821	0.081	0.0704	11.86	7.513	2.771
37.m00206_x_at	hypothetical protein	2.255	0.0398953	XM_649953	37.m00206	0.74	1.001	0.776	3.087	0.716	0.183	2.842
373.m00052_at	hypothetical protein	8.714	1.13894e-06	XM_643804	373.m00052	0.218	0.176	0.271	0.108	4.248	1.335	1.558
376.m00054_s_at	hypothetical protein	13.02	1.62371e-10	XM_643784	376.m00054	0.149	0.0958	0.116	0.0903	0.404	0.506	1.714
377.m00033_at	glutamate dehydrogenase, putative	2.669	0.00564617	XM_643772	377.m00033	0.551	0.542	0.313	0.644	0.316	0.451	0.71
384.m00043_s_at	hsp70 family protein	4.093	0.0186823	XM_643737	384.m00043	0.148	0.0957	0.206	0.0992	3.541	2.889	1.658
39.m00218_x_at	hypothetical protein	4.545	0.0099242	XM_649895	39.m00218	0.11	0.16	0.187	0.293	6.671	2.761	9.794
395.m00030_x_at	protein kinase, putative	8.678	0.00066367	XM_643673	395.m00030	0.0553	0.0571	0.0547	0.0466	31.74	18.63	10.41
4.m00613_s_at	hypothetical protein	2.124	0.0403982	XM_652088	4.m00613	20.58	18.8	28.94	37.36	4.228	1.201	3.3
40.m00239_at	AIG1 family protein, putative	4.282	0.0306688	XM_649824	40.m00239	0.0762	0.0798	0.0819	0.101	8.679	3.676	8.39
411.m00025_x_at	hypothetical protein	6.676	0.00826397	XM_643570	411.m00025	0.939	0.629	0.77	1.123	1.166	0.489	0.901
418.m00028_at	70 kDa heat shock protein, putative	17.45	6.708e-10	XM_643537	418.m00028	0.215	0.122	0.297	0.131	8.291	4.577	2.325
42.m00175_at	hypothetical protein	5.235	0.000834782	XM_649778	42.m00175	0.271	0.143	0.746	1	0.315	0.126	0.349
451.m00037_s_at	hypothetical protein	14.68	0.000395573	XM_643383	451.m00037	0.0421	0.0429	0.0437	0.0421	0.159	0.232	0.296
46.m00208_x_at	cysteine desulfurase, putative	2.563	0.0339395	XM_649637	46.m00208	13.3	12.52	7.685	25.72	0.562	0.388	0.215
46.m00250_x_at	hypothetical protein	3.936	0.0134205	XM_649627	46.m00250	0.498	0.518	1.504	0.329	8.268	4.481	6.214
460.m00025_x_at	hypothetical protein	8.003	0.0305397	XM_643328	460.m00025	0.0528	0.0488	0.0555	0.0884	1.165	0.731	0.237
477.m00021_at	hypothetical protein	7.602	0.00127345	XM_643239	477.m00021	0.653	1.435	4.07	17.72	0.505	0.114	0.356
479.m00031_at	hypothetical protein	3.993	0.010165	XM_643236	479.m00031	0.0826	0.0861	0.0725	0.14	1.189	1.087	1.021
48.m00216_s_at	hypothetical protein	4.85	0.00152083	XM_649527	48.m00216	1.352	0.611	2.28	0.978	1.748	0.615	0.142
489.m00024_at	hypothetical protein	39.96	7.59555e-16	XM_643195	489.m00024	0.165	0.147	0.125	0.071	6.945	1.664	6.993
49.m00190_s_at	ubiquitin-activating enzyme, putative	2.192	0.0294552	XM_649485	49.m00190	8.343	6.446	10.41	7.34	2.424	0.311	0.888
493.m00030_x_at	hypothetical protein	10.25	1.39881e-24	XM_643175	493.m00030	3.526	0.642	34.75	11.31	0.946	0.732	0.135
496.m00027_x_at	hypothetical protein	5.976	9.23629e-06	XM_643167	496.m00027	6.014	1.313	46.22	14.05	0.573	0.317	0.634
50.m00195_s_at	hypothetical protein	11.36	3.02272e-05	XM_649449	50.m00195	0.0422	0.0423	0.0422	0.0421	2.232	0.892	4.375
52.m00169_x_at	hypothetical protein	6.387	0.00220844	XM_649399	52.m00169	0.142	0.188	0.19	0.309	0.907	0.473	0.116
521.m00023_s_at	hypothetical protein	3.896	0.0296026	XM_643101	521.m00023	1.786	1.146	3.47	10.36	5.483	3.695	1.174
522.m00017_at	hypothetical protein	20.45	4.5256e-15	XM_643097	522.m00017	0.0419	0.0514	0.0618	0.386	1.591	1.167	2.366
556.m00022_x_at	hypothetical protein	14.37	5.74792e-07	XM_643031	556.m00022	0.0771	0.0751	0.114	0.135	2.857	2.244	2.031
56.m00155_at	latent nuclear antigen, putative	4.578	0.00116811	XM_649260	56.m00155	1.303	1.2	1.614	1.556	9.645	7.368	20.9
56.m00171_at	hypothetical protein	5.275	0.0178547	XM_649234	56.m00171	0.164	0.137	0.228	0.217	5.274	7.183	8.545
564.m00020_x_at	hypothetical protein	12.93	8.19058e-10	XM_643013	564.m00020	0.0814	0.171	0.128	0.409	0.399	0.249	0.0514
584.m00019_at	heat shock protein 70, putative	7.821	5.53714e-06	XM_642979	584.m00019	0.614	0.474	0.746	0.93	4.697	4.441	1.567
586.m00015_x_at	hypothetical protein	5.746	2.48692e-05	XM_642976	586.m00015	6.135	1.039	36.6	12.67	2.572	0.894	2.19
6.m00428_at	hypothetical protein	6.102	0.000145976	XM_651814	6.m00428	0.14	0.152	0.219	0.208	0.543	0.521	0.101
607.m00010_at	hypothetical protein	2.955	0.0144136	XM_642952	607.m00010	0.327	0.21	0.201	1.88	3.033	2.552	1.368
618.m00010_x_at	hypothetical protein	5.759	0.0217889	XM_642929	618.m00010	0.456	0.44	0.408	0.113	1.689	0.522	5.392
621.m00019_at	hypothetical protein	7.837	8.57481e-06	XM_642928	621.m00019	0.774	1.253	4.338	0.578	0.874	1.105	0.147
628.m00011_at	hypothetical protein	3.282	0.00568371	XM_642922	628.m00011	8.746	28.26	7.692	5.298	4.764	2.068	3.826
64.m00148_at	hsp70 family protein	4.095	0.0427981	XM_648944	64.m00148	0.19	0.198	0.353	0.387	23.96	32.44	45.71
65.m00150_at	hsp70 family protein	4.206	0.0207043	XM_648925	65.m00150	1.1	1.357	1.589	1.901	9.356	3.493	10.61
68.m00203_at	zinc finger protein, putative	2.588	0.0186823	XM_648821	68.m00203	0.315	0.302	0.305	0.526	0.887	1.319	1.299
7.m00451_at	hypothetical protein	3.682	0.0155183	XM_651735	7.m00451	0.0471	0.0453	0.0477	0.0471	2.298	5.288	0.0618
70.m00173_s_at	S-adenosylmethionine synthetase, putative	3.189	0.00011751	XM_648747	70.m00173	5.981	7.14	4.377	11.1	39.23	35.5	7.155
70.m00174_s_at	S-adenosylmethionine synthetase, putative	2.508	0.000281551	XM_648748	70.m00174	14.08	13.77	12.79	22.27	1.467	1.5	0.417
71.m00129_at	hypothetical protein	6.162	5.70106e-05	XM_648728	71.m00129	0.103	0.0899	0.117	0.299	2.64	0.454	2.394
72.m00179_at	hypothetical protein	6.849	0.000117046	XM_648717	72.m00179	0.0581	0.0655	0.529	0.0713	13.04	7.09	11.89
728.m00012_x_at	hypothetical protein	8.371	5.82577e-06	XM_642855	728.m00012	0.053	0.052	0.0971	0.187	12.46	4.778	16.86
73.m00158_at	hypothetical protein	3.45	0.0480251	XM_648654	73.m00158	0.982	0.502	0.395	0.289	5.526	2.11	6.642
749.m00013_s_at	hypothetical protein	8.613	0.00185359	XM_642848	749.m00013	0.0597	0.0406	0.0594	0.0401	1.7	1.221	0.803
75.m00151_at	hypothetical protein	5.454	0.0227113	XM_648608	75.m00151	0.051	0.0585	0.0793	0.0529	16.88	17.51	8.186
76.m00146_at	hypothetical protein	7.34	0.000175081	XM_648554	76.m00146	0.0533	0.0517	0.0473	0.0424	43.6	33.53	11.79
79.m00157_x_at	hypothetical protein	5.02	0.00851994	XM_648468	79.m00157	0.0903	0.0604	0.0862	0.829	2.684	3.151	0.273
804.m00006_x_at	hypothetical protein	6.94	0.000243809	XM_642821	804.m00006	0.0498	0.0493	0.0509	0.0503	1.372	1.421	0.387
82.m00164_s_at	hypothetical protein	12.88	8.0021e-12	XM_648353	82.m00164	0.0459	0.0436	0.0571	0.914	53.77	39.91	19.17
847.m00011_x_at	hypothetical protein	9.628	9.76476e-05	XM_642805	847.m00011	0.138	0.108	0.228	0.231	62.2	57.84	15.79
89.m00125_s_at	hypothetical protein	7.319	2.50588e-05	XM_648139	89.m00125	0.584	0.628	0.56	0.947	1.915	2.147	0.539
9.m00410_at	ADP-ribosylation factor, putative	4.854	0.00269018	XM_651584	9.m00410	0.487	0.603	0.23	1.163	4.024	3.38	1.297
90.m00155_at	hypothetical protein	4.338	0.0367668	XM_648113	90.m00155	0.0644	0.0428	0.048	0.0518	5.503	5.105	0.318
914.m00009_x_at	hypothetical protein	3.871	0.0221864	XM_642770	914.m00009	1.808	1.129	1.653	2.933	43.82	26.84	4.598
96.m00142_s_at	hypothetical protein	4.785	0.00370929	XM_647926	96.m00142	3.776	4.276	4.511	2.952	98.1	63.12	25.46
